# Supplementary material for: Overcrowding induces fast colloidal solitons in a slowly rotating potential landscape
Source: Nat Commun. 2023 Oct 13;14:6448. doi: 10.1038/s41467-023-41989-x (PMC10575966; doi:10.1038/s41467-023-41989-x)
Supplement: Supplementary file 9 — Source Data [file 41467_2023_41989_MOESM9_ESM.zip]

Archive with 19 entries (15 files):
- Source data/Figure 1/
- Source data/Figure 1/Figure 1d first.txt
- Source data/Figure 1/Figure 1d second.txt
- Source data/Figure 2/
- Source data/Figure 2/Figure 2b.txt
- Source data/Figure 2/Figure 2c_n_2.dat
- Source data/Figure 2/Figure 2c_n_3.dat
- Source data/Figure 2/Figure 2c_n_4.dat
- Source data/Figure 2/Figure 2c_n_5.dat
- Source data/Figure 2/Figure 2c_n_6.dat
- Source data/Figure 2/Figure 2d.txt
- Source data/Figure 3/
- Source data/Figure 3/Figure 3a.txt
- Source data/Figure 3/Figure 3b.txt
- Source data/Figure 4/
- Source data/Figure 4/Figure 4b.txt
- Source data/Figure 4/Figure 4c.txt
- Source data/Figure 4/Figure 4d.txt
- Source data/Figure 4/Figure 4e.txt
