# Supplementary material for: Overcrowding induces fast colloidal solitons in a slowly rotating potential landscape
Source: Nat Commun. 2023 Oct 13;14:6448. doi: 10.1038/s41467-023-41989-x (PMC10575966; doi:10.1038/s41467-023-41989-x)
Supplement: Supplementary file 9 — Source Data [file 41467_2023_41989_MOESM9_ESM.zip › Source data/Figure 1/Figure 1d first.txt]

-1.59493	0	1.5579	0	1.80609	0	1.31726	0	2.0451	0	1.07059	0	2.29087	0	2.52996	0	0.59132	0	2.769	0	0.34362	0	3.01627	0	0.10235	0	0.82631	0	-0.1372	0	-3.02031	0	-1.35256	0	-1.82841	0	-2.06766	0	-0.87374	0	-1.10575	0	-0.62817	0	-2.54656	0	-0.38121	0	-2.785	0
-1.59474	0.01667	1.55867	0.01667	1.80442	0.01667	1.3165	0.01667	2.04168	0.01667	1.06972	0.01667	2.29096	0.01667	2.52996	0.01667	0.59373	0.01667	2.77054	0.01667	0.34044	0.01667	3.01571	0.01667	0.10099	0.01667	0.82459	0.01667	-0.1408	0.01667	-3.02206	0.01667	-1.3526	0.01667	-1.8267	0.01667	-2.06852	0.01667	-0.87563	0.01667	-1.10392	0.01667	-0.6314	0.01667	-2.548	0.01667	-0.38098	0.01667	-2.78383	0.01667
-1.59213	0.03333	1.55762	0.03333	1.80307	0.03333	1.31938	0.03333	2.03738	0.03333	1.07256	0.03333	2.28578	0.03333	2.52601	0.03333	0.5957	0.03333	2.76826	0.03333	0.34355	0.03333	3.00989	0.03333	0.10341	0.03333	0.82325	0.03333	-0.1378	0.03333	-3.02721	0.03333	-1.3482	0.03333	-1.82464	0.03333	-2.06823	0.03333	-0.87151	0.03333	-1.09885	0.03333	-0.62513	0.03333	-2.54864	0.03333	-0.3773	0.03333	-2.78766	0.03333
-1.59434	0.05	1.55842	0.05	1.8062	0.05	1.32103	0.05	2.04289	0.05	1.07044	0.05	2.28571	0.05	2.52909	0.05	0.59237	0.05	2.76972	0.05	0.34096	0.05	3.01227	0.05	0.10011	0.05	0.81856	0.05	-0.14006	0.05	-3.02454	0.05	-1.35019	0.05	-1.82529	0.05	-2.0663	0.05	-0.8737	0.05	-1.10192	0.05	-0.63208	0.05	-2.54642	0.05	-0.38085	0.05	-2.78308	0.05
-1.59202	0.06667	1.55846	0.06667	1.80604	0.06667	1.32236	0.06667	2.04289	0.06667	1.07058	0.06667	2.28391	0.06667	2.52622	0.06667	0.59367	0.06667	2.76865	0.06667	0.3428	0.06667	3.01484	0.06667	0.10227	0.06667	0.81877	0.06667	-0.13666	0.06667	-3.02257	0.06667	-1.34934	0.06667	-1.82302	0.06667	-2.06577	0.06667	-0.87293	0.06667	-1.10179	0.06667	-0.63171	0.06667	-2.54654	0.06667	-0.37901	0.06667	-2.78368	0.06667
-1.59136	0.08333	1.55723	0.08333	1.80823	0.08333	1.31899	0.08333	2.03958	0.08333	1.0705	0.08333	2.2807	0.08333	2.52452	0.08333	0.59353	0.08333	2.76848	0.08333	0.34366	0.08333	3.01555	0.08333	0.10132	0.08333	0.82163	0.08333	-0.13915	0.08333	-3.02298	0.08333	-1.34818	0.08333	-1.82556	0.08333	-2.06716	0.08333	-0.87261	0.08333	-1.10413	0.08333	-0.63282	0.08333	-2.54823	0.08333	-0.37893	0.08333	-2.78366	0.08333
-1.59389	0.1	1.55585	0.1	1.80439	0.1	1.31796	0.1	2.04015	0.1	1.07015	0.1	2.28166	0.1	2.52565	0.1	0.59132	0.1	2.76579	0.1	0.3437	0.1	3.01634	0.1	0.09949	0.1	0.82277	0.1	-0.14146	0.1	-3.02305	0.1	-1.34789	0.1	-1.82704	0.1	-2.06702	0.1	-0.87371	0.1	-1.10175	0.1	-0.63182	0.1	-2.54736	0.1	-0.38008	0.1	-2.78392	0.1
-1.59186	0.11667	1.55234	0.11667	1.80491	0.11667	1.31824	0.11667	2.03838	0.11667	1.07039	0.11667	2.28119	0.11667	2.52386	0.11667	0.59156	0.11667	2.76427	0.11667	0.34716	0.11667	3.01731	0.11667	0.10033	0.11667	0.8237	0.11667	-0.13933	0.11667	-3.02234	0.11667	-1.34508	0.11667	-1.82813	0.11667	-2.06857	0.11667	-0.87047	0.11667	-1.09927	0.11667	-0.62672	0.11667	-2.54787	0.11667	-0.3771	0.11667	-2.78337	0.11667
-1.59338	0.13333	1.55774	0.13333	1.81107	0.13333	1.32017	0.13333	2.04245	0.13333	1.07308	0.13333	2.28606	0.13333	2.52552	0.13333	0.59034	0.13333	2.76788	0.13333	0.34362	0.13333	3.02015	0.13333	0.09511	0.13333	0.82487	0.13333	-0.14535	0.13333	-3.02152	0.13333	-1.3489	0.13333	-1.82689	0.13333	-2.06859	0.13333	-0.87585	0.13333	-1.10436	0.13333	-0.63084	0.13333	-2.54177	0.13333	-0.382	0.13333	-2.7789	0.13333
-1.58926	0.15	1.55279	0.15	1.80829	0.15	1.31677	0.15	2.03874	0.15	1.07116	0.15	2.28484	0.15	2.52062	0.15	0.58985	0.15	2.76517	0.15	0.34437	0.15	3.01733	0.15	0.09831	0.15	0.82697	0.15	-0.14395	0.15	-3.0223	0.15	-1.34361	0.15	-1.82566	0.15	-2.06987	0.15	-0.87252	0.15	-1.10196	0.15	-0.62718	0.15	-2.53986	0.15	-0.37706	0.15	-2.78022	0.15
-1.59447	0.16667	1.55672	0.16667	1.81138	0.16667	1.3189	0.16667	2.0412	0.16667	1.0724	0.16667	2.28786	0.16667	2.52547	0.16667	0.58909	0.16667	2.77032	0.16667	0.34301	0.16667	3.02107	0.16667	0.099	0.16667	0.82936	0.16667	-0.14512	0.16667	-3.02377	0.16667	-1.34721	0.16667	-1.82798	0.16667	-2.07227	0.16667	-0.87599	0.16667	-1.10439	0.16667	-0.63314	0.16667	-2.53863	0.16667	-0.38093	0.16667	-2.7794	0.16667
-1.59133	0.18333	1.55304	0.18333	1.80644	0.18333	1.3178	0.18333	2.03557	0.18333	1.07294	0.18333	2.28012	0.18333	2.51977	0.18333	0.59113	0.18333	2.76267	0.18333	0.34574	0.18333	3.01523	0.18333	0.10297	0.18333	0.832	0.18333	-0.13941	0.18333	-3.02959	0.18333	-1.34117	0.18333	-1.82808	0.18333	-2.07117	0.18333	-0.86646	0.18333	-1.09883	0.18333	-0.62558	0.18333	-2.54578	0.18333	-0.37393	0.18333	-2.78526	0.18333
-1.59758	0.2	1.55717	0.2	1.81125	0.2	1.32101	0.2	2.04163	0.2	1.07301	0.2	2.28381	0.2	2.52533	0.2	0.58875	0.2	2.76874	0.2	0.34342	0.2	3.02029	0.2	0.09905	0.2	0.83016	0.2	-0.14462	0.2	-3.02762	0.2	-1.34441	0.2	-1.8307	0.2	-2.07545	0.2	-0.87403	0.2	-1.10316	0.2	-0.63249	0.2	-2.54328	0.2	-0.37929	0.2	-2.7809	0.2
-1.59521	0.21667	1.55529	0.21667	1.80982	0.21667	1.31971	0.21667	2.03597	0.21667	1.07235	0.21667	2.28021	0.21667	2.52319	0.21667	0.58816	0.21667	2.76589	0.21667	0.34483	0.21667	3.01847	0.21667	0.10175	0.21667	0.8284	0.21667	-0.1427	0.21667	-3.03035	0.21667	-1.34304	0.21667	-1.82899	0.21667	-2.07329	0.21667	-0.87243	0.21667	-1.10141	0.21667	-0.63172	0.21667	-2.54404	0.21667	-0.37654	0.21667	-2.7812	0.21667
-1.59683	0.23333	1.55825	0.23333	1.81236	0.23333	1.3178	0.23333	2.03888	0.23333	1.07281	0.23333	2.28315	0.23333	2.52434	0.23333	0.58901	0.23333	2.76614	0.23333	0.34722	0.23333	3.02035	0.23333	0.09867	0.23333	0.82663	0.23333	-0.14556	0.23333	-3.02926	0.23333	-1.34509	0.23333	-1.83012	0.23333	-2.07373	0.23333	-0.87177	0.23333	-1.09989	0.23333	-0.63234	0.23333	-2.54437	0.23333	-0.37794	0.23333	-2.78358	0.23333
-1.59824	0.25	1.55744	0.25	1.80993	0.25	1.31501	0.25	2.03757	0.25	1.07026	0.25	2.28411	0.25	2.5222	0.25	0.58981	0.25	2.76327	0.25	0.34847	0.25	3.01959	0.25	0.09827	0.25	0.82501	0.25	-0.14482	0.25	-3.0312	0.25	-1.34295	0.25	-1.8326	0.25	-2.07671	0.25	-0.86993	0.25	-1.09627	0.25	-0.63263	0.25	-2.54671	0.25	-0.37638	0.25	-2.78525	0.25
-1.59579	0.26667	1.55718	0.26667	1.81221	0.26667	1.31443	0.26667	2.03839	0.26667	1.0733	0.26667	2.28271	0.26667	2.52314	0.26667	0.59224	0.26667	2.76542	0.26667	0.35121	0.26667	3.01606	0.26667	0.09922	0.26667	0.82655	0.26667	-0.14414	0.26667	-3.03345	0.26667	-1.34213	0.26667	-1.83152	0.26667	-2.07709	0.26667	-0.86948	0.26667	-1.09519	0.26667	-0.63318	0.26667	-2.54672	0.26667	-0.37583	0.26667	-2.78595	0.26667
-1.5983	0.28333	1.55541	0.28333	1.81271	0.28333	1.31651	0.28333	2.03897	0.28333	1.07598	0.28333	2.28563	0.28333	2.52829	0.28333	0.59191	0.28333	2.76977	0.28333	0.35034	0.28333	3.0226	0.28333	0.09657	0.28333	0.82593	0.28333	-0.1469	0.28333	-3.02984	0.28333	-1.34495	0.28333	-1.83197	0.28333	-2.07784	0.28333	-0.87199	0.28333	-1.09888	0.28333	-0.63996	0.28333	-2.54505	0.28333	-0.38196	0.28333	-2.78072	0.28333
-1.59632	0.3	1.55289	0.3	1.81089	0.3	1.31562	0.3	2.03839	0.3	1.07481	0.3	2.28633	0.3	2.52834	0.3	0.59179	0.3	2.76989	0.3	0.34901	0.3	3.02237	0.3	0.09716	0.3	0.82761	0.3	-0.14436	0.3	-3.03119	0.3	-1.34437	0.3	-1.83085	0.3	-2.07796	0.3	-0.87067	0.3	-1.09779	0.3	-0.63651	0.3	-2.54803	0.3	-0.38343	0.3	-2.78439	0.3
-1.59495	0.31667	1.55553	0.31667	1.81424	0.31667	1.31517	0.31667	2.03878	0.31667	1.07372	0.31667	2.28946	0.31667	2.53122	0.31667	0.59577	0.31667	2.77403	0.31667	0.34459	0.31667	3.02477	0.31667	0.0961	0.31667	0.83014	0.31667	-0.1483	0.31667	-3.03215	0.31667	-1.34898	0.31667	-1.83379	0.31667	-2.08135	0.31667	-0.87328	0.31667	-1.10026	0.31667	-0.6398	0.31667	-2.54941	0.31667	-0.38349	0.31667	-2.78662	0.31667
-1.59235	0.33333	1.55482	0.33333	1.80987	0.33333	1.31586	0.33333	2.03681	0.33333	1.07332	0.33333	2.28591	0.33333	2.52629	0.33333	0.59773	0.33333	2.77186	0.33333	0.34843	0.33333	3.02022	0.33333	0.09992	0.33333	0.83139	0.33333	-0.14396	0.33333	-3.03547	0.33333	-1.34662	0.33333	-1.83431	0.33333	-2.08121	0.33333	-0.87059	0.33333	-1.09937	0.33333	-0.63625	0.33333	-2.54952	0.33333	-0.37843	0.33333	-2.78868	0.33333
-1.59268	0.35	1.55625	0.35	1.81076	0.35	1.31739	0.35	2.03878	0.35	1.07604	0.35	2.2899	0.35	2.52562	0.35	0.59563	0.35	2.77384	0.35	0.34661	0.35	3.02335	0.35	0.09867	0.35	0.83394	0.35	-0.1457	0.35	-3.03493	0.35	-1.34822	0.35	-1.83396	0.35	-2.08291	0.35	-0.87312	0.35	-1.10186	0.35	-0.63551	0.35	-2.54866	0.35	-0.37872	0.35	-2.78656	0.35
-1.592	0.36667	1.55676	0.36667	1.8117	0.36667	1.31728	0.36667	2.03987	0.36667	1.07627	0.36667	2.29184	0.36667	2.52442	0.36667	0.59346	0.36667	2.77431	0.36667	0.3444	0.36667	3.02452	0.36667	0.09773	0.36667	0.83255	0.36667	-0.14319	0.36667	-3.03245	0.36667	-1.34692	0.36667	-1.83475	0.36667	-2.08561	0.36667	-0.87309	0.36667	-1.10717	0.36667	-0.63629	0.36667	-2.54831	0.36667	-0.37894	0.36667	-2.78501	0.36667
-1.58948	0.38333	1.55844	0.38333	1.81203	0.38333	1.3193	0.38333	2.03747	0.38333	1.07736	0.38333	2.28831	0.38333	2.52002	0.38333	0.59487	0.38333	2.77186	0.38333	0.3473	0.38333	3.01992	0.38333	0.10129	0.38333	0.83309	0.38333	-0.14134	0.38333	-3.03416	0.38333	-1.34368	0.38333	-1.83412	0.38333	-2.08733	0.38333	-0.87118	0.38333	-1.10419	0.38333	-0.63396	0.38333	-2.55196	0.38333	-0.37684	0.38333	-2.78703	0.38333
-1.59046	0.4	1.56194	0.4	1.81403	0.4	1.31844	0.4	2.0418	0.4	1.07466	0.4	2.28994	0.4	2.5259	0.4	0.59345	0.4	2.77312	0.4	0.3491	0.4	3.0232	0.4	0.09989	0.4	0.83091	0.4	-0.14546	0.4	-3.03018	0.4	-1.345	0.4	-1.83468	0.4	-2.08607	0.4	-0.87483	0.4	-1.10947	0.4	-0.63756	0.4	-2.54935	0.4	-0.38004	0.4	-2.78472	0.4
-1.58935	0.41667	1.56103	0.41667	1.81235	0.41667	1.31669	0.41667	2.03886	0.41667	1.07813	0.41667	2.28569	0.41667	2.52081	0.41667	0.59337	0.41667	2.76952	0.41667	0.3508	0.41667	3.0176	0.41667	0.10053	0.41667	0.83206	0.41667	-0.14166	0.41667	-3.03437	0.41667	-1.34649	0.41667	-1.8318	0.41667	-2.0877	0.41667	-0.87089	0.41667	-1.108	0.41667	-0.63524	0.41667	-2.55407	0.41667	-0.37571	0.41667	-2.78836	0.41667
-1.59556	0.43333	1.56077	0.43333	1.81618	0.43333	1.31776	0.43333	2.04248	0.43333	1.07926	0.43333	2.28966	0.43333	2.52549	0.43333	0.5919	0.43333	2.77451	0.43333	0.34757	0.43333	3.01961	0.43333	0.09796	0.43333	0.8305	0.43333	-0.1446	0.43333	-3.03016	0.43333	-1.35018	0.43333	-1.83349	0.43333	-2.09182	0.43333	-0.87444	0.43333	-1.11195	0.43333	-0.64133	0.43333	-2.54937	0.43333	-0.38287	0.43333	-2.78672	0.43333
-1.59447	0.45	1.55817	0.45	1.8128	0.45	1.3165	0.45	2.04068	0.45	1.0779	0.45	2.29196	0.45	2.52397	0.45	0.59335	0.45	2.77312	0.45	0.34969	0.45	3.01794	0.45	0.09812	0.45	0.82878	0.45	-0.14299	0.45	-3.03106	0.45	-1.34804	0.45	-1.83397	0.45	-2.09169	0.45	-0.87274	0.45	-1.10973	0.45	-0.64015	0.45	-2.54794	0.45	-0.38218	0.45	-2.78796	0.45
-1.596	0.46667	1.55747	0.46667	1.81176	0.46667	1.318	0.46667	2.04268	0.46667	1.08006	0.46667	2.29373	0.46667	2.52522	0.46667	0.59165	0.46667	2.77323	0.46667	0.34934	0.46667	3.02046	0.46667	0.09932	0.46667	0.8289	0.46667	-0.14275	0.46667	-3.02767	0.46667	-1.34789	0.46667	-1.83298	0.46667	-2.09286	0.46667	-0.8724	0.46667	-1.1104	0.46667	-0.63956	0.46667	-2.54607	0.46667	-0.38176	0.46667	-2.78857	0.46667
-1.59215	0.48333	1.55997	0.48333	1.81111	0.48333	1.31869	0.48333	2.0429	0.48333	1.07896	0.48333	2.2923	0.48333	2.5209	0.48333	0.59252	0.48333	2.77222	0.48333	0.35379	0.48333	3.01855	0.48333	0.10269	0.48333	0.83002	0.48333	-0.14025	0.48333	-3.02857	0.48333	-1.34431	0.48333	-1.83086	0.48333	-2.09194	0.48333	-0.8696	0.48333	-1.10471	0.48333	-0.63614	0.48333	-2.54529	0.48333	-0.37871	0.48333	-2.79018	0.48333
-1.59321	0.5	1.56086	0.5	1.81	0.5	1.31669	0.5	2.04495	0.5	1.08096	0.5	2.29327	0.5	2.52099	0.5	0.59098	0.5	2.77368	0.5	0.35265	0.5	3.01814	0.5	0.1033	0.5	0.82815	0.5	-0.14051	0.5	-3.0289	0.5	-1.34408	0.5	-1.82949	0.5	-2.08807	0.5	-0.86839	0.5	-1.10579	0.5	-0.63459	0.5	-2.54645	0.5	-0.38078	0.5	-2.7917	0.5
-1.59621	0.51667	1.56208	0.51667	1.81073	0.51667	1.31388	0.51667	2.04611	0.51667	1.07942	0.51667	2.29748	0.51667	2.52343	0.51667	0.58862	0.51667	2.77803	0.51667	0.34793	0.51667	3.0203	0.51667	0.09782	0.51667	0.82821	0.51667	-0.14538	0.51667	-3.0259	0.51667	-1.34429	0.51667	-1.82966	0.51667	-2.08672	0.51667	-0.87086	0.51667	-1.10592	0.51667	-0.63688	0.51667	-2.54462	0.51667	-0.38594	0.51667	-2.7913	0.51667
-1.59512	0.53333	1.55698	0.53333	1.80687	0.53333	1.31162	0.53333	2.04204	0.53333	1.07678	0.53333	2.29463	0.53333	2.52102	0.53333	0.59049	0.53333	2.77739	0.53333	0.35048	0.53333	3.01865	0.53333	0.10227	0.53333	0.82856	0.53333	-0.14098	0.53333	-3.02854	0.53333	-1.34255	0.53333	-1.82589	0.53333	-2.08491	0.53333	-0.86966	0.53333	-1.10143	0.53333	-0.6338	0.53333	-2.55021	0.53333	-0.38187	0.53333	-2.79291	0.53333
-1.59658	0.55	1.55803	0.55	1.81141	0.55	1.31136	0.55	2.04621	0.55	1.0783	0.55	2.29558	0.55	2.52348	0.55	0.58926	0.55	2.78136	0.55	0.34938	0.55	3.02148	0.55	0.09831	0.55	0.83005	0.55	-0.1432	0.55	-3.02905	0.55	-1.3495	0.55	-1.8281	0.55	-2.08601	0.55	-0.87081	0.55	-1.10448	0.55	-0.63406	0.55	-2.5487	0.55	-0.38191	0.55	-2.79377	0.55
-1.59342	0.56667	1.55713	0.56667	1.80688	0.56667	1.31196	0.56667	2.04153	0.56667	1.07636	0.56667	2.28961	0.56667	2.52127	0.56667	0.58858	0.56667	2.77738	0.56667	0.35307	0.56667	3.01636	0.56667	0.09836	0.56667	0.83103	0.56667	-0.13902	0.56667	-3.03338	0.56667	-1.34702	0.56667	-1.82853	0.56667	-2.08745	0.56667	-0.86513	0.56667	-1.0997	0.56667	-0.63015	0.56667	-2.55061	0.56667	-0.37992	0.56667	-2.79805	0.56667
-1.59537	0.58333	1.56138	0.58333	1.81195	0.58333	1.31528	0.58333	2.04866	0.58333	1.08012	0.58333	2.29404	0.58333	2.52262	0.58333	0.58985	0.58333	2.77985	0.58333	0.35229	0.58333	3.01915	0.58333	0.09532	0.58333	0.83118	0.58333	-0.14183	0.58333	-3.03299	0.58333	-1.35125	0.58333	-1.83168	0.58333	-2.08879	0.58333	-0.87145	0.58333	-1.10733	0.58333	-0.63595	0.58333	-2.55142	0.58333	-0.38506	0.58333	-2.7988	0.58333
-1.59418	0.6	1.5567	0.6	1.80917	0.6	1.31254	0.6	2.04617	0.6	1.07835	0.6	2.29164	0.6	2.52265	0.6	0.59032	0.6	2.77999	0.6	0.35235	0.6	3.0178	0.6	0.09609	0.6	0.83103	0.6	-0.14097	0.6	-3.03336	0.6	-1.35091	0.6	-1.8335	0.6	-2.09085	0.6	-0.86867	0.6	-1.10663	0.6	-0.63485	0.6	-2.5509	0.6	-0.3827	0.6	-2.79937	0.6
-1.59504	0.61667	1.5576	0.61667	1.80819	0.61667	1.31624	0.61667	2.04565	0.61667	1.07825	0.61667	2.29044	0.61667	2.52258	0.61667	0.59036	0.61667	2.77962	0.61667	0.3549	0.61667	3.01849	0.61667	0.09768	0.61667	0.83485	0.61667	-0.13801	0.61667	-3.03342	0.61667	-1.35267	0.61667	-1.83545	0.61667	-2.08973	0.61667	-0.87057	0.61667	-1.10644	0.61667	-0.63728	0.61667	-2.55143	0.61667	-0.38307	0.61667	-2.80238	0.61667
-1.59527	0.63333	1.5575	0.63333	1.80685	0.63333	1.31379	0.63333	2.04641	0.63333	1.07997	0.63333	2.28869	0.63333	2.52065	0.63333	0.59053	0.63333	2.77734	0.63333	0.35511	0.63333	3.0174	0.63333	0.09915	0.63333	0.83617	0.63333	-0.13519	0.63333	-3.033	0.63333	-1.35078	0.63333	-1.83497	0.63333	-2.08705	0.63333	-0.86635	0.63333	-1.1048	0.63333	-0.63482	0.63333	-2.55099	0.63333	-0.37994	0.63333	-2.80337	0.63333
-1.59469	0.65	1.5577	0.65	1.80509	0.65	1.3178	0.65	2.04717	0.65	1.08075	0.65	2.28795	0.65	2.52014	0.65	0.59059	0.65	2.77718	0.65	0.35264	0.65	3.01716	0.65	0.09981	0.65	0.83542	0.65	-0.13693	0.65	-3.03297	0.65	-1.35257	0.65	-1.83432	0.65	-2.08637	0.65	-0.87042	0.65	-1.1066	0.65	-0.63353	0.65	-2.5509	0.65	-0.37953	0.65	-2.80295	0.65
-1.59614	0.66667	1.55869	0.66667	1.80501	0.66667	1.31629	0.66667	2.04626	0.66667	1.07812	0.66667	2.28961	0.66667	2.52248	0.66667	0.58874	0.66667	2.77857	0.66667	0.34657	0.66667	3.01911	0.66667	0.09598	0.66667	0.83633	0.66667	-0.14203	0.66667	-3.02877	0.66667	-1.35272	0.66667	-1.83394	0.66667	-2.08179	0.66667	-0.87141	0.66667	-1.10794	0.66667	-0.63837	0.66667	-2.54782	0.66667	-0.38488	0.66667	-2.80116	0.66667
-1.59713	0.68333	1.55906	0.68333	1.80137	0.68333	1.31694	0.68333	2.04281	0.68333	1.07884	0.68333	2.28878	0.68333	2.52639	0.68333	0.58541	0.68333	2.77487	0.68333	0.34748	0.68333	3.01695	0.68333	0.09888	0.68333	0.83669	0.68333	-0.14019	0.68333	-3.03208	0.68333	-1.35046	0.68333	-1.83255	0.68333	-2.08162	0.68333	-0.86787	0.68333	-1.10501	0.68333	-0.63402	0.68333	-2.54737	0.68333	-0.38035	0.68333	-2.80071	0.68333
-1.59601	0.7	1.55931	0.7	1.80064	0.7	1.31702	0.7	2.04591	0.7	1.0771	0.7	2.28822	0.7	2.52816	0.7	0.5879	0.7	2.77594	0.7	0.34633	0.7	3.02112	0.7	0.09757	0.7	0.83619	0.7	-0.14124	0.7	-3.03057	0.7	-1.34891	0.7	-1.83509	0.7	-2.08429	0.7	-0.87278	0.7	-1.10924	0.7	-0.63496	0.7	-2.54731	0.7	-0.38118	0.7	-2.79983	0.7
-1.59454	0.71667	1.55901	0.71667	1.79784	0.71667	1.31887	0.71667	2.04213	0.71667	1.07669	0.71667	2.2848	0.71667	2.52464	0.71667	0.58784	0.71667	2.77175	0.71667	0.34545	0.71667	3.01533	0.71667	0.09891	0.71667	0.83643	0.71667	-0.13999	0.71667	-3.03243	0.71667	-1.34616	0.71667	-1.83509	0.71667	-2.08282	0.71667	-0.87015	0.71667	-1.10554	0.71667	-0.63163	0.71667	-2.54916	0.71667	-0.37878	0.71667	-2.80169	0.71667
-1.59355	0.73333	1.55734	0.73333	1.79773	0.73333	1.31769	0.73333	2.04311	0.73333	1.07365	0.73333	2.28817	0.73333	2.53046	0.73333	0.58366	0.73333	2.77495	0.73333	0.34544	0.73333	3.01718	0.73333	0.09785	0.73333	0.8347	0.73333	-0.13913	0.73333	-3.03076	0.73333	-1.34623	0.73333	-1.83433	0.73333	-2.08074	0.73333	-0.87072	0.73333	-1.1062	0.73333	-0.62849	0.73333	-2.54558	0.73333	-0.38335	0.73333	-2.7995	0.73333
-1.59865	0.75	1.56029	0.75	1.79787	0.75	1.3185	0.75	2.04395	0.75	1.07759	0.75	2.29011	0.75	2.53388	0.75	0.58369	0.75	2.77704	0.75	0.34512	0.75	3.01951	0.75	0.0957	0.75	0.8369	0.75	-0.14068	0.75	-3.02956	0.75	-1.35117	0.75	-1.83319	0.75	-2.08075	0.75	-0.87247	0.75	-1.11124	0.75	-0.63134	0.75	-2.54546	0.75	-0.38475	0.75	-2.79807	0.75
-1.59428	0.76667	1.55869	0.76667	1.79704	0.76667	1.31639	0.76667	2.0416	0.76667	1.07622	0.76667	2.28804	0.76667	2.53122	0.76667	0.58368	0.76667	2.77504	0.76667	0.34735	0.76667	3.0179	0.76667	0.09765	0.76667	0.83738	0.76667	-0.14171	0.76667	-3.0273	0.76667	-1.34727	0.76667	-1.83366	0.76667	-2.0778	0.76667	-0.86564	0.76667	-1.11096	0.76667	-0.62728	0.76667	-2.54329	0.76667	-0.38649	0.76667	-2.79899	0.76667
-1.59436	0.78333	1.55828	0.78333	1.79957	0.78333	1.31583	0.78333	2.04217	0.78333	1.07597	0.78333	2.29087	0.78333	2.53453	0.78333	0.58532	0.78333	2.77617	0.78333	0.34485	0.78333	3.01775	0.78333	0.0967	0.78333	0.83782	0.78333	-0.14247	0.78333	-3.02467	0.78333	-1.34888	0.78333	-1.83182	0.78333	-2.07555	0.78333	-0.86754	0.78333	-1.11303	0.78333	-0.62831	0.78333	-2.54185	0.78333	-0.38472	0.78333	-2.79663	0.78333
-1.59239	0.8	1.5584	0.8	1.79684	0.8	1.3129	0.8	2.03995	0.8	1.0774	0.8	2.28838	0.8	2.53308	0.8	0.58709	0.8	2.77365	0.8	0.3476	0.8	3.01347	0.8	0.10282	0.8	0.83855	0.8	-0.13623	0.8	-3.02647	0.8	-1.3491	0.8	-1.8263	0.8	-2.07159	0.8	-0.86716	0.8	-1.11047	0.8	-0.62688	0.8	-2.54206	0.8	-0.38089	0.8	-2.79807	0.8
-1.59592	0.81667	1.56108	0.81667	1.79878	0.81667	1.31813	0.81667	2.04399	0.81667	1.07787	0.81667	2.29185	0.81667	2.53596	0.81667	0.58624	0.81667	2.77582	0.81667	0.345	0.81667	3.01353	0.81667	0.09852	0.81667	0.83648	0.81667	-0.14226	0.81667	-3.02208	0.81667	-1.35412	0.81667	-1.82757	0.81667	-2.07398	0.81667	-0.87265	0.81667	-1.11696	0.81667	-0.6314	0.81667	-2.54322	0.81667	-0.38771	0.81667	-2.79471	0.81667
-1.59324	0.83333	1.56064	0.83333	1.79716	0.83333	1.31761	0.83333	2.04394	0.83333	1.0782	0.83333	2.28965	0.83333	2.53121	0.83333	0.58939	0.83333	2.76967	0.83333	0.34861	0.83333	3.00983	0.83333	0.10285	0.83333	0.83802	0.83333	-0.13963	0.83333	-3.02631	0.83333	-1.35255	0.83333	-1.82567	0.83333	-2.07585	0.83333	-0.86609	0.83333	-1.11138	0.83333	-0.62588	0.83333	-2.5434	0.83333	-0.38276	0.83333	-2.79452	0.83333
-1.59538	0.85	1.56069	0.85	1.79651	0.85	1.31643	0.85	2.04571	0.85	1.07785	0.85	2.29111	0.85	2.53515	0.85	0.58929	0.85	2.77358	0.85	0.34851	0.85	3.01051	0.85	0.10124	0.85	0.84049	0.85	-0.14052	0.85	-3.0236	0.85	-1.35737	0.85	-1.82859	0.85	-2.07799	0.85	-0.86857	0.85	-1.1168	0.85	-0.62746	0.85	-2.54364	0.85	-0.38454	0.85	-2.79538	0.85
-1.59219	0.86667	1.55743	0.86667	1.79409	0.86667	1.31497	0.86667	2.04199	0.86667	1.07704	0.86667	2.28512	0.86667	2.52822	0.86667	0.58844	0.86667	2.76924	0.86667	0.34802	0.86667	3.00771	0.86667	0.10161	0.86667	0.84115	0.86667	-0.13544	0.86667	-3.0264	0.86667	-1.35508	0.86667	-1.82376	0.86667	-2.07669	0.86667	-0.86651	0.86667	-1.11306	0.86667	-0.62104	0.86667	-2.54042	0.86667	-0.37606	0.86667	-2.79779	0.86667
-1.59575	0.88333	1.56048	0.88333	1.79458	0.88333	1.31657	0.88333	2.04684	0.88333	1.07722	0.88333	2.28777	0.88333	2.53143	0.88333	0.59126	0.88333	2.77237	0.88333	0.34722	0.88333	3.01022	0.88333	0.10182	0.88333	0.8448	0.88333	-0.13558	0.88333	-3.02434	0.88333	-1.35934	0.88333	-1.82483	0.88333	-2.07825	0.88333	-0.86792	0.88333	-1.11307	0.88333	-0.62433	0.88333	-2.54192	0.88333	-0.37693	0.88333	-2.79726	0.88333
-1.59592	0.9	1.56083	0.9	1.79415	0.9	1.31758	0.9	2.04634	0.9	1.07809	0.9	2.28792	0.9	2.53205	0.9	0.58831	0.9	2.7753	0.9	0.34613	0.9	3.0117	0.9	0.10286	0.9	0.84225	0.9	-0.135	0.9	-3.02328	0.9	-1.36067	0.9	-1.82513	0.9	-2.07951	0.9	-0.86642	0.9	-1.11005	0.9	-0.62641	0.9	-2.54109	0.9	-0.37761	0.9	-2.79552	0.9
-1.59722	0.91667	1.56073	0.91667	1.79655	0.91667	1.31737	0.91667	2.04413	0.91667	1.077	0.91667	2.2848	0.91667	2.53369	0.91667	0.58679	0.91667	2.77493	0.91667	0.34746	0.91667	3.01241	0.91667	0.10252	0.91667	0.84182	0.91667	-0.1351	0.91667	-3.02345	0.91667	-1.36157	0.91667	-1.82771	0.91667	-2.08325	0.91667	-0.86715	0.91667	-1.10981	0.91667	-0.62326	0.91667	-2.54011	0.91667	-0.376	0.91667	-2.79257	0.91667
-1.59949	0.93333	1.56123	0.93333	1.79229	0.93333	1.31477	0.93333	2.04251	0.93333	1.07607	0.93333	2.28089	0.93333	2.53103	0.93333	0.58368	0.93333	2.77389	0.93333	0.34459	0.93333	3.01157	0.93333	0.10272	0.93333	0.83935	0.93333	-0.13499	0.93333	-3.02474	0.93333	-1.36285	0.93333	-1.82756	0.93333	-2.08096	0.93333	-0.86607	0.93333	-1.10797	0.93333	-0.62218	0.93333	-2.53871	0.93333	-0.37836	0.93333	-2.79361	0.93333
-1.60298	0.95	1.56137	0.95	1.79027	0.95	1.31707	0.95	2.04301	0.95	1.07476	0.95	2.27914	0.95	2.53003	0.95	0.58359	0.95	2.77064	0.95	0.34531	0.95	3.00968	0.95	0.10358	0.95	0.83845	0.95	-0.13304	0.95	-3.03103	0.95	-1.36457	0.95	-1.82887	0.95	-2.08311	0.95	-0.86301	0.95	-1.10827	0.95	-0.6201	0.95	-2.54106	0.95	-0.37902	0.95	-2.79702	0.95
-1.60624	0.96667	1.56493	0.96667	1.79363	0.96667	1.32018	0.96667	2.04662	0.96667	1.0746	0.96667	2.28369	0.96667	2.53398	0.96667	0.57931	0.96667	2.77316	0.96667	0.34512	0.96667	3.01159	0.96667	0.10388	0.96667	0.84001	0.96667	-0.13408	0.96667	-3.02582	0.96667	-1.36844	0.96667	-1.82962	0.96667	-2.08045	0.96667	-0.86812	0.96667	-1.11151	0.96667	-0.62516	0.96667	-2.53903	0.96667	-0.38216	0.96667	-2.79338	0.96667
-1.60817	0.98333	1.5653	0.98333	1.79318	0.98333	1.31937	0.98333	2.04504	0.98333	1.07511	0.98333	2.28056	0.98333	2.53182	0.98333	0.58176	0.98333	2.77138	0.98333	0.34883	0.98333	3.00728	0.98333	0.10505	0.98333	0.83971	0.98333	-0.1347	0.98333	-3.03136	0.98333	-1.36975	0.98333	-1.83087	0.98333	-2.08211	0.98333	-0.86752	0.98333	-1.10959	0.98333	-0.62453	0.98333	-2.54274	0.98333	-0.38086	0.98333	-2.79684	0.98333
-1.60573	1	1.56556	1	1.7921	1	1.32079	1	2.04633	1	1.07494	1	2.28022	1	2.5336	1	0.58164	1	2.77338	1	0.3488	1	3.00835	1	0.10401	1	0.83812	1	-0.13455	1	-3.02903	1	-1.36883	1	-1.83076	1	-2.08392	1	-0.86637	1	-1.10878	1	-0.62502	1	-2.54079	1	-0.37798	1	-2.79697	1
-1.60154	1.01667	1.5634	1.01667	1.79185	1.01667	1.31971	1.01667	2.04618	1.01667	1.07426	1.01667	2.27722	1.01667	2.53303	1.01667	0.58098	1.01667	2.77274	1.01667	0.3505	1.01667	3.00846	1.01667	0.10683	1.01667	0.8397	1.01667	-0.13292	1.01667	-3.03029	1.01667	-1.36563	1.01667	-1.83007	1.01667	-2.08152	1.01667	-0.86456	1.01667	-1.10633	1.01667	-0.62374	1.01667	-2.54134	1.01667	-0.37491	1.01667	-2.7998	1.01667
-1.60063	1.03333	1.56044	1.03333	1.79152	1.03333	1.31807	1.03333	2.04153	1.03333	1.07278	1.03333	2.27534	1.03333	2.53283	1.03333	0.57898	1.03333	2.76921	1.03333	0.35201	1.03333	3.00621	1.03333	0.10784	1.03333	0.83914	1.03333	-0.13124	1.03333	-3.0327	1.03333	-1.3659	1.03333	-1.83226	1.03333	-2.0825	1.03333	-0.86474	1.03333	-1.10709	1.03333	-0.62308	1.03333	-2.54354	1.03333	-0.37388	1.03333	-2.79927	1.03333
-1.60257	1.05	1.55984	1.05	1.79267	1.05	1.32108	1.05	2.04682	1.05	1.07423	1.05	2.27959	1.05	2.53613	1.05	0.57799	1.05	2.77223	1.05	0.34991	1.05	3.01015	1.05	0.10472	1.05	0.83939	1.05	-0.13819	1.05	-3.03013	1.05	-1.36729	1.05	-1.83494	1.05	-2.08214	1.05	-0.86868	1.05	-1.11183	1.05	-0.62822	1.05	-2.53887	1.05	-0.37918	1.05	-2.79643	1.05
-1.60303	1.06667	1.55799	1.06667	1.78985	1.06667	1.32196	1.06667	2.04356	1.06667	1.07518	1.06667	2.27643	1.06667	2.5354	1.06667	0.58176	1.06667	2.77299	1.06667	0.35016	1.06667	3.01302	1.06667	0.10447	1.06667	0.83811	1.06667	-0.13441	1.06667	-3.02873	1.06667	-1.36727	1.06667	-1.83645	1.06667	-2.08098	1.06667	-0.86772	1.06667	-1.11089	1.06667	-0.62827	1.06667	-2.53884	1.06667	-0.37908	1.06667	-2.79476	1.06667
-1.60374	1.08333	1.55616	1.08333	1.78987	1.08333	1.32006	1.08333	2.04036	1.08333	1.07224	1.08333	2.27637	1.08333	2.53843	1.08333	0.58106	1.08333	2.77137	1.08333	0.34782	1.08333	3.01224	1.08333	0.10211	1.08333	0.83912	1.08333	-0.13411	1.08333	-3.02939	1.08333	-1.36674	1.08333	-1.83602	1.08333	-2.07907	1.08333	-0.86805	1.08333	-1.10767	1.08333	-0.6296	1.08333	-2.53871	1.08333	-0.38038	1.08333	-2.79581	1.08333
-1.60235	1.1	1.55597	1.1	1.78852	1.1	1.31669	1.1	2.03844	1.1	1.07258	1.1	2.27635	1.1	2.53743	1.1	0.58351	1.1	2.7713	1.1	0.34954	1.1	3.01138	1.1	0.10527	1.1	0.83785	1.1	-0.13074	1.1	-3.03439	1.1	-1.36694	1.1	-1.83631	1.1	-2.07749	1.1	-0.86708	1.1	-1.10473	1.1	-0.6277	1.1	-2.53845	1.1	-0.37892	1.1	-2.79878	1.1
-1.60086	1.11667	1.55773	1.11667	1.79265	1.11667	1.31617	1.11667	2.0435	1.11667	1.06868	1.11667	2.27927	1.11667	2.53931	1.11667	0.58098	1.11667	2.77322	1.11667	0.34664	1.11667	3.01175	1.11667	0.10166	1.11667	0.83296	1.11667	-0.13595	1.11667	-3.03341	1.11667	-1.36797	1.11667	-1.8358	1.11667	-2.07454	1.11667	-0.87418	1.11667	-1.10727	1.11667	-0.63374	1.11667	-2.53763	1.11667	-0.38189	1.11667	-2.79471	1.11667
-1.59796	1.13333	1.56026	1.13333	1.79355	1.13333	1.31946	1.13333	2.0423	1.13333	1.07049	1.13333	2.28054	1.13333	2.541	1.13333	0.57975	1.13333	2.7763	1.13333	0.34639	1.13333	3.01334	1.13333	0.10256	1.13333	0.83307	1.13333	-0.13643	1.13333	-3.03333	1.13333	-1.36775	1.13333	-1.8378	1.13333	-2.07287	1.13333	-0.87348	1.13333	-1.10326	1.13333	-0.63464	1.13333	-2.54095	1.13333	-0.38069	1.13333	-2.7956	1.13333
-1.59876	1.15	1.55991	1.15	1.79435	1.15	1.31777	1.15	2.04078	1.15	1.07311	1.15	2.28092	1.15	2.53955	1.15	0.57677	1.15	2.7745	1.15	0.34832	1.15	3.01225	1.15	0.10565	1.15	0.83479	1.15	-0.13373	1.15	-3.0316	1.15	-1.3655	1.15	-1.83841	1.15	-2.07107	1.15	-0.8697	1.15	-1.1	1.15	-0.62951	1.15	-2.54323	1.15	-0.38009	1.15	-2.7972	1.15
-1.59876	1.16667	1.55648	1.16667	1.79154	1.16667	1.31587	1.16667	2.04082	1.16667	1.07063	1.16667	2.28115	1.16667	2.53751	1.16667	0.57743	1.16667	2.77163	1.16667	0.34896	1.16667	3.00665	1.16667	0.10957	1.16667	0.83602	1.16667	-0.13341	1.16667	-3.03404	1.16667	-1.36314	1.16667	-1.83526	1.16667	-2.0678	1.16667	-0.8667	1.16667	-1.09706	1.16667	-0.62712	1.16667	-2.54237	1.16667	-0.37789	1.16667	-2.80005	1.16667
-1.59616	1.18333	1.55737	1.18333	1.79055	1.18333	1.31142	1.18333	2.04194	1.18333	1.07032	1.18333	2.28065	1.18333	2.53496	1.18333	0.57897	1.18333	2.76784	1.18333	0.35048	1.18333	3.00369	1.18333	0.10932	1.18333	0.83735	1.18333	-0.13421	1.18333	-3.03292	1.18333	-1.36128	1.18333	-1.83139	1.18333	-2.06463	1.18333	-0.86657	1.18333	-1.0962	1.18333	-0.62726	1.18333	-2.54323	1.18333	-0.37909	1.18333	-2.79956	1.18333
-1.59866	1.2	1.56118	1.2	1.79573	1.2	1.31229	1.2	2.04699	1.2	1.07028	1.2	2.2843	1.2	2.54027	1.2	0.5775	1.2	2.77295	1.2	0.35092	1.2	3.01061	1.2	0.10842	1.2	0.83628	1.2	-0.13837	1.2	-3.03083	1.2	-1.36449	1.2	-1.83327	1.2	-2.06603	1.2	-0.87125	1.2	-1.09978	1.2	-0.63226	1.2	-2.54169	1.2	-0.3817	1.2	-2.79358	1.2
-1.6023	1.21667	1.56261	1.21667	1.79636	1.21667	1.31265	1.21667	2.04695	1.21667	1.07161	1.21667	2.28252	1.21667	2.53764	1.21667	0.58306	1.21667	2.77329	1.21667	0.35391	1.21667	3.00993	1.21667	0.11145	1.21667	0.83909	1.21667	-0.13731	1.21667	-3.02682	1.21667	-1.36466	1.21667	-1.83429	1.21667	-2.06609	1.21667	-0.86988	1.21667	-1.10108	1.21667	-0.63036	1.21667	-2.54243	1.21667	-0.37966	1.21667	-2.79347	1.21667
-1.60053	1.23333	1.56269	1.23333	1.79604	1.23333	1.31434	1.23333	2.04522	1.23333	1.071	1.23333	2.2842	1.23333	2.5385	1.23333	0.58491	1.23333	2.77404	1.23333	0.35642	1.23333	3.01051	1.23333	0.11066	1.23333	0.83882	1.23333	-0.1368	1.23333	-3.026	1.23333	-1.36508	1.23333	-1.83423	1.23333	-2.06529	1.23333	-0.87149	1.23333	-1.10257	1.23333	-0.62837	1.23333	-2.54371	1.23333	-0.38263	1.23333	-2.79349	1.23333
-1.5992	1.25	1.56371	1.25	1.79438	1.25	1.31479	1.25	2.04521	1.25	1.07117	1.25	2.2848	1.25	2.53527	1.25	0.58527	1.25	2.77371	1.25	0.35497	1.25	3.00716	1.25	0.10869	1.25	0.83988	1.25	-0.13595	1.25	-3.02788	1.25	-1.36432	1.25	-1.8341	1.25	-2.06338	1.25	-0.87144	1.25	-1.10129	1.25	-0.6239	1.25	-2.54727	1.25	-0.37681	1.25	-2.79734	1.25
-1.6006	1.26667	1.56691	1.26667	1.79608	1.26667	1.31356	1.26667	2.04729	1.26667	1.06924	1.26667	2.28283	1.26667	2.53753	1.26667	0.58638	1.26667	2.77704	1.26667	0.3533	1.26667	3.00951	1.26667	0.10621	1.26667	0.84028	1.26667	-0.13791	1.26667	-3.02709	1.26667	-1.36767	1.26667	-1.83465	1.26667	-2.06435	1.26667	-0.87359	1.26667	-1.10535	1.26667	-0.62461	1.26667	-2.54728	1.26667	-0.37651	1.26667	-2.79657	1.26667
-1.60101	1.28333	1.56686	1.28333	1.79568	1.28333	1.312	1.28333	2.04556	1.28333	1.06954	1.28333	2.27977	1.28333	2.53732	1.28333	0.58827	1.28333	2.77727	1.28333	0.35295	1.28333	3.00829	1.28333	0.10484	1.28333	0.83954	1.28333	-0.13725	1.28333	-3.02631	1.28333	-1.36746	1.28333	-1.82886	1.28333	-2.06291	1.28333	-0.87091	1.28333	-1.10362	1.28333	-0.62317	1.28333	-2.54581	1.28333	-0.37505	1.28333	-2.79522	1.28333
-1.59898	1.3	1.56837	1.3	1.79506	1.3	1.31595	1.3	2.04392	1.3	1.07249	1.3	2.27988	1.3	2.53817	1.3	0.58705	1.3	2.77849	1.3	0.35096	1.3	3.0098	1.3	0.10305	1.3	0.83811	1.3	-0.13649	1.3	-3.02578	1.3	-1.36887	1.3	-1.82995	1.3	-2.06482	1.3	-0.87367	1.3	-1.10654	1.3	-0.62695	1.3	-2.54846	1.3	-0.37638	1.3	-2.79599	1.3
-1.59483	1.31667	1.56516	1.31667	1.79294	1.31667	1.31611	1.31667	2.04125	1.31667	1.06788	1.31667	2.27356	1.31667	2.533	1.31667	0.58467	1.31667	2.77346	1.31667	0.3522	1.31667	3.00893	1.31667	0.10536	1.31667	0.83459	1.31667	-0.13551	1.31667	-3.02211	1.31667	-1.36726	1.31667	-1.82685	1.31667	-2.0622	1.31667	-0.87178	1.31667	-1.10329	1.31667	-0.62366	1.31667	-2.54569	1.31667	-0.37423	1.31667	-2.79418	1.31667
-1.59744	1.33333	1.56563	1.33333	1.79627	1.33333	1.31793	1.33333	2.0433	1.33333	1.06974	1.33333	2.27488	1.33333	2.53059	1.33333	0.58491	1.33333	2.77543	1.33333	0.35188	1.33333	3.00666	1.33333	0.10819	1.33333	0.83581	1.33333	-0.13303	1.33333	-3.02167	1.33333	-1.36604	1.33333	-1.82979	1.33333	-2.06471	1.33333	-0.87048	1.33333	-1.10486	1.33333	-0.62613	1.33333	-2.54902	1.33333	-0.37414	1.33333	-2.79386	1.33333
-1.5989	1.35	1.56326	1.35	1.79691	1.35	1.31738	1.35	2.04508	1.35	1.06919	1.35	2.2814	1.35	2.53307	1.35	0.58238	1.35	2.77834	1.35	0.34915	1.35	3.01163	1.35	0.10489	1.35	0.83457	1.35	-0.13696	1.35	-3.01865	1.35	-1.36868	1.35	-1.83183	1.35	-2.07015	1.35	-0.87262	1.35	-1.10576	1.35	-0.62704	1.35	-2.54839	1.35	-0.37851	1.35	-2.79246	1.35
-1.60074	1.36667	1.56485	1.36667	1.80239	1.36667	1.32004	1.36667	2.04614	1.36667	1.07135	1.36667	2.28367	1.36667	2.53581	1.36667	0.58362	1.36667	2.77708	1.36667	0.34886	1.36667	3.01045	1.36667	0.10282	1.36667	0.83784	1.36667	-0.13722	1.36667	-3.02229	1.36667	-1.36819	1.36667	-1.83306	1.36667	-2.07144	1.36667	-0.87262	1.36667	-1.10361	1.36667	-0.6298	1.36667	-2.54878	1.36667	-0.37801	1.36667	-2.79172	1.36667
-1.59582	1.38333	1.56261	1.38333	1.80146	1.38333	1.31964	1.38333	2.04464	1.38333	1.06991	1.38333	2.28245	1.38333	2.53347	1.38333	0.58465	1.38333	2.77532	1.38333	0.34631	1.38333	3.00712	1.38333	0.10323	1.38333	0.83803	1.38333	-0.13712	1.38333	-3.02237	1.38333	-1.36505	1.38333	-1.82887	1.38333	-2.06925	1.38333	-0.86796	1.38333	-1.10064	1.38333	-0.62824	1.38333	-2.54788	1.38333	-0.37554	1.38333	-2.79148	1.38333
-1.59676	1.4	1.55949	1.4	1.80078	1.4	1.3197	1.4	2.0434	1.4	1.07249	1.4	2.2817	1.4	2.52973	1.4	0.58514	1.4	2.77425	1.4	0.34808	1.4	3.00736	1.4	0.10262	1.4	0.83971	1.4	-0.137	1.4	-3.02185	1.4	-1.36645	1.4	-1.82886	1.4	-2.07062	1.4	-0.86955	1.4	-1.10054	1.4	-0.62513	1.4	-2.54824	1.4	-0.37525	1.4	-2.79069	1.4
-1.59835	1.41667	1.55598	1.41667	1.79802	1.41667	1.31964	1.41667	2.04407	1.41667	1.07222	1.41667	2.28399	1.41667	2.53095	1.41667	0.5847	1.41667	2.7733	1.41667	0.35113	1.41667	3.00617	1.41667	0.10524	1.41667	0.83913	1.41667	-0.13291	1.41667	-3.02277	1.41667	-1.36758	1.41667	-1.82861	1.41667	-2.07138	1.41667	-0.87118	1.41667	-1.10074	1.41667	-0.62157	1.41667	-2.54822	1.41667	-0.37439	1.41667	-2.79163	1.41667
-1.59924	1.43333	1.55489	1.43333	1.7985	1.43333	1.31754	1.43333	2.04485	1.43333	1.07196	1.43333	2.28671	1.43333	2.53341	1.43333	0.58623	1.43333	2.77656	1.43333	0.35006	1.43333	3.00702	1.43333	0.10319	1.43333	0.8381	1.43333	-0.13505	1.43333	-3.02149	1.43333	-1.36917	1.43333	-1.82939	1.43333	-2.07293	1.43333	-0.87185	1.43333	-1.09681	1.43333	-0.6227	1.43333	-2.54832	1.43333	-0.37638	1.43333	-2.79275	1.43333
-1.59902	1.45	1.55872	1.45	1.79928	1.45	1.31705	1.45	2.04618	1.45	1.07426	1.45	2.2888	1.45	2.53408	1.45	0.58921	1.45	2.77555	1.45	0.35195	1.45	3.00622	1.45	0.10179	1.45	0.84052	1.45	-0.13332	1.45	-3.02382	1.45	-1.37041	1.45	-1.83199	1.45	-2.07554	1.45	-0.87048	1.45	-1.09775	1.45	-0.62402	1.45	-2.54945	1.45	-0.37454	1.45	-2.79457	1.45
-1.59519	1.46667	1.56041	1.46667	1.79935	1.46667	1.31841	1.46667	2.04341	1.46667	1.07149	1.46667	2.28999	1.46667	2.53502	1.46667	0.58703	1.46667	2.77789	1.46667	0.34952	1.46667	3.00685	1.46667	0.0995	1.46667	0.83848	1.46667	-0.1359	1.46667	-3.02151	1.46667	-1.36739	1.46667	-1.83034	1.46667	-2.07346	1.46667	-0.87152	1.46667	-1.09931	1.46667	-0.62174	1.46667	-2.54771	1.46667	-0.37474	1.46667	-2.791	1.46667
-1.59483	1.48333	1.56084	1.48333	1.79818	1.48333	1.31796	1.48333	2.04276	1.48333	1.07254	1.48333	2.28878	1.48333	2.53303	1.48333	0.59047	1.48333	2.77348	1.48333	0.35086	1.48333	3.00383	1.48333	0.10481	1.48333	0.83841	1.48333	-0.13161	1.48333	-3.02415	1.48333	-1.36651	1.48333	-1.83094	1.48333	-2.07612	1.48333	-0.86857	1.48333	-1.0955	1.48333	-0.61727	1.48333	-2.55139	1.48333	-0.37324	1.48333	-2.79593	1.48333
-1.59595	1.5	1.56119	1.5	1.80077	1.5	1.32469	1.5	2.0458	1.5	1.07402	1.5	2.29158	1.5	2.53449	1.5	0.58922	1.5	2.77885	1.5	0.34893	1.5	3.00664	1.5	0.1018	1.5	0.84075	1.5	-0.13622	1.5	-3.02492	1.5	-1.37076	1.5	-1.83167	1.5	-2.07518	1.5	-0.87221	1.5	-1.09941	1.5	-0.62219	1.5	-2.55143	1.5	-0.3777	1.5	-2.79578	1.5
-1.59742	1.51667	1.55741	1.51667	1.79995	1.51667	1.32384	1.51667	2.04288	1.51667	1.07307	1.51667	2.28965	1.51667	2.53153	1.51667	0.58637	1.51667	2.77209	1.51667	0.34539	1.51667	3.00144	1.51667	0.10156	1.51667	0.83945	1.51667	-0.13543	1.51667	-3.0282	1.51667	-1.3691	1.51667	-1.83066	1.51667	-2.07655	1.51667	-0.87118	1.51667	-1.09777	1.51667	-0.62072	1.51667	-2.55297	1.51667	-0.37695	1.51667	-2.79552	1.51667
-1.5961	1.53333	1.55401	1.53333	1.79836	1.53333	1.32478	1.53333	2.04519	1.53333	1.07545	1.53333	2.29126	1.53333	2.53189	1.53333	0.58699	1.53333	2.77042	1.53333	0.34492	1.53333	3.00342	1.53333	0.102	1.53333	0.83863	1.53333	-0.13675	1.53333	-3.02542	1.53333	-1.36807	1.53333	-1.82924	1.53333	-2.0779	1.53333	-0.86975	1.53333	-1.09841	1.53333	-0.62556	1.53333	-2.55095	1.53333	-0.37963	1.53333	-2.79495	1.53333
-1.59417	1.55	1.54986	1.55	1.79564	1.55	1.32377	1.55	2.04415	1.55	1.07471	1.55	2.28894	1.55	2.53025	1.55	0.58807	1.55	2.77099	1.55	0.34647	1.55	3.00124	1.55	0.10356	1.55	0.83778	1.55	-0.13449	1.55	-3.02693	1.55	-1.36431	1.55	-1.83031	1.55	-2.0735	1.55	-0.86641	1.55	-1.09567	1.55	-0.62154	1.55	-2.5522	1.55	-0.3777	1.55	-2.79574	1.55
-1.59511	1.56667	1.55381	1.56667	1.79803	1.56667	1.32487	1.56667	2.04488	1.56667	1.07491	1.56667	2.29278	1.56667	2.53219	1.56667	0.58699	1.56667	2.77415	1.56667	0.34828	1.56667	3.00435	1.56667	0.1033	1.56667	0.83805	1.56667	-0.13239	1.56667	-3.02461	1.56667	-1.36471	1.56667	-1.8296	1.56667	-2.07401	1.56667	-0.86931	1.56667	-1.09851	1.56667	-0.62308	1.56667	-2.55212	1.56667	-0.3744	1.56667	-2.79769	1.56667
-1.59378	1.58333	1.55542	1.58333	1.79878	1.58333	1.32256	1.58333	2.04781	1.58333	1.07424	1.58333	2.29281	1.58333	2.5318	1.58333	0.58302	1.58333	2.77719	1.58333	0.34313	1.58333	3.00792	1.58333	0.10421	1.58333	0.83581	1.58333	-0.13159	1.58333	-3.02265	1.58333	-1.36438	1.58333	-1.82796	1.58333	-2.07457	1.58333	-0.8676	1.58333	-1.09732	1.58333	-0.62202	1.58333	-2.55322	1.58333	-0.37315	1.58333	-2.79586	1.58333
-1.59878	1.6	1.55933	1.6	1.80295	1.6	1.32617	1.6	2.04968	1.6	1.07586	1.6	2.29579	1.6	2.53469	1.6	0.58545	1.6	2.77859	1.6	0.34382	1.6	3.0103	1.6	0.10452	1.6	0.83829	1.6	-0.13288	1.6	-3.02508	1.6	-1.36705	1.6	-1.83121	1.6	-2.07576	1.6	-0.8692	1.6	-1.09864	1.6	-0.6249	1.6	-2.55558	1.6	-0.3745	1.6	-2.79721	1.6
-1.59738	1.61667	1.55829	1.61667	1.79867	1.61667	1.32251	1.61667	2.04501	1.61667	1.07501	1.61667	2.29507	1.61667	2.5355	1.61667	0.58534	1.61667	2.77643	1.61667	0.34436	1.61667	3.01099	1.61667	0.10747	1.61667	0.83855	1.61667	-0.13153	1.61667	-3.02341	1.61667	-1.36574	1.61667	-1.82936	1.61667	-2.07117	1.61667	-0.86895	1.61667	-1.09656	1.61667	-0.62401	1.61667	-2.55384	1.61667	-0.37461	1.61667	-2.79663	1.61667
-1.59537	1.63333	1.55893	1.63333	1.80073	1.63333	1.32073	1.63333	2.04444	1.63333	1.07512	1.63333	2.29478	1.63333	2.53394	1.63333	0.58899	1.63333	2.77461	1.63333	0.3431	1.63333	3.01105	1.63333	0.10839	1.63333	0.83876	1.63333	-0.12973	1.63333	-3.02458	1.63333	-1.36416	1.63333	-1.82892	1.63333	-2.07332	1.63333	-0.86444	1.63333	-1.09593	1.63333	-0.62245	1.63333	-2.55347	1.63333	-0.37318	1.63333	-2.79853	1.63333
-1.59562	1.65	1.56225	1.65	1.80499	1.65	1.32388	1.65	2.04808	1.65	1.07673	1.65	2.29813	1.65	2.53698	1.65	0.59003	1.65	2.779	1.65	0.34302	1.65	3.01283	1.65	0.1102	1.65	0.84008	1.65	-0.13055	1.65	-3.01812	1.65	-1.36586	1.65	-1.83185	1.65	-2.07407	1.65	-0.86738	1.65	-1.09817	1.65	-0.62726	1.65	-2.55118	1.65	-0.3763	1.65	-2.79584	1.65
-1.5941	1.66667	1.56181	1.66667	1.80392	1.66667	1.32543	1.66667	2.04721	1.66667	1.0783	1.66667	2.29706	1.66667	2.53667	1.66667	0.58841	1.66667	2.77805	1.66667	0.34169	1.66667	3.01246	1.66667	0.10861	1.66667	0.83899	1.66667	-0.13124	1.66667	-3.01984	1.66667	-1.36581	1.66667	-1.83074	1.66667	-2.07276	1.66667	-0.86421	1.66667	-1.09588	1.66667	-0.62844	1.66667	-2.55041	1.66667	-0.37545	1.66667	-2.79818	1.66667
-1.59237	1.68333	1.56043	1.68333	1.80159	1.68333	1.32276	1.68333	2.04634	1.68333	1.07882	1.68333	2.29586	1.68333	2.53731	1.68333	0.59147	1.68333	2.77873	1.68333	0.34343	1.68333	3.01245	1.68333	0.10915	1.68333	0.83781	1.68333	-0.12919	1.68333	-3.02413	1.68333	-1.36115	1.68333	-1.82718	1.68333	-2.07092	1.68333	-0.86403	1.68333	-1.09426	1.68333	-0.62852	1.68333	-2.55541	1.68333	-0.37248	1.68333	-2.79961	1.68333
-1.5924	1.7	1.55847	1.7	1.79985	1.7	1.32236	1.7	2.04271	1.7	1.07796	1.7	2.29482	1.7	2.53711	1.7	0.59087	1.7	2.77719	1.7	0.34403	1.7	3.01128	1.7	0.10843	1.7	0.83704	1.7	-0.12974	1.7	-3.02444	1.7	-1.35751	1.7	-1.82809	1.7	-2.0713	1.7	-0.8633	1.7	-1.09316	1.7	-0.62699	1.7	-2.55298	1.7	-0.37124	1.7	-2.80056	1.7
-1.59461	1.71667	1.55936	1.71667	1.8017	1.71667	1.32167	1.71667	2.04367	1.71667	1.07737	1.71667	2.29213	1.71667	2.53439	1.71667	0.5927	1.71667	2.77588	1.71667	0.34576	1.71667	3.01004	1.71667	0.10808	1.71667	0.83988	1.71667	-0.12869	1.71667	-3.02466	1.71667	-1.36074	1.71667	-1.8301	1.71667	-2.07207	1.71667	-0.86522	1.71667	-1.09604	1.71667	-0.62505	1.71667	-2.55592	1.71667	-0.37258	1.71667	-2.80157	1.71667
-1.59562	1.73333	1.55688	1.73333	1.80256	1.73333	1.31837	1.73333	2.0475	1.73333	1.07614	1.73333	2.29372	1.73333	2.5372	1.73333	0.594	1.73333	2.77596	1.73333	0.34482	1.73333	3.00946	1.73333	0.10367	1.73333	0.83941	1.73333	-0.13293	1.73333	-3.0241	1.73333	-1.36134	1.73333	-1.82866	1.73333	-2.07211	1.73333	-0.86913	1.73333	-1.10113	1.73333	-0.62838	1.73333	-2.55715	1.73333	-0.37802	1.73333	-2.79825	1.73333
-1.595	1.75	1.55964	1.75	1.8045	1.75	1.31905	1.75	2.05049	1.75	1.07822	1.75	2.294	1.75	2.53558	1.75	0.59405	1.75	2.77765	1.75	0.34702	1.75	3.0099	1.75	0.10669	1.75	0.83988	1.75	-0.13155	1.75	-3.02449	1.75	-1.36164	1.75	-1.82681	1.75	-2.07153	1.75	-0.86725	1.75	-1.10313	1.75	-0.63203	1.75	-2.55696	1.75	-0.38207	1.75	-2.79864	1.75
-1.59009	1.76667	1.5572	1.76667	1.8007	1.76667	1.31731	1.76667	2.04568	1.76667	1.07655	1.76667	2.29326	1.76667	2.5365	1.76667	0.59235	1.76667	2.77564	1.76667	0.34695	1.76667	3.00978	1.76667	0.10292	1.76667	0.83821	1.76667	-0.13357	1.76667	-3.02656	1.76667	-1.35763	1.76667	-1.82467	1.76667	-2.06914	1.76667	-0.86625	1.76667	-1.09983	1.76667	-0.62967	1.76667	-2.55649	1.76667	-0.3818	1.76667	-2.79907	1.76667
-1.58964	1.78333	1.55426	1.78333	1.80048	1.78333	1.3191	1.78333	2.04656	1.78333	1.07606	1.78333	2.29297	1.78333	2.53396	1.78333	0.59407	1.78333	2.77159	1.78333	0.34914	1.78333	3.0088	1.78333	0.10506	1.78333	0.83802	1.78333	-0.13108	1.78333	-3.02872	1.78333	-1.35588	1.78333	-1.82474	1.78333	-2.07067	1.78333	-0.86653	1.78333	-1.09821	1.78333	-0.63041	1.78333	-2.55742	1.78333	-0.3802	1.78333	-2.80033	1.78333
-1.59129	1.8	1.55802	1.8	1.80487	1.8	1.32373	1.8	2.04837	1.8	1.07743	1.8	2.29333	1.8	2.53324	1.8	0.59398	1.8	2.77381	1.8	0.34907	1.8	3.01173	1.8	0.10312	1.8	0.83987	1.8	-0.1325	1.8	-3.02597	1.8	-1.35761	1.8	-1.82867	1.8	-2.073	1.8	-0.86914	1.8	-1.10037	1.8	-0.63247	1.8	-2.55925	1.8	-0.37994	1.8	-2.80053	1.8
-1.59188	1.81667	1.55744	1.81667	1.80385	1.81667	1.32287	1.81667	2.04831	1.81667	1.07659	1.81667	2.2944	1.81667	2.53244	1.81667	0.59352	1.81667	2.77334	1.81667	0.34843	1.81667	3.00816	1.81667	0.10339	1.81667	0.84031	1.81667	-0.1319	1.81667	-3.02575	1.81667	-1.35938	1.81667	-1.82578	1.81667	-2.07277	1.81667	-0.87031	1.81667	-1.10105	1.81667	-0.63184	1.81667	-2.56032	1.81667	-0.37708	1.81667	-2.80036	1.81667
-1.59167	1.83333	1.55973	1.83333	1.80441	1.83333	1.32232	1.83333	2.04831	1.83333	1.07397	1.83333	2.29318	1.83333	2.53158	1.83333	0.59227	1.83333	2.7715	1.83333	0.34803	1.83333	3.00521	1.83333	0.10581	1.83333	0.8381	1.83333	-0.13109	1.83333	-3.02623	1.83333	-1.36201	1.83333	-1.82542	1.83333	-2.07159	1.83333	-0.87064	1.83333	-1.10037	1.83333	-0.63197	1.83333	-2.56527	1.83333	-0.37695	1.83333	-2.8027	1.83333
-1.58819	1.85	1.55835	1.85	1.80463	1.85	1.32017	1.85	2.04553	1.85	1.07215	1.85	2.29133	1.85	2.53175	1.85	0.59107	1.85	2.77211	1.85	0.34738	1.85	3.0044	1.85	0.1059	1.85	0.83652	1.85	-0.13135	1.85	-3.02824	1.85	-1.36073	1.85	-1.82291	1.85	-2.07168	1.85	-0.86834	1.85	-1.09662	1.85	-0.63059	1.85	-2.5623	1.85	-0.37802	1.85	-2.8038	1.85
-1.58843	1.86667	1.55766	1.86667	1.80539	1.86667	1.31683	1.86667	2.05005	1.86667	1.07072	1.86667	2.29131	1.86667	2.53085	1.86667	0.58878	1.86667	2.77056	1.86667	0.34601	1.86667	3.00543	1.86667	0.1043	1.86667	0.83405	1.86667	-0.13059	1.86667	-3.02923	1.86667	-1.35927	1.86667	-1.82213	1.86667	-2.07194	1.86667	-0.86764	1.86667	-1.09597	1.86667	-0.62853	1.86667	-2.56121	1.86667	-0.37792	1.86667	-2.80351	1.86667
-1.58853	1.88333	1.55889	1.88333	1.80542	1.88333	1.31781	1.88333	2.05108	1.88333	1.07172	1.88333	2.2944	1.88333	2.53476	1.88333	0.58782	1.88333	2.77317	1.88333	0.34426	1.88333	3.01042	1.88333	0.09979	1.88333	0.83276	1.88333	-0.13402	1.88333	-3.02456	1.88333	-1.3596	1.88333	-1.82566	1.88333	-2.0766	1.88333	-0.86953	1.88333	-1.09862	1.88333	-0.63101	1.88333	-2.5615	1.88333	-0.38163	1.88333	-2.80104	1.88333
-1.58497	1.9	1.56002	1.9	1.80501	1.9	1.32026	1.9	2.05004	1.9	1.07134	1.9	2.29583	1.9	2.53352	1.9	0.58855	1.9	2.7724	1.9	0.34915	1.9	3.01039	1.9	0.09872	1.9	0.83342	1.9	-0.13265	1.9	-3.02407	1.9	-1.35681	1.9	-1.82668	1.9	-2.07576	1.9	-0.87125	1.9	-1.09794	1.9	-0.6331	1.9	-2.5622	1.9	-0.38288	1.9	-2.79761	1.9
-1.58622	1.91667	1.55972	1.91667	1.80792	1.91667	1.32075	1.91667	2.05176	1.91667	1.07131	1.91667	2.29641	1.91667	2.53593	1.91667	0.58588	1.91667	2.77293	1.91667	0.35027	1.91667	3.01223	1.91667	0.09706	1.91667	0.83112	1.91667	-0.13387	1.91667	-3.0258	1.91667	-1.35705	1.91667	-1.82824	1.91667	-2.07805	1.91667	-0.872	1.91667	-1.0981	1.91667	-0.63263	1.91667	-2.56479	1.91667	-0.38327	1.91667	-2.79889	1.91667
-1.58383	1.93333	1.55558	1.93333	1.80417	1.93333	1.31796	1.93333	2.0457	1.93333	1.06889	1.93333	2.29011	1.93333	2.53166	1.93333	0.58574	1.93333	2.77074	1.93333	0.34908	1.93333	3.00628	1.93333	0.09864	1.93333	0.82971	1.93333	-0.13325	1.93333	-3.0296	1.93333	-1.35348	1.93333	-1.82547	1.93333	-2.07407	1.93333	-0.86676	1.93333	-1.0949	1.93333	-0.62797	1.93333	-2.56248	1.93333	-0.37968	1.93333	-2.80323	1.93333
-1.58782	1.95	1.56104	1.95	1.80898	1.95	1.32346	1.95	2.04801	1.95	1.07453	1.95	2.29567	1.95	2.53443	1.95	0.58917	1.95	2.77182	1.95	0.3496	1.95	3.00588	1.95	0.09824	1.95	0.83313	1.95	-0.1338	1.95	-3.02855	1.95	-1.3589	1.95	-1.83041	1.95	-2.07661	1.95	-0.87102	1.95	-1.0955	1.95	-0.62865	1.95	-2.56498	1.95	-0.37969	1.95	-2.80224	1.95
-1.58729	1.96667	1.55845	1.96667	1.80536	1.96667	1.32025	1.96667	2.04404	1.96667	1.07518	1.96667	2.29264	1.96667	2.53185	1.96667	0.58632	1.96667	2.76981	1.96667	0.34657	1.96667	3.00661	1.96667	0.09877	1.96667	0.83147	1.96667	-0.1344	1.96667	-3.028	1.96667	-1.35931	1.96667	-1.82668	1.96667	-2.07287	1.96667	-0.86894	1.96667	-1.0934	1.96667	-0.62713	1.96667	-2.56257	1.96667	-0.37975	1.96667	-2.79953	1.96667
-1.59096	1.98333	1.56273	1.98333	1.80822	1.98333	1.32419	1.98333	2.04487	1.98333	1.07888	1.98333	2.29445	1.98333	2.53068	1.98333	0.5885	1.98333	2.76667	1.98333	0.34597	1.98333	3.0067	1.98333	0.10079	1.98333	0.83459	1.98333	-0.13356	1.98333	-3.02785	1.98333	-1.36401	1.98333	-1.83051	1.98333	-2.07677	1.98333	-0.86786	1.98333	-1.09481	1.98333	-0.62725	1.98333	-2.56457	1.98333	-0.37917	1.98333	-2.80075	1.98333
-1.58793	2	1.55796	2	1.80049	2	1.31899	2	2.04355	2	1.07619	2	2.29296	2	2.52923	2	0.58558	2	2.76627	2	0.343	2	3.00912	2	0.10155	2	0.83013	2	-0.13094	2	-3.02826	2	-1.36139	2	-1.82586	2	-2.06979	2	-0.86556	2	-1.0914	2	-0.62486	2	-2.56345	2	-0.37688	2	-2.79969	2
-1.59074	2.01667	1.56143	2.01667	1.80304	2.01667	1.32181	2.01667	2.0462	2.01667	1.07754	2.01667	2.29204	2.01667	2.52764	2.01667	0.58689	2.01667	2.76755	2.01667	0.34571	2.01667	3.00859	2.01667	0.10417	2.01667	0.83289	2.01667	-0.13378	2.01667	-3.02872	2.01667	-1.36615	2.01667	-1.82827	2.01667	-2.0761	2.01667	-0.86834	2.01667	-1.09725	2.01667	-0.62765	2.01667	-2.56616	2.01667	-0.37953	2.01667	-2.80087	2.01667
-1.58894	2.03333	1.55979	2.03333	1.80271	2.03333	1.31714	2.03333	2.04536	2.03333	1.07477	2.03333	2.29012	2.03333	2.52853	2.03333	0.58519	2.03333	2.76958	2.03333	0.34428	2.03333	3.01162	2.03333	0.10396	2.03333	0.8315	2.03333	-0.13319	2.03333	-3.02874	2.03333	-1.3641	2.03333	-1.8269	2.03333	-2.07448	2.03333	-0.871	2.03333	-1.09815	2.03333	-0.62952	2.03333	-2.56348	2.03333	-0.37683	2.03333	-2.79861	2.03333
-1.59115	2.05	1.56311	2.05	1.80713	2.05	1.32042	2.05	2.04706	2.05	1.07556	2.05	2.29376	2.05	2.52894	2.05	0.58865	2.05	2.77212	2.05	0.34513	2.05	3.01202	2.05	0.10262	2.05	0.83344	2.05	-0.13442	2.05	-3.03002	2.05	-1.36546	2.05	-1.82995	2.05	-2.07815	2.05	-0.87443	2.05	-1.10043	2.05	-0.63321	2.05	-2.56153	2.05	-0.37708	2.05	-2.7971	2.05
-1.58867	2.06667	1.55883	2.06667	1.80273	2.06667	1.31925	2.06667	2.04673	2.06667	1.07369	2.06667	2.29201	2.06667	2.5288	2.06667	0.58641	2.06667	2.76926	2.06667	0.34406	2.06667	3.01032	2.06667	0.10271	2.06667	0.83158	2.06667	-0.13471	2.06667	-3.03292	2.06667	-1.36269	2.06667	-1.82468	2.06667	-2.07551	2.06667	-0.87362	2.06667	-1.0989	2.06667	-0.63032	2.06667	-2.55992	2.06667	-0.37533	2.06667	-2.79824	2.06667
-1.58622	2.08333	1.55798	2.08333	1.80153	2.08333	1.31792	2.08333	2.04472	2.08333	1.07428	2.08333	2.28993	2.08333	2.52783	2.08333	0.58844	2.08333	2.76641	2.08333	0.3457	2.08333	3.00823	2.08333	0.10358	2.08333	0.83128	2.08333	-0.13249	2.08333	-3.03236	2.08333	-1.36244	2.08333	-1.82308	2.08333	-2.07539	2.08333	-0.8695	2.08333	-1.09959	2.08333	-0.62728	2.08333	-2.55882	2.08333	-0.37277	2.08333	-2.7997	2.08333
-1.58666	2.1	1.56127	2.1	1.80337	2.1	1.32046	2.1	2.0453	2.1	1.07626	2.1	2.29024	2.1	2.53051	2.1	0.58956	2.1	2.7666	2.1	0.34647	2.1	3.01006	2.1	0.106	2.1	0.83018	2.1	-0.13422	2.1	-3.03273	2.1	-1.36276	2.1	-1.82824	2.1	-2.0793	2.1	-0.87146	2.1	-1.10235	2.1	-0.62637	2.1	-2.56212	2.1	-0.37667	2.1	-2.80134	2.1
-1.58518	2.11667	1.56254	2.11667	1.80513	2.11667	1.32036	2.11667	2.04697	2.11667	1.07598	2.11667	2.28842	2.11667	2.52886	2.11667	0.59004	2.11667	2.76877	2.11667	0.34516	2.11667	3.01447	2.11667	0.10574	2.11667	0.83005	2.11667	-0.13534	2.11667	-3.03073	2.11667	-1.3607	2.11667	-1.82639	2.11667	-2.07852	2.11667	-0.86977	2.11667	-1.10572	2.11667	-0.62684	2.11667	-2.55903	2.11667	-0.37852	2.11667	-2.80006	2.11667
-1.58418	2.13333	1.56292	2.13333	1.80374	2.13333	1.32063	2.13333	2.04335	2.13333	1.07606	2.13333	2.28895	2.13333	2.5284	2.13333	0.59145	2.13333	2.76661	2.13333	0.34418	2.13333	3.01485	2.13333	0.10647	2.13333	0.83404	2.13333	-0.13317	2.13333	-3.03216	2.13333	-1.36104	2.13333	-1.82622	2.13333	-2.07851	2.13333	-0.86876	2.13333	-1.1047	2.13333	-0.62859	2.13333	-2.56045	2.13333	-0.37567	2.13333	-2.80204	2.13333
-1.58376	2.15	1.56368	2.15	1.80364	2.15	1.31909	2.15	2.04483	2.15	1.07597	2.15	2.28834	2.15	2.52758	2.15	0.59067	2.15	2.76614	2.15	0.34338	2.15	3.01583	2.15	0.103	2.15	0.83534	2.15	-0.1376	2.15	-3.03065	2.15	-1.36421	2.15	-1.82733	2.15	-2.07853	2.15	-0.87087	2.15	-1.10679	2.15	-0.62764	2.15	-2.56106	2.15	-0.37695	2.15	-2.80053	2.15
-1.58265	2.16667	1.56361	2.16667	1.80299	2.16667	1.31684	2.16667	2.04533	2.16667	1.07543	2.16667	2.28854	2.16667	2.52885	2.16667	0.59177	2.16667	2.76696	2.16667	0.34528	2.16667	3.01315	2.16667	0.10175	2.16667	0.83531	2.16667	-0.13544	2.16667	-3.03014	2.16667	-1.36222	2.16667	-1.8252	2.16667	-2.07813	2.16667	-0.87136	2.16667	-1.10654	2.16667	-0.62883	2.16667	-2.56074	2.16667	-0.37697	2.16667	-2.8006	2.16667
-1.58767	2.18333	1.56553	2.18333	1.80484	2.18333	1.31759	2.18333	2.04799	2.18333	1.07689	2.18333	2.2909	2.18333	2.52925	2.18333	0.59035	2.18333	2.77058	2.18333	0.34482	2.18333	3.01395	2.18333	0.09871	2.18333	0.83484	2.18333	-0.13544	2.18333	-3.02934	2.18333	-1.36371	2.18333	-1.82802	2.18333	-2.07959	2.18333	-0.87109	2.18333	-1.10737	2.18333	-0.62993	2.18333	-2.5598	2.18333	-0.3785	2.18333	-2.80161	2.18333
-1.58794	2.2	1.56323	2.2	1.80594	2.2	1.31882	2.2	2.05042	2.2	1.07919	2.2	2.29197	2.2	2.53112	2.2	0.59054	2.2	2.76907	2.2	0.34487	2.2	3.0131	2.2	0.09782	2.2	0.83483	2.2	-0.13577	2.2	-3.03287	2.2	-1.36299	2.2	-1.82838	2.2	-2.07933	2.2	-0.87078	2.2	-1.1059	2.2	-0.62947	2.2	-2.55955	2.2	-0.37911	2.2	-2.80044	2.2
-1.58669	2.21667	1.56269	2.21667	1.8036	2.21667	1.3207	2.21667	2.0493	2.21667	1.08113	2.21667	2.28949	2.21667	2.52731	2.21667	0.59347	2.21667	2.76583	2.21667	0.34986	2.21667	3.01088	2.21667	0.10016	2.21667	0.83617	2.21667	-0.13359	2.21667	-3.03536	2.21667	-1.36217	2.21667	-1.83094	2.21667	-2.08291	2.21667	-0.87278	2.21667	-1.10324	2.21667	-0.62919	2.21667	-2.5613	2.21667	-0.37991	2.21667	-2.80158	2.21667
-1.57791	2.23333	1.55772	2.23333	1.79747	2.23333	1.31119	2.23333	2.04411	2.23333	1.07406	2.23333	2.28801	2.23333	2.52333	2.23333	0.58951	2.23333	2.76262	2.23333	0.34904	2.23333	3.01113	2.23333	0.10274	2.23333	0.8302	2.23333	-0.13089	2.23333	-3.03502	2.23333	-1.35637	2.23333	-1.82721	2.23333	-2.07985	2.23333	-0.87045	2.23333	-1.09967	2.23333	-0.62584	2.23333	-2.56017	2.23333	-0.37658	2.23333	-2.80003	2.23333
-1.58208	2.25	1.56217	2.25	1.8016	2.25	1.31746	2.25	2.04925	2.25	1.08035	2.25	2.29242	2.25	2.52603	2.25	0.59235	2.25	2.76334	2.25	0.35017	2.25	3.00997	2.25	0.10478	2.25	0.8332	2.25	-0.13145	2.25	-3.03665	2.25	-1.3608	2.25	-1.83203	2.25	-2.08318	2.25	-0.87594	2.25	-1.10442	2.25	-0.63053	2.25	-2.56336	2.25	-0.37955	2.25	-2.80243	2.25
-1.57898	2.26667	1.56111	2.26667	1.80088	2.26667	1.31344	2.26667	2.04705	2.26667	1.08008	2.26667	2.28948	2.26667	2.52543	2.26667	0.59007	2.26667	2.7644	2.26667	0.34783	2.26667	3.00976	2.26667	0.1041	2.26667	0.82946	2.26667	-0.13445	2.26667	-3.03324	2.26667	-1.35756	2.26667	-1.83334	2.26667	-2.08408	2.26667	-0.87329	2.26667	-1.10274	2.26667	-0.62955	2.26667	-2.56243	2.26667	-0.37853	2.26667	-2.80189	2.26667
-1.5812	2.28333	1.56218	2.28333	1.80465	2.28333	1.31357	2.28333	2.04864	2.28333	1.08159	2.28333	2.29197	2.28333	2.5265	2.28333	0.59196	2.28333	2.7666	2.28333	0.34942	2.28333	3.01259	2.28333	0.1053	2.28333	0.83181	2.28333	-0.13527	2.28333	-3.03318	2.28333	-1.35859	2.28333	-1.83507	2.28333	-2.0822	2.28333	-0.87477	2.28333	-1.10399	2.28333	-0.62966	2.28333	-2.56516	2.28333	-0.37817	2.28333	-2.80426	2.28333
-1.57786	2.3	1.56085	2.3	1.80384	2.3	1.31286	2.3	2.04722	2.3	1.08042	2.3	2.29017	2.3	2.52625	2.3	0.59265	2.3	2.76735	2.3	0.34986	2.3	3.01539	2.3	0.10374	2.3	0.83198	2.3	-0.13789	2.3	-3.03041	2.3	-1.35757	2.3	-1.83212	2.3	-2.07976	2.3	-0.87059	2.3	-1.1022	2.3	-0.62819	2.3	-2.56757	2.3	-0.38013	2.3	-2.80282	2.3
-1.57996	2.31667	1.55727	2.31667	1.80053	2.31667	1.31216	2.31667	2.04558	2.31667	1.07947	2.31667	2.2899	2.31667	2.52568	2.31667	0.5916	2.31667	2.76633	2.31667	0.3493	2.31667	3.01369	2.31667	0.10538	2.31667	0.83185	2.31667	-0.13668	2.31667	-3.02826	2.31667	-1.35924	2.31667	-1.83477	2.31667	-2.08101	2.31667	-0.87028	2.31667	-1.10279	2.31667	-0.62631	2.31667	-2.5674	2.31667	-0.38039	2.31667	-2.80233	2.31667
-1.58214	2.33333	1.5619	2.33333	1.80558	2.33333	1.31945	2.33333	2.0501	2.33333	1.08208	2.33333	2.29174	2.33333	2.52718	2.33333	0.59285	2.33333	2.76795	2.33333	0.34781	2.33333	3.01508	2.33333	0.10362	2.33333	0.83721	2.33333	-0.13825	2.33333	-3.0277	2.33333	-1.36101	2.33333	-1.83938	2.33333	-2.08154	2.33333	-0.87485	2.33333	-1.10537	2.33333	-0.62562	2.33333	-2.5687	2.33333	-0.37955	2.33333	-2.8038	2.33333
-1.58167	2.35	1.56017	2.35	1.7999	2.35	1.3165	2.35	2.04686	2.35	1.07843	2.35	2.2873	2.35	2.52643	2.35	0.58943	2.35	2.76413	2.35	0.34555	2.35	3.01312	2.35	0.10275	2.35	0.83452	2.35	-0.13806	2.35	-3.02649	2.35	-1.35954	2.35	-1.83809	2.35	-2.08285	2.35	-0.87628	2.35	-1.10756	2.35	-0.62629	2.35	-2.56812	2.35	-0.3801	2.35	-2.80376	2.35
-1.58259	2.36667	1.56108	2.36667	1.80406	2.36667	1.31804	2.36667	2.05111	2.36667	1.07952	2.36667	2.28998	2.36667	2.52897	2.36667	0.58922	2.36667	2.76056	2.36667	0.34872	2.36667	3.01315	2.36667	0.10435	2.36667	0.83708	2.36667	-0.13837	2.36667	-3.02833	2.36667	-1.36297	2.36667	-1.84298	2.36667	-2.08279	2.36667	-0.8774	2.36667	-1.10956	2.36667	-0.62793	2.36667	-2.57128	2.36667	-0.3776	2.36667	-2.8028	2.36667
-1.57737	2.38333	1.55539	2.38333	1.79828	2.38333	1.3117	2.38333	2.04676	2.38333	1.07444	2.38333	2.28692	2.38333	2.52486	2.38333	0.58889	2.38333	2.75723	2.38333	0.35068	2.38333	3.01123	2.38333	0.10447	2.38333	0.83345	2.38333	-0.13688	2.38333	-3.03118	2.38333	-1.35809	2.38333	-1.83809	2.38333	-2.07654	2.38333	-0.87234	2.38333	-1.10297	2.38333	-0.62318	2.38333	-2.56965	2.38333	-0.37711	2.38333	-2.80243	2.38333
-1.58151	2.4	1.56084	2.4	1.80218	2.4	1.31734	2.4	2.04826	2.4	1.07677	2.4	2.28907	2.4	2.5276	2.4	0.59083	2.4	2.75971	2.4	0.35137	2.4	3.00995	2.4	0.10696	2.4	0.83671	2.4	-0.13659	2.4	-3.03195	2.4	-1.36359	2.4	-1.84295	2.4	-2.08078	2.4	-0.87462	2.4	-1.10859	2.4	-0.62577	2.4	-2.57156	2.4	-0.38002	2.4	-2.80405	2.4
-1.58042	2.41667	1.5589	2.41667	1.80108	2.41667	1.31372	2.41667	2.04776	2.41667	1.07564	2.41667	2.29095	2.41667	2.52941	2.41667	0.59112	2.41667	2.76085	2.41667	0.35175	2.41667	3.00869	2.41667	0.10276	2.41667	0.83441	2.41667	-0.13865	2.41667	-3.03137	2.41667	-1.36247	2.41667	-1.83875	2.41667	-2.08148	2.41667	-0.87544	2.41667	-1.10944	2.41667	-0.6262	2.41667	-2.56796	2.41667	-0.38194	2.41667	-2.80123	2.41667
-1.57927	2.43333	1.56028	2.43333	1.80219	2.43333	1.31588	2.43333	2.04971	2.43333	1.0776	2.43333	2.29205	2.43333	2.52969	2.43333	0.59116	2.43333	2.76413	2.43333	0.35356	2.43333	3.00823	2.43333	0.10299	2.43333	0.83282	2.43333	-0.1376	2.43333	-3.03237	2.43333	-1.3604	2.43333	-1.84158	2.43333	-2.08404	2.43333	-0.87437	2.43333	-1.1098	2.43333	-0.62681	2.43333	-2.56591	2.43333	-0.38248	2.43333	-2.80253	2.43333
-1.57965	2.45	1.56245	2.45	1.8068	2.45	1.31614	2.45	2.05104	2.45	1.07984	2.45	2.29246	2.45	2.5306	2.45	0.59044	2.45	2.76599	2.45	0.3531	2.45	3.01043	2.45	0.10155	2.45	0.8317	2.45	-0.13821	2.45	-3.03271	2.45	-1.36133	2.45	-1.8395	2.45	-2.08166	2.45	-0.87158	2.45	-1.11216	2.45	-0.62647	2.45	-2.56611	2.45	-0.38407	2.45	-2.80226	2.45
-1.57851	2.46667	1.5607	2.46667	1.79789	2.46667	1.31076	2.46667	2.04451	2.46667	1.07679	2.46667	2.28834	2.46667	2.52801	2.46667	0.58868	2.46667	2.76487	2.46667	0.35189	2.46667	3.01146	2.46667	0.10262	2.46667	0.83143	2.46667	-0.13808	2.46667	-3.03374	2.46667	-1.35819	2.46667	-1.83818	2.46667	-2.07893	2.46667	-0.87094	2.46667	-1.10689	2.46667	-0.62585	2.46667	-2.56683	2.46667	-0.38246	2.46667	-2.80316	2.46667
-1.58478	2.48333	1.56473	2.48333	1.79989	2.48333	1.31691	2.48333	2.04611	2.48333	1.08097	2.48333	2.28879	2.48333	2.53112	2.48333	0.59006	2.48333	2.76694	2.48333	0.3544	2.48333	3.01276	2.48333	0.10328	2.48333	0.83325	2.48333	-0.13928	2.48333	-3.03615	2.48333	-1.36223	2.48333	-1.84099	2.48333	-2.08051	2.48333	-0.87126	2.48333	-1.10745	2.48333	-0.63014	2.48333	-2.56969	2.48333	-0.38557	2.48333	-2.8069	2.48333
-1.58326	2.5	1.5668	2.5	1.7995	2.5	1.3169	2.5	2.04743	2.5	1.07874	2.5	2.289	2.5	2.53007	2.5	0.58837	2.5	2.76732	2.5	0.35225	2.5	3.01376	2.5	0.10227	2.5	0.83449	2.5	-0.13937	2.5	-3.03517	2.5	-1.36152	2.5	-1.83752	2.5	-2.07871	2.5	-0.8682	2.5	-1.1061	2.5	-0.62651	2.5	-2.57139	2.5	-0.3823	2.5	-2.80656	2.5
-1.58633	2.51667	1.56929	2.51667	1.8015	2.51667	1.31877	2.51667	2.04787	2.51667	1.08062	2.51667	2.29167	2.51667	2.53222	2.51667	0.58938	2.51667	2.7658	2.51667	0.35567	2.51667	3.01445	2.51667	0.10581	2.51667	0.8369	2.51667	-0.13831	2.51667	-3.03685	2.51667	-1.36295	2.51667	-1.83721	2.51667	-2.07808	2.51667	-0.86736	2.51667	-1.1078	2.51667	-0.62414	2.51667	-2.57102	2.51667	-0.381	2.51667	-2.80701	2.51667
-1.58586	2.53333	1.56487	2.53333	1.79691	2.53333	1.31674	2.53333	2.04516	2.53333	1.07976	2.53333	2.28965	2.53333	2.53208	2.53333	0.58761	2.53333	2.76532	2.53333	0.35329	2.53333	3.01692	2.53333	0.10753	2.53333	0.83595	2.53333	-0.13604	2.53333	-3.03651	2.53333	-1.361	2.53333	-1.83354	2.53333	-2.07556	2.53333	-0.86667	2.53333	-1.10552	2.53333	-0.62216	2.53333	-2.57137	2.53333	-0.37655	2.53333	-2.80639	2.53333
-1.58814	2.55	1.56338	2.55	1.80224	2.55	1.31624	2.55	2.04792	2.55	1.07878	2.55	2.28795	2.55	2.53362	2.55	0.58913	2.55	2.76687	2.55	0.35775	2.55	3.01919	2.55	0.10963	2.55	0.83674	2.55	-0.13504	2.55	-3.03747	2.55	-1.36227	2.55	-1.83389	2.55	-2.07439	2.55	-0.86844	2.55	-1.10728	2.55	-0.62194	2.55	-2.5714	2.55	-0.37621	2.55	-2.8041	2.55
-1.59082	2.56667	1.56617	2.56667	1.80523	2.56667	1.31864	2.56667	2.04851	2.56667	1.08149	2.56667	2.29029	2.56667	2.53255	2.56667	0.59001	2.56667	2.76569	2.56667	0.35886	2.56667	3.01748	2.56667	0.11105	2.56667	0.83687	2.56667	-0.13598	2.56667	-3.03604	2.56667	-1.36302	2.56667	-1.83447	2.56667	-2.07555	2.56667	-0.87267	2.56667	-1.11267	2.56667	-0.62465	2.56667	-2.57037	2.56667	-0.37854	2.56667	-2.80708	2.56667
-1.59141	2.58333	1.56219	2.58333	1.80111	2.58333	1.31664	2.58333	2.04299	2.58333	1.07844	2.58333	2.28465	2.58333	2.52839	2.58333	0.59005	2.58333	2.76404	2.58333	0.35761	2.58333	3.0147	2.58333	0.11197	2.58333	0.83559	2.58333	-0.13747	2.58333	-3.03622	2.58333	-1.36083	2.58333	-1.83146	2.58333	-2.07437	2.58333	-0.86874	2.58333	-1.1083	2.58333	-0.62164	2.58333	-2.57138	2.58333	-0.37696	2.58333	-2.80649	2.58333
-1.59796	2.6	1.56765	2.6	1.8087	2.6	1.31976	2.6	2.04535	2.6	1.08011	2.6	2.28829	2.6	2.53022	2.6	0.59259	2.6	2.76465	2.6	0.35851	2.6	3.01294	2.6	0.11113	2.6	0.83947	2.6	-0.1397	2.6	-3.03842	2.6	-1.3677	2.6	-1.83743	2.6	-2.07666	2.6	-0.87459	2.6	-1.11432	2.6	-0.62519	2.6	-2.57307	2.6	-0.37662	2.6	-2.80553	2.6
-1.59289	2.61667	1.55769	2.61667	1.80016	2.61667	1.30975	2.61667	2.04025	2.61667	1.06982	2.61667	2.28503	2.61667	2.52683	2.61667	0.58893	2.61667	2.76064	2.61667	0.35468	2.61667	3.01017	2.61667	0.11038	2.61667	0.83315	2.61667	-0.1389	2.61667	-3.04074	2.61667	-1.35967	2.61667	-1.82934	2.61667	-2.07167	2.61667	-0.86696	2.61667	-1.1061	2.61667	-0.62066	2.61667	-2.56904	2.61667	-0.37335	2.61667	-2.80475	2.61667
-1.59877	2.63333	1.56478	2.63333	1.80694	2.63333	1.31698	2.63333	2.04562	2.63333	1.07762	2.63333	2.2904	2.63333	2.52705	2.63333	0.59376	2.63333	2.76169	2.63333	0.35703	2.63333	3.01057	2.63333	0.11201	2.63333	0.83865	2.63333	-0.14341	2.63333	-3.04089	2.63333	-1.36316	2.63333	-1.83428	2.63333	-2.07756	2.63333	-0.86846	2.63333	-1.11032	2.63333	-0.62653	2.63333	-2.57285	2.63333	-0.37885	2.63333	-2.80803	2.63333
-1.59643	2.65	1.56579	2.65	1.80482	2.65	1.31642	2.65	2.04546	2.65	1.07683	2.65	2.29002	2.65	2.52956	2.65	0.59104	2.65	2.76129	2.65	0.35413	2.65	3.01004	2.65	0.10946	2.65	0.83522	2.65	-0.14594	2.65	-3.04196	2.65	-1.36259	2.65	-1.83176	2.65	-2.07365	2.65	-0.86702	2.65	-1.10885	2.65	-0.62387	2.65	-2.5699	2.65	-0.38031	2.65	-2.80385	2.65
-1.60021	2.66667	1.56633	2.66667	1.80743	2.66667	1.31846	2.66667	2.04832	2.66667	1.08045	2.66667	2.28912	2.66667	2.52891	2.66667	0.59153	2.66667	2.76137	2.66667	0.35541	2.66667	3.00941	2.66667	0.11131	2.66667	0.839	2.66667	-0.14354	2.66667	-3.04319	2.66667	-1.36387	2.66667	-1.83266	2.66667	-2.07648	2.66667	-0.86848	2.66667	-1.11092	2.66667	-0.62182	2.66667	-2.57169	2.66667	-0.38186	2.66667	-2.80374	2.66667
-1.59767	2.68333	1.56173	2.68333	1.80008	2.68333	1.31191	2.68333	2.04494	2.68333	1.0754	2.68333	2.28942	2.68333	2.52467	2.68333	0.58659	2.68333	2.75917	2.68333	0.35274	2.68333	3.00888	2.68333	0.11053	2.68333	0.83816	2.68333	-0.14088	2.68333	-3.04078	2.68333	-1.35875	2.68333	-1.82917	2.68333	-2.07663	2.68333	-0.86596	2.68333	-1.10741	2.68333	-0.61977	2.68333	-2.56731	2.68333	-0.37801	2.68333	-2.80184	2.68333
-1.5996	2.7	1.56455	2.7	1.79836	2.7	1.31547	2.7	2.04836	2.7	1.07792	2.7	2.28966	2.7	2.52425	2.7	0.59012	2.7	2.76247	2.7	0.35479	2.7	3.00837	2.7	0.11031	2.7	0.84066	2.7	-0.14376	2.7	-3.03907	2.7	-1.36024	2.7	-1.82996	2.7	-2.07779	2.7	-0.86828	2.7	-1.10711	2.7	-0.61999	2.7	-2.568	2.7	-0.38029	2.7	-2.80386	2.7
-1.60192	2.71667	1.56506	2.71667	1.80271	2.71667	1.31698	2.71667	2.05221	2.71667	1.08017	2.71667	2.29041	2.71667	2.52586	2.71667	0.5915	2.71667	2.7629	2.71667	0.3553	2.71667	3.00846	2.71667	0.10798	2.71667	0.84234	2.71667	-0.14493	2.71667	-3.03939	2.71667	-1.35997	2.71667	-1.83025	2.71667	-2.07926	2.71667	-0.86935	2.71667	-1.10558	2.71667	-0.62088	2.71667	-2.56894	2.71667	-0.38288	2.71667	-2.80416	2.71667
-1.59855	2.73333	1.56403	2.73333	1.80044	2.73333	1.31686	2.73333	2.04959	2.73333	1.07539	2.73333	2.28838	2.73333	2.52272	2.73333	0.58963	2.73333	2.76107	2.73333	0.35374	2.73333	3.01086	2.73333	0.10808	2.73333	0.83796	2.73333	-0.14319	2.73333	-3.03921	2.73333	-1.35562	2.73333	-1.82711	2.73333	-2.07547	2.73333	-0.86518	2.73333	-1.10374	2.73333	-0.61937	2.73333	-2.56958	2.73333	-0.38118	2.73333	-2.80502	2.73333
-1.60442	2.75	1.56581	2.75	1.80051	2.75	1.31803	2.75	2.05308	2.75	1.07649	2.75	2.29097	2.75	2.52477	2.75	0.5908	2.75	2.76277	2.75	0.35338	2.75	3.01002	2.75	0.10774	2.75	0.84095	2.75	-0.1431	2.75	-3.03954	2.75	-1.36055	2.75	-1.83132	2.75	-2.07974	2.75	-0.86796	2.75	-1.10397	2.75	-0.62065	2.75	-2.57069	2.75	-0.38208	2.75	-2.80917	2.75
-1.60089	2.76667	1.55954	2.76667	1.79579	2.76667	1.31492	2.76667	2.04875	2.76667	1.07397	2.76667	2.28804	2.76667	2.52244	2.76667	0.58691	2.76667	2.7616	2.76667	0.35204	2.76667	3.00913	2.76667	0.11001	2.76667	0.83883	2.76667	-0.1426	2.76667	-3.04125	2.76667	-1.35875	2.76667	-1.83042	2.76667	-2.07677	2.76667	-0.86603	2.76667	-1.10147	2.76667	-0.61693	2.76667	-2.57127	2.76667	-0.38032	2.76667	-2.80693	2.76667
-1.60334	2.78333	1.56331	2.78333	1.79615	2.78333	1.31951	2.78333	2.04886	2.78333	1.07777	2.78333	2.28782	2.78333	2.52252	2.78333	0.58802	2.78333	2.76225	2.78333	0.3543	2.78333	3.01266	2.78333	0.1125	2.78333	0.84002	2.78333	-0.14058	2.78333	-3.04069	2.78333	-1.36283	2.78333	-1.83102	2.78333	-2.07939	2.78333	-0.86496	2.78333	-1.10445	2.78333	-0.61842	2.78333	-2.57044	2.78333	-0.38045	2.78333	-2.80635	2.78333
-1.60385	2.8	1.56231	2.8	1.8004	2.8	1.31748	2.8	2.05084	2.8	1.07695	2.8	2.29115	2.8	2.52538	2.8	0.58712	2.8	2.76614	2.8	0.35217	2.8	3.01381	2.8	0.11368	2.8	0.84177	2.8	-0.14397	2.8	-3.04206	2.8	-1.36642	2.8	-1.83185	2.8	-2.0809	2.8	-0.86711	2.8	-1.10635	2.8	-0.61882	2.8	-2.5679	2.8	-0.38279	2.8	-2.80367	2.8
-1.60406	2.81667	1.56212	2.81667	1.79422	2.81667	1.3142	2.81667	2.0503	2.81667	1.07241	2.81667	2.29138	2.81667	2.52608	2.81667	0.58751	2.81667	2.76637	2.81667	0.35225	2.81667	3.01167	2.81667	0.11594	2.81667	0.83871	2.81667	-0.14031	2.81667	-3.04279	2.81667	-1.36599	2.81667	-1.83127	2.81667	-2.0771	2.81667	-0.86631	2.81667	-1.10614	2.81667	-0.61773	2.81667	-2.56669	2.81667	-0.38063	2.81667	-2.79816	2.81667
-1.60617	2.83333	1.56333	2.83333	1.79461	2.83333	1.31544	2.83333	2.04998	2.83333	1.07437	2.83333	2.28895	2.83333	2.52539	2.83333	0.58778	2.83333	2.76727	2.83333	0.35165	2.83333	3.01404	2.83333	0.11695	2.83333	0.83982	2.83333	-0.13883	2.83333	-3.04007	2.83333	-1.36758	2.83333	-1.83213	2.83333	-2.07797	2.83333	-0.86577	2.83333	-1.10713	2.83333	-0.61841	2.83333	-2.5667	2.83333	-0.37921	2.83333	-2.79822	2.83333
-1.6045	2.85	1.56129	2.85	1.78996	2.85	1.31401	2.85	2.04738	2.85	1.0742	2.85	2.29142	2.85	2.52449	2.85	0.58417	2.85	2.76573	2.85	0.35103	2.85	3.01358	2.85	0.11835	2.85	0.83673	2.85	-0.13669	2.85	-3.03707	2.85	-1.36492	2.85	-1.82617	2.85	-2.07257	2.85	-0.86392	2.85	-1.10668	2.85	-0.61621	2.85	-2.5616	2.85	-0.37918	2.85	-2.79623	2.85
-1.61093	2.86667	1.56691	2.86667	1.79798	2.86667	1.31934	2.86667	2.05434	2.86667	1.07886	2.86667	2.29742	2.86667	2.52908	2.86667	0.58723	2.86667	2.76721	2.86667	0.35232	2.86667	3.01411	2.86667	0.11652	2.86667	0.8415	2.86667	-0.13872	2.86667	-3.03696	2.86667	-1.36925	2.86667	-1.83469	2.86667	-2.07728	2.86667	-0.86966	2.86667	-1.11294	2.86667	-0.61937	2.86667	-2.56353	2.86667	-0.38056	2.86667	-2.79918	2.86667
-1.60621	2.88333	1.56506	2.88333	1.79174	2.88333	1.31627	2.88333	2.04884	2.88333	1.07591	2.88333	2.29489	2.88333	2.52741	2.88333	0.58557	2.88333	2.76444	2.88333	0.34878	2.88333	3.01322	2.88333	0.11623	2.88333	0.84002	2.88333	-0.13705	2.88333	-3.03546	2.88333	-1.36205	2.88333	-1.8314	2.88333	-2.07213	2.88333	-0.86761	2.88333	-1.10697	2.88333	-0.61714	2.88333	-2.56224	2.88333	-0.38001	2.88333	-2.80108	2.88333
-1.60724	2.9	1.56681	2.9	1.7964	2.9	1.31755	2.9	2.05327	2.9	1.0775	2.9	2.29614	2.9	2.52855	2.9	0.58777	2.9	2.76551	2.9	0.34957	2.9	3.01514	2.9	0.1181	2.9	0.83891	2.9	-0.13751	2.9	-3.03406	2.9	-1.36214	2.9	-1.8311	2.9	-2.07145	2.9	-0.87336	2.9	-1.10979	2.9	-0.61967	2.9	-2.56388	2.9	-0.38081	2.9	-2.80215	2.9
-1.60258	2.91667	1.56391	2.91667	1.7938	2.91667	1.31407	2.91667	2.05187	2.91667	1.07288	2.91667	2.29025	2.91667	2.52568	2.91667	0.58551	2.91667	2.76469	2.91667	0.34878	2.91667	3.01375	2.91667	0.11421	2.91667	0.8367	2.91667	-0.13647	2.91667	-3.03507	2.91667	-1.35352	2.91667	-1.82773	2.91667	-2.06667	2.91667	-0.86892	2.91667	-1.10356	2.91667	-0.61561	2.91667	-2.55974	2.91667	-0.3788	2.91667	-2.80035	2.91667
-1.60111	2.93333	1.56738	2.93333	1.7961	2.93333	1.31597	2.93333	2.05162	2.93333	1.07448	2.93333	2.29089	2.93333	2.52654	2.93333	0.59057	2.93333	2.76482	2.93333	0.35127	2.93333	3.0109	2.93333	0.11464	2.93333	0.83864	2.93333	-0.13761	2.93333	-3.03539	2.93333	-1.35472	2.93333	-1.83075	2.93333	-2.06665	2.93333	-0.86966	2.93333	-1.10413	2.93333	-0.61355	2.93333	-2.56156	2.93333	-0.37946	2.93333	-2.80367	2.93333
-1.60495	2.95	1.57075	2.95	1.79978	2.95	1.32112	2.95	2.05336	2.95	1.0761	2.95	2.29264	2.95	2.52477	2.95	0.59388	2.95	2.76602	2.95	0.35236	2.95	3.01088	2.95	0.11299	2.95	0.84246	2.95	-0.14245	2.95	-3.0359	2.95	-1.35783	2.95	-1.83322	2.95	-2.06975	2.95	-0.87189	2.95	-1.10745	2.95	-0.61586	2.95	-2.56226	2.95	-0.38268	2.95	-2.80447	2.95
-1.60063	2.96667	1.56893	2.96667	1.79878	2.96667	1.31979	2.96667	2.05311	2.96667	1.0715	2.96667	2.29056	2.96667	2.5245	2.96667	0.59489	2.96667	2.76126	2.96667	0.35401	2.96667	3.00978	2.96667	0.11247	2.96667	0.8413	2.96667	-0.1425	2.96667	-3.03715	2.96667	-1.35405	2.96667	-1.82807	2.96667	-2.06894	2.96667	-0.86993	2.96667	-1.10511	2.96667	-0.61215	2.96667	-2.56216	2.96667	-0.38262	2.96667	-2.80377	2.96667
-1.60444	2.98333	1.56909	2.98333	1.79876	2.98333	1.32013	2.98333	2.05402	2.98333	1.07125	2.98333	2.29165	2.98333	2.52577	2.98333	0.59429	2.98333	2.76169	2.98333	0.35394	2.98333	3.00829	2.98333	0.11239	2.98333	0.8435	2.98333	-0.14502	2.98333	-3.03711	2.98333	-1.35496	2.98333	-1.83041	2.98333	-2.06945	2.98333	-0.86819	2.98333	-1.10624	2.98333	-0.61213	2.98333	-2.56312	2.98333	-0.38424	2.98333	-2.80445	2.98333
-1.60367	3	1.56606	3	1.7969	3	1.3179	3	2.04971	3	1.06823	3	2.28984	3	2.52276	3	0.592	3	2.75916	3	0.35339	3	3.00641	3	0.11012	3	0.84048	3	-0.14604	3	-3.03383	3	-1.34962	3	-1.82659	3	-2.0669	3	-0.8667	3	-1.10383	3	-0.61161	3	-2.55865	3	-0.38486	3	-2.80226	3
-1.60993	3.01667	1.57018	3.01667	1.80196	3.01667	1.32226	3.01667	2.05313	3.01667	1.07278	3.01667	2.29189	3.01667	2.52383	3.01667	0.59554	3.01667	2.76176	3.01667	0.35358	3.01667	3.00675	3.01667	0.11269	3.01667	0.84466	3.01667	-0.14304	3.01667	-3.03643	3.01667	-1.35639	3.01667	-1.83025	3.01667	-2.07162	3.01667	-0.87237	3.01667	-1.10873	3.01667	-0.61433	3.01667	-2.56384	3.01667	-0.38536	3.01667	-2.80732	3.01667
-1.60688	3.03333	1.56269	3.03333	1.79857	3.03333	1.31811	3.03333	2.04771	3.03333	1.06972	3.03333	2.29177	3.03333	2.52284	3.03333	0.5941	3.03333	2.7639	3.03333	0.35243	3.03333	3.00734	3.03333	0.1107	3.03333	0.84494	3.03333	-0.1419	3.03333	-3.03705	3.03333	-1.35165	3.03333	-1.82734	3.03333	-2.06902	3.03333	-0.86951	3.03333	-1.10457	3.03333	-0.61392	3.03333	-2.56048	3.03333	-0.38559	3.03333	-2.80598	3.03333
-1.61158	3.05	1.56793	3.05	1.79731	3.05	1.32156	3.05	2.04947	3.05	1.07283	3.05	2.29315	3.05	2.52527	3.05	0.59677	3.05	2.7636	3.05	0.35316	3.05	3.00697	3.05	0.11211	3.05	0.84707	3.05	-0.14074	3.05	-3.03798	3.05	-1.35045	3.05	-1.83303	3.05	-2.07332	3.05	-0.8692	3.05	-1.10502	3.05	-0.61707	3.05	-2.56249	3.05	-0.38764	3.05	-2.80687	3.05
-1.61114	3.06667	1.56492	3.06667	1.79622	3.06667	1.31891	3.06667	2.04729	3.06667	1.06709	3.06667	2.29228	3.06667	2.52245	3.06667	0.59475	3.06667	2.76429	3.06667	0.35001	3.06667	3.0094	3.06667	0.10984	3.06667	0.8407	3.06667	-0.14199	3.06667	-3.0383	3.06667	-1.34781	3.06667	-1.83012	3.06667	-2.06961	3.06667	-0.8673	3.06667	-1.10329	3.06667	-0.61343	3.06667	-2.56094	3.06667	-0.38707	3.06667	-2.80479	3.06667
-1.61294	3.08333	1.56653	3.08333	1.79781	3.08333	1.31908	3.08333	2.04472	3.08333	1.0663	3.08333	2.28878	3.08333	2.52261	3.08333	0.59649	3.08333	2.7627	3.08333	0.34958	3.08333	3.00739	3.08333	0.11346	3.08333	0.8418	3.08333	-0.13939	3.08333	-3.03807	3.08333	-1.3484	3.08333	-1.83286	3.08333	-2.07076	3.08333	-0.86678	3.08333	-1.10568	3.08333	-0.61396	3.08333	-2.5645	3.08333	-0.38771	3.08333	-2.80552	3.08333
-1.61981	3.1	1.57256	3.1	1.80315	3.1	1.32236	3.1	2.04778	3.1	1.07217	3.1	2.29361	3.1	2.52561	3.1	0.59769	3.1	2.76549	3.1	0.34896	3.1	3.01045	3.1	0.10925	3.1	0.84601	3.1	-0.13854	3.1	-3.03684	3.1	-1.35351	3.1	-1.8408	3.1	-2.07432	3.1	-0.86799	3.1	-1.11078	3.1	-0.61569	3.1	-2.56755	3.1	-0.38947	3.1	-2.80613	3.1
-1.61731	3.11667	1.57126	3.11667	1.80188	3.11667	1.3245	3.11667	2.04992	3.11667	1.07025	3.11667	2.29476	3.11667	2.52359	3.11667	0.59663	3.11667	2.76632	3.11667	0.34808	3.11667	3.00926	3.11667	0.10957	3.11667	0.84555	3.11667	-0.13432	3.11667	-3.03605	3.11667	-1.35217	3.11667	-1.84042	3.11667	-2.07451	3.11667	-0.86787	3.11667	-1.11326	3.11667	-0.61707	3.11667	-2.56967	3.11667	-0.38621	3.11667	-2.80409	3.11667
-1.61453	3.13333	1.57124	3.13333	1.80196	3.13333	1.3262	3.13333	2.04831	3.13333	1.06833	3.13333	2.29422	3.13333	2.52422	3.13333	0.59688	3.13333	2.7669	3.13333	0.34891	3.13333	3.0095	3.13333	0.10953	3.13333	0.84268	3.13333	-0.13238	3.13333	-3.03441	3.13333	-1.35153	3.13333	-1.84066	3.13333	-2.0707	3.13333	-0.87081	3.13333	-1.11237	3.13333	-0.61513	3.13333	-2.56878	3.13333	-0.38406	3.13333	-2.80337	3.13333
-1.61147	3.15	1.56945	3.15	1.80029	3.15	1.32401	3.15	2.04817	3.15	1.06586	3.15	2.29413	3.15	2.52133	3.15	0.59644	3.15	2.76776	3.15	0.35002	3.15	3.01208	3.15	0.11055	3.15	0.8408	3.15	-0.1331	3.15	-3.03463	3.15	-1.34868	3.15	-1.83795	3.15	-2.0682	3.15	-0.86772	3.15	-1.10952	3.15	-0.61389	3.15	-2.5703	3.15	-0.38265	3.15	-2.80505	3.15
-1.61254	3.16667	1.57126	3.16667	1.79944	3.16667	1.32411	3.16667	2.04737	3.16667	1.06588	3.16667	2.29549	3.16667	2.52071	3.16667	0.59766	3.16667	2.76949	3.16667	0.34927	3.16667	3.01069	3.16667	0.11021	3.16667	0.84134	3.16667	-0.1337	3.16667	-3.03544	3.16667	-1.34579	3.16667	-1.84264	3.16667	-2.07211	3.16667	-0.8645	3.16667	-1.10761	3.16667	-0.61142	3.16667	-2.57214	3.16667	-0.38035	3.16667	-2.80738	3.16667
-1.61215	3.18333	1.57047	3.18333	1.80031	3.18333	1.32417	3.18333	2.0465	3.18333	1.06983	3.18333	2.29575	3.18333	2.52191	3.18333	0.59725	3.18333	2.77104	3.18333	0.349	3.18333	3.01165	3.18333	0.11142	3.18333	0.84005	3.18333	-0.13336	3.18333	-3.03455	3.18333	-1.34475	3.18333	-1.84539	3.18333	-2.07174	3.18333	-0.86219	3.18333	-1.10664	3.18333	-0.60948	3.18333	-2.57193	3.18333	-0.38006	3.18333	-2.80792	3.18333
-1.61306	3.2	1.57124	3.2	1.79933	3.2	1.32273	3.2	2.04555	3.2	1.06809	3.2	2.29548	3.2	2.52262	3.2	0.59816	3.2	2.77183	3.2	0.34963	3.2	3.01028	3.2	0.11081	3.2	0.83954	3.2	-0.13262	3.2	-3.03509	3.2	-1.3439	3.2	-1.84398	3.2	-2.07052	3.2	-0.8614	3.2	-1.10712	3.2	-0.61167	3.2	-2.57268	3.2	-0.37933	3.2	-2.80727	3.2
-1.61437	3.21667	1.57285	3.21667	1.80406	3.21667	1.32269	3.21667	2.04562	3.21667	1.07018	3.21667	2.29451	3.21667	2.52083	3.21667	0.60179	3.21667	2.77247	3.21667	0.35187	3.21667	3.01119	3.21667	0.11186	3.21667	0.84177	3.21667	-0.13263	3.21667	-3.03393	3.21667	-1.34526	3.21667	-1.84602	3.21667	-2.07155	3.21667	-0.86108	3.21667	-1.10713	3.21667	-0.61435	3.21667	-2.57017	3.21667	-0.37861	3.21667	-2.80401	3.21667
-1.60965	3.23333	1.56718	3.23333	1.79854	3.23333	1.32012	3.23333	2.04155	3.23333	1.06649	3.23333	2.29059	3.23333	2.51739	3.23333	0.59872	3.23333	2.76797	3.23333	0.35057	3.23333	3.00627	3.23333	0.10925	3.23333	0.83629	3.23333	-0.1321	3.23333	-3.03713	3.23333	-1.3395	3.23333	-1.84156	3.23333	-2.06776	3.23333	-0.85919	3.23333	-1.10205	3.23333	-0.61066	3.23333	-2.56937	3.23333	-0.3755	3.23333	-2.80236	3.23333
-1.61417	3.25	1.57251	3.25	1.80271	3.25	1.32687	3.25	2.04825	3.25	1.0719	3.25	2.29465	3.25	2.5194	3.25	0.60271	3.25	2.76849	3.25	0.35335	3.25	3.00823	3.25	0.10944	3.25	0.84061	3.25	-0.13146	3.25	-3.03716	3.25	-1.34492	3.25	-1.84664	3.25	-2.07424	3.25	-0.86544	3.25	-1.11012	3.25	-0.61557	3.25	-2.57318	3.25	-0.38041	3.25	-2.80421	3.25
-1.60737	3.26667	1.56964	3.26667	1.79723	3.26667	1.32221	3.26667	2.04556	3.26667	1.06947	3.26667	2.29208	3.26667	2.51596	3.26667	0.60278	3.26667	2.76799	3.26667	0.35416	3.26667	3.00694	3.26667	0.1084	3.26667	0.83712	3.26667	-0.13328	3.26667	-3.03844	3.26667	-1.34169	3.26667	-1.84143	3.26667	-2.07125	3.26667	-0.86016	3.26667	-1.10369	3.26667	-0.61313	3.26667	-2.57201	3.26667	-0.38209	3.26667	-2.80301	3.26667
-1.60722	3.28333	1.57108	3.28333	1.80248	3.28333	1.32626	3.28333	2.04918	3.28333	1.07352	3.28333	2.29217	3.28333	2.51758	3.28333	0.60332	3.28333	2.76664	3.28333	0.35757	3.28333	3.00655	3.28333	0.11009	3.28333	0.83892	3.28333	-0.13286	3.28333	-3.0394	3.28333	-1.34602	3.28333	-1.84187	3.28333	-2.07324	3.28333	-0.86485	3.28333	-1.10709	3.28333	-0.6169	3.28333	-2.57051	3.28333	-0.38357	3.28333	-2.80373	3.28333
-1.60458	3.3	1.56628	3.3	1.79916	3.3	1.32148	3.3	2.04636	3.3	1.07014	3.3	2.28902	3.3	2.51402	3.3	0.59899	3.3	2.76555	3.3	0.35147	3.3	3.00595	3.3	0.1072	3.3	0.83618	3.3	-0.13105	3.3	-3.03881	3.3	-1.34474	3.3	-1.84077	3.3	-2.07315	3.3	-0.8628	3.3	-1.10402	3.3	-0.61434	3.3	-2.56706	3.3	-0.38119	3.3	-2.80122	3.3
-1.60725	3.31667	1.56917	3.31667	1.805	3.31667	1.32363	3.31667	2.05124	3.31667	1.07445	3.31667	2.2904	3.31667	2.51516	3.31667	0.60326	3.31667	2.7674	3.31667	0.35438	3.31667	3.00479	3.31667	0.10785	3.31667	0.83819	3.31667	-0.12995	3.31667	-3.03944	3.31667	-1.34947	3.31667	-1.84149	3.31667	-2.07431	3.31667	-0.8638	3.31667	-1.10532	3.31667	-0.61401	3.31667	-2.56968	3.31667	-0.38205	3.31667	-2.80298	3.31667
-1.60725	3.33333	1.56776	3.33333	1.80283	3.33333	1.32142	3.33333	2.04994	3.33333	1.07419	3.33333	2.28719	3.33333	2.51391	3.33333	0.60006	3.33333	2.7669	3.33333	0.35192	3.33333	3.00285	3.33333	0.10546	3.33333	0.83506	3.33333	-0.13204	3.33333	-3.03974	3.33333	-1.35047	3.33333	-1.83833	3.33333	-2.07386	3.33333	-0.863	3.33333	-1.1033	3.33333	-0.6121	3.33333	-2.5683	3.33333	-0.38285	3.33333	-2.79992	3.33333
-1.60923	3.35	1.56877	3.35	1.80534	3.35	1.32033	3.35	2.04841	3.35	1.07725	3.35	2.28764	3.35	2.51553	3.35	0.6008	3.35	2.7663	3.35	0.353	3.35	3.00163	3.35	0.10618	3.35	0.83962	3.35	-0.13214	3.35	-3.04064	3.35	-1.35282	3.35	-1.83835	3.35	-2.07543	3.35	-0.86085	3.35	-1.1055	3.35	-0.61379	3.35	-2.56771	3.35	-0.38315	3.35	-2.80127	3.35
-1.60854	3.36667	1.56281	3.36667	1.80675	3.36667	1.31846	3.36667	2.04937	3.36667	1.07496	3.36667	2.28868	3.36667	2.51436	3.36667	0.59801	3.36667	2.76717	3.36667	0.34948	3.36667	3.00301	3.36667	0.10316	3.36667	0.8365	3.36667	-0.13302	3.36667	-3.03868	3.36667	-1.35111	3.36667	-1.83766	3.36667	-2.07611	3.36667	-0.86078	3.36667	-1.10565	3.36667	-0.61416	3.36667	-2.56237	3.36667	-0.38459	3.36667	-2.79942	3.36667
-1.60684	3.38333	1.56137	3.38333	1.80827	3.38333	1.31654	3.38333	2.04797	3.38333	1.07295	3.38333	2.28531	3.38333	2.51319	3.38333	0.59743	3.38333	2.76366	3.38333	0.34659	3.38333	3.00375	3.38333	0.10335	3.38333	0.83399	3.38333	-0.13185	3.38333	-3.03822	3.38333	-1.34834	3.38333	-1.83299	3.38333	-2.07403	3.38333	-0.85817	3.38333	-1.10267	3.38333	-0.60991	3.38333	-2.55794	3.38333	-0.38587	3.38333	-2.79722	3.38333
-1.61304	3.4	1.56626	3.4	1.81009	3.4	1.32	3.4	2.05187	3.4	1.07627	3.4	2.28819	3.4	2.51446	3.4	0.6	3.4	2.76719	3.4	0.3464	3.4	3.00489	3.4	0.10125	3.4	0.8381	3.4	-0.13524	3.4	-3.03547	3.4	-1.35584	3.4	-1.83785	3.4	-2.07997	3.4	-0.86459	3.4	-1.10993	3.4	-0.61443	3.4	-2.56193	3.4	-0.38821	3.4	-2.7972	3.4
-1.6108	3.41667	1.56416	3.41667	1.80688	3.41667	1.31596	3.41667	2.04954	3.41667	1.07445	3.41667	2.28631	3.41667	2.51286	3.41667	0.59995	3.41667	2.76677	3.41667	0.34727	3.41667	3.00608	3.41667	0.10323	3.41667	0.8388	3.41667	-0.13542	3.41667	-3.03944	3.41667	-1.35449	3.41667	-1.83869	3.41667	-2.07899	3.41667	-0.86312	3.41667	-1.10954	3.41667	-0.61457	3.41667	-2.56152	3.41667	-0.38714	3.41667	-2.80013	3.41667
-1.61231	3.43333	1.56476	3.43333	1.80635	3.43333	1.31509	3.43333	2.04797	3.43333	1.07431	3.43333	2.28329	3.43333	2.51197	3.43333	0.5978	3.43333	2.76594	3.43333	0.34952	3.43333	3.00216	3.43333	0.10436	3.43333	0.83776	3.43333	-0.13374	3.43333	-3.04081	3.43333	-1.35274	3.43333	-1.8394	3.43333	-2.07874	3.43333	-0.86214	3.43333	-1.10388	3.43333	-0.61452	3.43333	-2.55911	3.43333	-0.38717	3.43333	-2.79604	3.43333
-1.60935	3.45	1.56293	3.45	1.80775	3.45	1.31274	3.45	2.04761	3.45	1.0737	3.45	2.28352	3.45	2.51246	3.45	0.59396	3.45	2.76208	3.45	0.3503	3.45	3.0018	3.45	0.10331	3.45	0.83735	3.45	-0.13457	3.45	-3.04083	3.45	-1.35151	3.45	-1.83489	3.45	-2.07568	3.45	-0.8641	3.45	-1.10349	3.45	-0.61624	3.45	-2.56068	3.45	-0.38773	3.45	-2.79769	3.45
-1.60656	3.46667	1.55951	3.46667	1.80626	3.46667	1.31279	3.46667	2.04534	3.46667	1.073	3.46667	2.28343	3.46667	2.51143	3.46667	0.59564	3.46667	2.76297	3.46667	0.35047	3.46667	3.00293	3.46667	0.10371	3.46667	0.83428	3.46667	-0.133	3.46667	-3.04138	3.46667	-1.35284	3.46667	-1.83339	3.46667	-2.07581	3.46667	-0.86199	3.46667	-1.10435	3.46667	-0.61773	3.46667	-2.56384	3.46667	-0.38853	3.46667	-2.79959	3.46667
-1.6073	3.48333	1.56136	3.48333	1.80584	3.48333	1.31581	3.48333	2.04362	3.48333	1.07482	3.48333	2.28395	3.48333	2.51152	3.48333	0.59616	3.48333	2.76222	3.48333	0.34988	3.48333	3.00317	3.48333	0.10668	3.48333	0.83659	3.48333	-0.13079	3.48333	-3.0415	3.48333	-1.35482	3.48333	-1.83427	3.48333	-2.0767	3.48333	-0.86101	3.48333	-1.10453	3.48333	-0.61969	3.48333	-2.56613	3.48333	-0.38915	3.48333	-2.79952	3.48333
-1.60838	3.5	1.56306	3.5	1.8064	3.5	1.31703	3.5	2.04452	3.5	1.07757	3.5	2.28437	3.5	2.50968	3.5	0.59429	3.5	2.76377	3.5	0.35074	3.5	3.00267	3.5	0.1063	3.5	0.83988	3.5	-0.12893	3.5	-3.04132	3.5	-1.35439	3.5	-1.83419	3.5	-2.07839	3.5	-0.86127	3.5	-1.10193	3.5	-0.62081	3.5	-2.56702	3.5	-0.38595	3.5	-2.79768	3.5
-1.60935	3.51667	1.56087	3.51667	1.80403	3.51667	1.31493	3.51667	2.04122	3.51667	1.07775	3.51667	2.28438	3.51667	2.51041	3.51667	0.59186	3.51667	2.7659	3.51667	0.34778	3.51667	3.00507	3.51667	0.10516	3.51667	0.83791	3.51667	-0.13204	3.51667	-3.03985	3.51667	-1.35415	3.51667	-1.83274	3.51667	-2.0785	3.51667	-0.86273	3.51667	-1.10288	3.51667	-0.62257	3.51667	-2.56311	3.51667	-0.38357	3.51667	-2.79562	3.51667
-1.60796	3.53333	1.55835	3.53333	1.80189	3.53333	1.3137	3.53333	2.03701	3.53333	1.07835	3.53333	2.28022	3.53333	2.50519	3.53333	0.59141	3.53333	2.76414	3.53333	0.34862	3.53333	3.00327	3.53333	0.10835	3.53333	0.83661	3.53333	-0.12928	3.53333	-3.04141	3.53333	-1.35248	3.53333	-1.83184	3.53333	-2.07846	3.53333	-0.86041	3.53333	-1.10101	3.53333	-0.62003	3.53333	-2.56213	3.53333	-0.38372	3.53333	-2.79723	3.53333
-1.61013	3.55	1.56086	3.55	1.80796	3.55	1.3171	3.55	2.04284	3.55	1.08315	3.55	2.28443	3.55	2.50774	3.55	0.59374	3.55	2.76543	3.55	0.34928	3.55	3.00411	3.55	0.11069	3.55	0.83853	3.55	-0.13242	3.55	-3.03851	3.55	-1.35635	3.55	-1.83493	3.55	-2.0832	3.55	-0.86409	3.55	-1.1072	3.55	-0.62385	3.55	-2.56345	3.55	-0.38545	3.55	-2.79689	3.55
-1.60639	3.56667	1.56043	3.56667	1.80709	3.56667	1.31589	3.56667	2.04039	3.56667	1.08245	3.56667	2.28362	3.56667	2.50754	3.56667	0.59538	3.56667	2.76359	3.56667	0.34993	3.56667	3.00377	3.56667	0.11001	3.56667	0.83741	3.56667	-0.1291	3.56667	-3.0378	3.56667	-1.35535	3.56667	-1.83734	3.56667	-2.08436	3.56667	-0.86201	3.56667	-1.1062	3.56667	-0.62123	3.56667	-2.56374	3.56667	-0.38145	3.56667	-2.79964	3.56667
-1.60214	3.58333	1.5605	3.58333	1.80707	3.58333	1.31534	3.58333	2.04078	3.58333	1.07935	3.58333	2.28176	3.58333	2.50796	3.58333	0.59597	3.58333	2.76577	3.58333	0.35191	3.58333	3.00674	3.58333	0.11035	3.58333	0.83613	3.58333	-0.1285	3.58333	-3.03557	3.58333	-1.35656	3.58333	-1.83506	3.58333	-2.08475	3.58333	-0.86091	3.58333	-1.10533	3.58333	-0.62135	3.58333	-2.56208	3.58333	-0.37809	3.58333	-2.79762	3.58333
-1.59602	3.6	1.5593	3.6	1.80829	3.6	1.31378	3.6	2.03955	3.6	1.07671	3.6	2.28405	3.6	2.50953	3.6	0.59301	3.6	2.76517	3.6	0.34807	3.6	3.00523	3.6	0.11151	3.6	0.83498	3.6	-0.12997	3.6	-3.03422	3.6	-1.35252	3.6	-1.83716	3.6	-2.08455	3.6	-0.86247	3.6	-1.10274	3.6	-0.61867	3.6	-2.561	3.6	-0.37884	3.6	-2.79782	3.6
-1.59282	3.61667	1.55808	3.61667	1.81013	3.61667	1.31111	3.61667	2.0396	3.61667	1.07389	3.61667	2.28216	3.61667	2.51035	3.61667	0.59415	3.61667	2.76661	3.61667	0.34945	3.61667	3.00403	3.61667	0.11523	3.61667	0.83416	3.61667	-0.12874	3.61667	-3.03626	3.61667	-1.35038	3.61667	-1.8329	3.61667	-2.08142	3.61667	-0.85932	3.61667	-1.10006	3.61667	-0.61581	3.61667	-2.56039	3.61667	-0.37604	3.61667	-2.79869	3.61667
-1.59698	3.63333	1.56149	3.63333	1.81024	3.63333	1.31653	3.63333	2.041	3.63333	1.07776	3.63333	2.28437	3.63333	2.51233	3.63333	0.59615	3.63333	2.76639	3.63333	0.34947	3.63333	3.00356	3.63333	0.11544	3.63333	0.84053	3.63333	-0.12924	3.63333	-3.03542	3.63333	-1.35202	3.63333	-1.83883	3.63333	-2.0863	3.63333	-0.86126	3.63333	-1.10259	3.63333	-0.62052	3.63333	-2.56161	3.63333	-0.37841	3.63333	-2.80167	3.63333
-1.59607	3.65	1.56355	3.65	1.80848	3.65	1.3174	3.65	2.04258	3.65	1.07457	3.65	2.28454	3.65	2.51129	3.65	0.59513	3.65	2.76527	3.65	0.35156	3.65	3.00313	3.65	0.11439	3.65	0.84171	3.65	-0.12989	3.65	-3.03571	3.65	-1.34926	3.65	-1.8367	3.65	-2.08535	3.65	-0.86049	3.65	-1.10332	3.65	-0.61856	3.65	-2.55898	3.65	-0.37963	3.65	-2.80014	3.65
-1.59517	3.66667	1.56518	3.66667	1.80913	3.66667	1.32056	3.66667	2.04461	3.66667	1.07609	3.66667	2.28593	3.66667	2.513	3.66667	0.59499	3.66667	2.76502	3.66667	0.35313	3.66667	3.00464	3.66667	0.11445	3.66667	0.84116	3.66667	-0.13201	3.66667	-3.03386	3.66667	-1.34847	3.66667	-1.83662	3.66667	-2.08496	3.66667	-0.85869	3.66667	-1.10205	3.66667	-0.61726	3.66667	-2.55748	3.66667	-0.37962	3.66667	-2.79646	3.66667
-1.59033	3.68333	1.56106	3.68333	1.80497	3.68333	1.31771	3.68333	2.04079	3.68333	1.07262	3.68333	2.28229	3.68333	2.51113	3.68333	0.59085	3.68333	2.7622	3.68333	0.34847	3.68333	3.00172	3.68333	0.11247	3.68333	0.83807	3.68333	-0.12877	3.68333	-3.0327	3.68333	-1.34384	3.68333	-1.83039	3.68333	-2.08015	3.68333	-0.8564	3.68333	-1.0988	3.68333	-0.613	3.68333	-2.55268	3.68333	-0.37672	3.68333	-2.79511	3.68333
-1.59961	3.7	1.56636	3.7	1.81055	3.7	1.32105	3.7	2.04567	3.7	1.0776	3.7	2.28596	3.7	2.51357	3.7	0.59456	3.7	2.76138	3.7	0.35021	3.7	2.99867	3.7	0.11423	3.7	0.84241	3.7	-0.13092	3.7	-3.03367	3.7	-1.35096	3.7	-1.83546	3.7	-2.08556	3.7	-0.86007	3.7	-1.10125	3.7	-0.6165	3.7	-2.55654	3.7	-0.37819	3.7	-2.79862	3.7
-1.59765	3.71667	1.56298	3.71667	1.80877	3.71667	1.31901	3.71667	2.04349	3.71667	1.07694	3.71667	2.28561	3.71667	2.51142	3.71667	0.59235	3.71667	2.7613	3.71667	0.34962	3.71667	2.99875	3.71667	0.11306	3.71667	0.84245	3.71667	-0.13112	3.71667	-3.03383	3.71667	-1.35048	3.71667	-1.83215	3.71667	-2.08124	3.71667	-0.86029	3.71667	-1.10008	3.71667	-0.61795	3.71667	-2.55713	3.71667	-0.37724	3.71667	-2.79941	3.71667
-1.59742	3.73333	1.56292	3.73333	1.80476	3.73333	1.31916	3.73333	2.03728	3.73333	1.07773	3.73333	2.28382	3.73333	2.51187	3.73333	0.59264	3.73333	2.75911	3.73333	0.35065	3.73333	2.99674	3.73333	0.1131	3.73333	0.84117	3.73333	-0.12854	3.73333	-3.03644	3.73333	-1.34875	3.73333	-1.83307	3.73333	-2.07991	3.73333	-0.86207	3.73333	-1.1002	3.73333	-0.61558	3.73333	-2.56025	3.73333	-0.37549	3.73333	-2.8026	3.73333
-1.59433	3.75	1.55865	3.75	1.80596	3.75	1.3161	3.75	2.03606	3.75	1.07369	3.75	2.28248	3.75	2.5131	3.75	0.59099	3.75	2.76057	3.75	0.34555	3.75	2.99644	3.75	0.11166	3.75	0.83733	3.75	-0.12918	3.75	-3.0358	3.75	-1.3473	3.75	-1.83109	3.75	-2.07515	3.75	-0.86229	3.75	-1.10019	3.75	-0.6171	3.75	-2.55559	3.75	-0.3764	3.75	-2.80316	3.75
-1.59653	3.76667	1.5599	3.76667	1.80653	3.76667	1.31821	3.76667	2.03827	3.76667	1.07615	3.76667	2.28315	3.76667	2.51415	3.76667	0.59188	3.76667	2.75687	3.76667	0.34484	3.76667	2.99417	3.76667	0.11109	3.76667	0.83664	3.76667	-0.12631	3.76667	-3.0365	3.76667	-1.34728	3.76667	-1.82983	3.76667	-2.0754	3.76667	-0.86295	3.76667	-1.102	3.76667	-0.61681	3.76667	-2.55688	3.76667	-0.37498	3.76667	-2.80748	3.76667
-1.5987	3.78333	1.56227	3.78333	1.81012	3.78333	1.32192	3.78333	2.04415	3.78333	1.07538	3.78333	2.28602	3.78333	2.51665	3.78333	0.59265	3.78333	2.75781	3.78333	0.34342	3.78333	2.99433	3.78333	0.10811	3.78333	0.83885	3.78333	-0.12941	3.78333	-3.03738	3.78333	-1.3501	3.78333	-1.83119	3.78333	-2.07726	3.78333	-0.86341	3.78333	-1.10443	3.78333	-0.61653	3.78333	-2.55756	3.78333	-0.37539	3.78333	-2.80828	3.78333
-1.60057	3.8	1.56344	3.8	1.81006	3.8	1.32265	3.8	2.04412	3.8	1.07552	3.8	2.28533	3.8	2.5172	3.8	0.59408	3.8	2.7573	3.8	0.34459	3.8	2.99228	3.8	0.10603	3.8	0.839	3.8	-0.12678	3.8	-3.03992	3.8	-1.35221	3.8	-1.83057	3.8	-2.07859	3.8	-0.86344	3.8	-1.10054	3.8	-0.61709	3.8	-2.55969	3.8	-0.3751	3.8	-2.80865	3.8
-1.59632	3.81667	1.56285	3.81667	1.80895	3.81667	1.32018	3.81667	2.04443	3.81667	1.07571	3.81667	2.2872	3.81667	2.51663	3.81667	0.59106	3.81667	2.75689	3.81667	0.34284	3.81667	2.99349	3.81667	0.1044	3.81667	0.83766	3.81667	-0.12958	3.81667	-3.03603	3.81667	-1.34858	3.81667	-1.82651	3.81667	-2.07706	3.81667	-0.8649	3.81667	-1.10009	3.81667	-0.61767	3.81667	-2.55805	3.81667	-0.37706	3.81667	-2.80451	3.81667
-1.59498	3.83333	1.56285	3.83333	1.80713	3.83333	1.31974	3.83333	2.04379	3.83333	1.0766	3.83333	2.28495	3.83333	2.51365	3.83333	0.593	3.83333	2.75248	3.83333	0.34324	3.83333	2.99432	3.83333	0.1039	3.83333	0.83591	3.83333	-0.12585	3.83333	-3.03436	3.83333	-1.34606	3.83333	-1.82693	3.83333	-2.0779	3.83333	-0.86236	3.83333	-1.09957	3.83333	-0.6144	3.83333	-2.5593	3.83333	-0.37499	3.83333	-2.80571	3.83333
-1.59859	3.85	1.56341	3.85	1.80584	3.85	1.32251	3.85	2.04543	3.85	1.07958	3.85	2.28661	3.85	2.51352	3.85	0.59506	3.85	2.75379	3.85	0.34787	3.85	2.99627	3.85	0.10458	3.85	0.83933	3.85	-0.12521	3.85	-3.03541	3.85	-1.34871	3.85	-1.82954	3.85	-2.07801	3.85	-0.86018	3.85	-1.10112	3.85	-0.61452	3.85	-2.55818	3.85	-0.37865	3.85	-2.80491	3.85
-1.60018	3.86667	1.56773	3.86667	1.81125	3.86667	1.32496	3.86667	2.04648	3.86667	1.08228	3.86667	2.28847	3.86667	2.51765	3.86667	0.5954	3.86667	2.75244	3.86667	0.34911	3.86667	2.99821	3.86667	0.10656	3.86667	0.84289	3.86667	-0.12552	3.86667	-3.03755	3.86667	-1.35094	3.86667	-1.83449	3.86667	-2.07914	3.86667	-0.86093	3.86667	-1.10541	3.86667	-0.61387	3.86667	-2.55899	3.86667	-0.37727	3.86667	-2.80587	3.86667
-1.59608	3.88333	1.56247	3.88333	1.80649	3.88333	1.31926	3.88333	2.04531	3.88333	1.08038	3.88333	2.28793	3.88333	2.51707	3.88333	0.59242	3.88333	2.75	3.88333	0.34665	3.88333	2.9952	3.88333	0.10733	3.88333	0.84097	3.88333	-0.12879	3.88333	-3.03944	3.88333	-1.34589	3.88333	-1.83053	3.88333	-2.07685	3.88333	-0.86124	3.88333	-1.10384	3.88333	-0.61464	3.88333	-2.55551	3.88333	-0.37499	3.88333	-2.80418	3.88333
-1.59669	3.9	1.56412	3.9	1.80581	3.9	1.32105	3.9	2.04548	3.9	1.08119	3.9	2.2847	3.9	2.51913	3.9	0.58887	3.9	2.75066	3.9	0.34201	3.9	2.99651	3.9	0.10636	3.9	0.8409	3.9	-0.13173	3.9	-3.0378	3.9	-1.34822	3.9	-1.8309	3.9	-2.07504	3.9	-0.86367	3.9	-1.10488	3.9	-0.61839	3.9	-2.55461	3.9	-0.37693	3.9	-2.80384	3.9
-1.59512	3.91667	1.56374	3.91667	1.80363	3.91667	1.31893	3.91667	2.04231	3.91667	1.08006	3.91667	2.28324	3.91667	2.51709	3.91667	0.58921	3.91667	2.74905	3.91667	0.34287	3.91667	2.99676	3.91667	0.10606	3.91667	0.84085	3.91667	-0.12978	3.91667	-3.04031	3.91667	-1.34591	3.91667	-1.82959	3.91667	-2.07496	3.91667	-0.85931	3.91667	-1.10444	3.91667	-0.61656	3.91667	-2.55373	3.91667	-0.37537	3.91667	-2.80396	3.91667
-1.59768	3.93333	1.56732	3.93333	1.80825	3.93333	1.32325	3.93333	2.04582	3.93333	1.08294	3.93333	2.28528	3.93333	2.52038	3.93333	0.59175	3.93333	2.75328	3.93333	0.34695	3.93333	2.99855	3.93333	0.10666	3.93333	0.84327	3.93333	-0.13163	3.93333	-3.0391	3.93333	-1.35073	3.93333	-1.83387	3.93333	-2.07961	3.93333	-0.8612	3.93333	-1.10737	3.93333	-0.61605	3.93333	-2.55237	3.93333	-0.37828	3.93333	-2.80311	3.93333
-1.59979	3.95	1.56755	3.95	1.80923	3.95	1.32024	3.95	2.04603	3.95	1.08132	3.95	2.28521	3.95	2.51812	3.95	0.58977	3.95	2.75756	3.95	0.34602	3.95	3.00224	3.95	0.10666	3.95	0.84206	3.95	-0.13479	3.95	-3.04089	3.95	-1.35389	3.95	-1.83512	3.95	-2.08179	3.95	-0.86514	3.95	-1.10862	3.95	-0.61879	3.95	-2.54991	3.95	-0.38143	3.95	-2.80508	3.95
-1.60009	3.96667	1.56596	3.96667	1.80646	3.96667	1.31895	3.96667	2.04698	3.96667	1.084	3.96667	2.28554	3.96667	2.51785	3.96667	0.58924	3.96667	2.75811	3.96667	0.34664	3.96667	3.003	3.96667	0.10517	3.96667	0.84143	3.96667	-0.13627	3.96667	-3.03972	3.96667	-1.35488	3.96667	-1.8373	3.96667	-2.07808	3.96667	-0.86619	3.96667	-1.1088	3.96667	-0.61994	3.96667	-2.54792	3.96667	-0.38302	3.96667	-2.80617	3.96667
-1.59496	3.98333	1.56165	3.98333	1.80411	3.98333	1.31272	3.98333	2.04355	3.98333	1.07743	3.98333	2.28244	3.98333	2.51401	3.98333	0.58833	3.98333	2.7592	3.98333	0.34328	3.98333	3.00424	3.98333	0.10345	3.98333	0.83739	3.98333	-0.13913	3.98333	-3.03803	3.98333	-1.34825	3.98333	-1.83323	3.98333	-2.07486	3.98333	-0.86321	3.98333	-1.10257	3.98333	-0.61851	3.98333	-2.54385	3.98333	-0.38242	3.98333	-2.80422	3.98333
-1.59902	4	1.56273	4	1.8043	4	1.31628	4	2.04436	4	1.08045	4	2.2821	4	2.51665	4	0.59351	4	2.75862	4	0.34939	4	3.00285	4	0.10706	4	0.84203	4	-0.13705	4	-3.03947	4	-1.35219	4	-1.83801	4	-2.07798	4	-0.86229	4	-1.10462	4	-0.61377	4	-2.54536	4	-0.37899	4	-2.80638	4
-1.59785	4.01667	1.56254	4.01667	1.80683	4.01667	1.32013	4.01667	2.04371	4.01667	1.07906	4.01667	2.28283	4.01667	2.51566	4.01667	0.59337	4.01667	2.75999	4.01667	0.34716	4.01667	3.00177	4.01667	0.10633	4.01667	0.8393	4.01667	-0.13825	4.01667	-3.03761	4.01667	-1.35268	4.01667	-1.83816	4.01667	-2.07777	4.01667	-0.86096	4.01667	-1.10414	4.01667	-0.61263	4.01667	-2.54702	4.01667	-0.38161	4.01667	-2.80493	4.01667
-1.59639	4.03333	1.56133	4.03333	1.80555	4.03333	1.32048	4.03333	2.04157	4.03333	1.07727	4.03333	2.28247	4.03333	2.51311	4.03333	0.59081	4.03333	2.7581	4.03333	0.34917	4.03333	2.99898	4.03333	0.11121	4.03333	0.8358	4.03333	-0.13749	4.03333	-3.03937	4.03333	-1.35225	4.03333	-1.83927	4.03333	-2.0782	4.03333	-0.86069	4.03333	-1.10077	4.03333	-0.61381	4.03333	-2.54405	4.03333	-0.37915	4.03333	-2.80717	4.03333
-1.59782	4.05	1.56103	4.05	1.80645	4.05	1.32044	4.05	2.04237	4.05	1.07527	4.05	2.28437	4.05	2.51577	4.05	0.58657	4.05	2.75689	4.05	0.34699	4.05	3.00143	4.05	0.10734	4.05	0.83038	4.05	-0.13792	4.05	-3.03683	4.05	-1.35137	4.05	-1.83829	4.05	-2.07666	4.05	-0.85982	4.05	-1.10152	4.05	-0.61534	4.05	-2.54402	4.05	-0.37955	4.05	-2.80518	4.05
-1.5959	4.06667	1.56103	4.06667	1.80781	4.06667	1.32075	4.06667	2.04366	4.06667	1.07772	4.06667	2.28264	4.06667	2.51748	4.06667	0.58975	4.06667	2.75901	4.06667	0.34943	4.06667	3.00099	4.06667	0.10598	4.06667	0.83065	4.06667	-0.13662	4.06667	-3.0357	4.06667	-1.35026	4.06667	-1.83826	4.06667	-2.07436	4.06667	-0.8577	4.06667	-1.09933	4.06667	-0.61332	4.06667	-2.54438	4.06667	-0.37674	4.06667	-2.8057	4.06667
-1.59591	4.08333	1.56459	4.08333	1.81176	4.08333	1.32342	4.08333	2.04558	4.08333	1.07987	4.08333	2.28502	4.08333	2.51913	4.08333	0.59003	4.08333	2.76009	4.08333	0.35022	4.08333	3.00293	4.08333	0.10735	4.08333	0.83256	4.08333	-0.13671	4.08333	-3.03286	4.08333	-1.3493	4.08333	-1.83856	4.08333	-2.07584	4.08333	-0.85935	4.08333	-1.10095	4.08333	-0.61375	4.08333	-2.54418	4.08333	-0.37348	4.08333	-2.80675	4.08333
-1.59693	4.1	1.56505	4.1	1.81049	4.1	1.32534	4.1	2.0446	4.1	1.08262	4.1	2.28522	4.1	2.5182	4.1	0.59282	4.1	2.75782	4.1	0.35294	4.1	3.0016	4.1	0.10747	4.1	0.8316	4.1	-0.13826	4.1	-3.03467	4.1	-1.35084	4.1	-1.8414	4.1	-2.07648	4.1	-0.86061	4.1	-1.10106	4.1	-0.61373	4.1	-2.54937	4.1	-0.37482	4.1	-2.80997	4.1
-1.59461	4.11667	1.56412	4.11667	1.81041	4.11667	1.32372	4.11667	2.04402	4.11667	1.08136	4.11667	2.28649	4.11667	2.52059	4.11667	0.58952	4.11667	2.75677	4.11667	0.3528	4.11667	3.00138	4.11667	0.10731	4.11667	0.82997	4.11667	-0.13738	4.11667	-3.03432	4.11667	-1.3492	4.11667	-1.84037	4.11667	-2.07452	4.11667	-0.85966	4.11667	-1.09902	4.11667	-0.61225	4.11667	-2.55245	4.11667	-0.37506	4.11667	-2.81005	4.11667
-1.5943	4.13333	1.56141	4.13333	1.80691	4.13333	1.31991	4.13333	2.04288	4.13333	1.07551	4.13333	2.28167	4.13333	2.52051	4.13333	0.58899	4.13333	2.75597	4.13333	0.34921	4.13333	3.00079	4.13333	0.1041	4.13333	0.82484	4.13333	-0.13855	4.13333	-3.03314	4.13333	-1.34708	4.13333	-1.83938	4.13333	-2.07342	4.13333	-0.86207	4.13333	-1.09633	4.13333	-0.61216	4.13333	-2.55026	4.13333	-0.37406	4.13333	-2.807	4.13333
-1.59527	4.15	1.56457	4.15	1.80841	4.15	1.32221	4.15	2.04023	4.15	1.07772	4.15	2.28221	4.15	2.51917	4.15	0.59111	4.15	2.75454	4.15	0.35349	4.15	2.99756	4.15	0.11	4.15	0.8293	4.15	-0.13534	4.15	-3.03833	4.15	-1.34845	4.15	-1.84161	4.15	-2.07849	4.15	-0.86198	4.15	-1.09533	4.15	-0.61135	4.15	-2.55347	4.15	-0.37249	4.15	-2.81289	4.15
-1.59781	4.16667	1.56879	4.16667	1.80795	4.16667	1.32625	4.16667	2.04157	4.16667	1.08127	4.16667	2.28267	4.16667	2.52123	4.16667	0.59215	4.16667	2.757	4.16667	0.35283	4.16667	2.9996	4.16667	0.10803	4.16667	0.82998	4.16667	-0.13939	4.16667	-3.03712	4.16667	-1.3521	4.16667	-1.84231	4.16667	-2.07717	4.16667	-0.86509	4.16667	-1.09966	4.16667	-0.61418	4.16667	-2.55342	4.16667	-0.37394	4.16667	-2.81185	4.16667
-1.59937	4.18333	1.56631	4.18333	1.80646	4.18333	1.32355	4.18333	2.04121	4.18333	1.0835	4.18333	2.28315	4.18333	2.52042	4.18333	0.59511	4.18333	2.75653	4.18333	0.35448	4.18333	3.00024	4.18333	0.11191	4.18333	0.83213	4.18333	-0.13548	4.18333	-3.03623	4.18333	-1.35445	4.18333	-1.84268	4.18333	-2.0774	4.18333	-0.86229	4.18333	-1.0972	4.18333	-0.61303	4.18333	-2.55703	4.18333	-0.3725	4.18333	-2.81181	4.18333
-1.59995	4.2	1.56448	4.2	1.80711	4.2	1.3219	4.2	2.04142	4.2	1.08209	4.2	2.28585	4.2	2.52059	4.2	0.59364	4.2	2.7603	4.2	0.3509	4.2	3.0027	4.2	0.10951	4.2	0.83036	4.2	-0.13596	4.2	-3.03538	4.2	-1.35723	4.2	-1.8397	4.2	-2.07466	4.2	-0.86521	4.2	-1.09915	4.2	-0.61732	4.2	-2.55551	4.2	-0.37409	4.2	-2.81066	4.2
-1.59786	4.21667	1.56488	4.21667	1.80351	4.21667	1.31857	4.21667	2.04058	4.21667	1.08031	4.21667	2.28549	4.21667	2.51871	4.21667	0.59256	4.21667	2.75929	4.21667	0.34985	4.21667	3.0009	4.21667	0.11015	4.21667	0.82711	4.21667	-0.13705	4.21667	-3.03776	4.21667	-1.35703	4.21667	-1.83445	4.21667	-2.075	4.21667	-0.86299	4.21667	-1.09707	4.21667	-0.61546	4.21667	-2.55552	4.21667	-0.37173	4.21667	-2.8148	4.21667
-1.59757	4.23333	1.56758	4.23333	1.80569	4.23333	1.32118	4.23333	2.04294	4.23333	1.08413	4.23333	2.28579	4.23333	2.52039	4.23333	0.59557	4.23333	2.76017	4.23333	0.35057	4.23333	3.00012	4.23333	0.11078	4.23333	0.82657	4.23333	-0.13559	4.23333	-3.03801	4.23333	-1.35729	4.23333	-1.83418	4.23333	-2.07869	4.23333	-0.86792	4.23333	-1.10082	4.23333	-0.6217	4.23333	-2.55469	4.23333	-0.36961	4.23333	-2.81819	4.23333
-1.59851	4.25	1.56762	4.25	1.80632	4.25	1.32317	4.25	2.04329	4.25	1.08467	4.25	2.28705	4.25	2.52168	4.25	0.59542	4.25	2.76031	4.25	0.34899	4.25	2.99687	4.25	0.11078	4.25	0.82726	4.25	-0.13774	4.25	-3.03793	4.25	-1.35772	4.25	-1.83455	4.25	-2.08213	4.25	-0.86703	4.25	-1.10004	4.25	-0.6226	4.25	-2.55888	4.25	-0.37303	4.25	-2.81743	4.25
-1.59489	4.26667	1.56545	4.26667	1.80309	4.26667	1.32267	4.26667	2.04206	4.26667	1.083	4.26667	2.28384	4.26667	2.51998	4.26667	0.59508	4.26667	2.75706	4.26667	0.3495	4.26667	2.99705	4.26667	0.10834	4.26667	0.82466	4.26667	-0.13877	4.26667	-3.03485	4.26667	-1.35535	4.26667	-1.83008	4.26667	-2.08017	4.26667	-0.86672	4.26667	-1.09754	4.26667	-0.6222	4.26667	-2.56026	4.26667	-0.37558	4.26667	-2.81757	4.26667
-1.59251	4.28333	1.55856	4.28333	1.79856	4.28333	1.31824	4.28333	2.04122	4.28333	1.07573	4.28333	2.28153	4.28333	2.51679	4.28333	0.59296	4.28333	2.75817	4.28333	0.3485	4.28333	2.9963	4.28333	0.10713	4.28333	0.82121	4.28333	-0.1398	4.28333	-3.03482	4.28333	-1.35321	4.28333	-1.8274	4.28333	-2.07486	4.28333	-0.86412	4.28333	-1.09434	4.28333	-0.6227	4.28333	-2.55644	4.28333	-0.37512	4.28333	-2.81441	4.28333
-1.59326	4.3	1.55979	4.3	1.79939	4.3	1.31921	4.3	2.04031	4.3	1.0761	4.3	2.27933	4.3	2.5144	4.3	0.59573	4.3	2.75579	4.3	0.35252	4.3	2.99477	4.3	0.11025	4.3	0.82481	4.3	-0.13728	4.3	-3.03446	4.3	-1.35071	4.3	-1.82775	4.3	-2.07519	4.3	-0.86331	4.3	-1.09355	4.3	-0.61932	4.3	-2.55935	4.3	-0.3743	4.3	-2.81539	4.3
-1.59701	4.31667	1.56182	4.31667	1.80383	4.31667	1.3235	4.31667	2.04328	4.31667	1.07711	4.31667	2.28099	4.31667	2.51817	4.31667	0.59833	4.31667	2.75561	4.31667	0.35117	4.31667	2.99659	4.31667	0.10997	4.31667	0.82473	4.31667	-0.13676	4.31667	-3.03416	4.31667	-1.35718	4.31667	-1.83103	4.31667	-2.07733	4.31667	-0.86661	4.31667	-1.09816	4.31667	-0.62003	4.31667	-2.56071	4.31667	-0.37474	4.31667	-2.81463	4.31667
-1.59489	4.33333	1.56237	4.33333	1.80277	4.33333	1.32282	4.33333	2.04325	4.33333	1.07975	4.33333	2.27778	4.33333	2.51793	4.33333	0.59848	4.33333	2.75627	4.33333	0.35179	4.33333	2.99374	4.33333	0.11273	4.33333	0.82499	4.33333	-0.13765	4.33333	-3.03273	4.33333	-1.35455	4.33333	-1.83197	4.33333	-2.07728	4.33333	-0.86332	4.33333	-1.09491	4.33333	-0.61739	4.33333	-2.56012	4.33333	-0.37416	4.33333	-2.81637	4.33333
-1.5968	4.35	1.56332	4.35	1.80418	4.35	1.3246	4.35	2.0444	4.35	1.08203	4.35	2.27683	4.35	2.51673	4.35	0.59829	4.35	2.7554	4.35	0.35119	4.35	2.99601	4.35	0.10982	4.35	0.83086	4.35	-0.13991	4.35	-3.03347	4.35	-1.35359	4.35	-1.83152	4.35	-2.07712	4.35	-0.86184	4.35	-1.09519	4.35	-0.61651	4.35	-2.56001	4.35	-0.37529	4.35	-2.81764	4.35
-1.59392	4.36667	1.56008	4.36667	1.80123	4.36667	1.32233	4.36667	2.04253	4.36667	1.0786	4.36667	2.27622	4.36667	2.51588	4.36667	0.59643	4.36667	2.75597	4.36667	0.34967	4.36667	2.99688	4.36667	0.1078	4.36667	0.82922	4.36667	-0.13872	4.36667	-3.03224	4.36667	-1.35246	4.36667	-1.82705	4.36667	-2.07404	4.36667	-0.85995	4.36667	-1.09323	4.36667	-0.61752	4.36667	-2.55726	4.36667	-0.3761	4.36667	-2.81551	4.36667
-1.59375	4.38333	1.55977	4.38333	1.80405	4.38333	1.32449	4.38333	2.04229	4.38333	1.0795	4.38333	2.27935	4.38333	2.516	4.38333	0.60023	4.38333	2.75556	4.38333	0.35462	4.38333	2.99852	4.38333	0.11312	4.38333	0.83499	4.38333	-0.13649	4.38333	-3.03527	4.38333	-1.35454	4.38333	-1.82828	4.38333	-2.07438	4.38333	-0.85706	4.38333	-1.09292	4.38333	-0.61589	4.38333	-2.558	4.38333	-0.37462	4.38333	-2.8164	4.38333
-1.59466	4.4	1.56248	4.4	1.80579	4.4	1.32557	4.4	2.04283	4.4	1.08128	4.4	2.28059	4.4	2.51788	4.4	0.59767	4.4	2.75944	4.4	0.35406	4.4	3.00056	4.4	0.11071	4.4	0.83899	4.4	-0.13932	4.4	-3.03908	4.4	-1.35521	4.4	-1.8284	4.4	-2.07282	4.4	-0.85861	4.4	-1.09475	4.4	-0.61644	4.4	-2.55842	4.4	-0.37748	4.4	-2.81747	4.4
-1.59433	4.41667	1.56278	4.41667	1.80463	4.41667	1.32517	4.41667	2.04277	4.41667	1.08414	4.41667	2.28216	4.41667	2.51475	4.41667	0.59736	4.41667	2.75724	4.41667	0.35729	4.41667	2.99796	4.41667	0.11523	4.41667	0.84107	4.41667	-0.13466	4.41667	-3.04226	4.41667	-1.35612	4.41667	-1.829	4.41667	-2.07486	4.41667	-0.86042	4.41667	-1.09522	4.41667	-0.61648	4.41667	-2.55977	4.41667	-0.37443	4.41667	-2.81733	4.41667
-1.59127	4.43333	1.55668	4.43333	1.8017	4.43333	1.32149	4.43333	2.04347	4.43333	1.07843	4.43333	2.28083	4.43333	2.51482	4.43333	0.59339	4.43333	2.75689	4.43333	0.35062	4.43333	3.00026	4.43333	0.11351	4.43333	0.83701	4.43333	-0.13766	4.43333	-3.03756	4.43333	-1.35446	4.43333	-1.82195	4.43333	-2.07003	4.43333	-0.86056	4.43333	-1.095	4.43333	-0.61633	4.43333	-2.55752	4.43333	-0.37693	4.43333	-2.81331	4.43333
-1.59036	4.45	1.55871	4.45	1.80207	4.45	1.32681	4.45	2.04313	4.45	1.08163	4.45	2.28155	4.45	2.5124	4.45	0.59766	4.45	2.75597	4.45	0.3563	4.45	2.9957	4.45	0.11243	4.45	0.83782	4.45	-0.1333	4.45	-3.04392	4.45	-1.35745	4.45	-1.82647	4.45	-2.07489	4.45	-0.85846	4.45	-1.09305	4.45	-0.61337	4.45	-2.56564	4.45	-0.37398	4.45	-2.82033	4.45
-1.58976	4.46667	1.56026	4.46667	1.80332	4.46667	1.32646	4.46667	2.04462	4.46667	1.07896	4.46667	2.28463	4.46667	2.51397	4.46667	0.59684	4.46667	2.75771	4.46667	0.35558	4.46667	3.0023	4.46667	0.11025	4.46667	0.83647	4.46667	-0.13647	4.46667	-3.04174	4.46667	-1.35821	4.46667	-1.82723	4.46667	-2.07635	4.46667	-0.86066	4.46667	-1.09671	4.46667	-0.61655	4.46667	-2.56607	4.46667	-0.3755	4.46667	-2.82042	4.46667
-1.58961	4.48333	1.55911	4.48333	1.80202	4.48333	1.32705	4.48333	2.04314	4.48333	1.07966	4.48333	2.28274	4.48333	2.51252	4.48333	0.59501	4.48333	2.75677	4.48333	0.35681	4.48333	3.00024	4.48333	0.11492	4.48333	0.83579	4.48333	-0.13306	4.48333	-3.04239	4.48333	-1.36047	4.48333	-1.83098	4.48333	-2.07956	4.48333	-0.86156	4.48333	-1.09711	4.48333	-0.6162	4.48333	-2.57	4.48333	-0.37286	4.48333	-2.82211	4.48333
-1.59135	4.5	1.56198	4.5	1.79913	4.5	1.32874	4.5	2.04358	4.5	1.08039	4.5	2.2857	4.5	2.51727	4.5	0.59204	4.5	2.75701	4.5	0.35462	4.5	3.00049	4.5	0.11233	4.5	0.83638	4.5	-0.13476	4.5	-3.0414	4.5	-1.36045	4.5	-1.82916	4.5	-2.07701	4.5	-0.86249	4.5	-1.09656	4.5	-0.61748	4.5	-2.56866	4.5	-0.37237	4.5	-2.81965	4.5
-1.58766	4.51667	1.55933	4.51667	1.79563	4.51667	1.32813	4.51667	2.03959	4.51667	1.07903	4.51667	2.28516	4.51667	2.51856	4.51667	0.59129	4.51667	2.75888	4.51667	0.35302	4.51667	2.99901	4.51667	0.11151	4.51667	0.8314	4.51667	-0.13368	4.51667	-3.04176	4.51667	-1.35585	4.51667	-1.82632	4.51667	-2.07333	4.51667	-0.85844	4.51667	-1.09153	4.51667	-0.61596	4.51667	-2.56576	4.51667	-0.37323	4.51667	-2.82133	4.51667
-1.58569	4.53333	1.5613	4.53333	1.79908	4.53333	1.32944	4.53333	2.0382	4.53333	1.07967	4.53333	2.28607	4.53333	2.51719	4.53333	0.59101	4.53333	2.75816	4.53333	0.35246	4.53333	2.998	4.53333	0.11343	4.53333	0.83049	4.53333	-0.13133	4.53333	-3.04396	4.53333	-1.35544	4.53333	-1.82733	4.53333	-2.07184	4.53333	-0.85712	4.53333	-1.09181	4.53333	-0.613	4.53333	-2.5663	4.53333	-0.37402	4.53333	-2.82471	4.53333
-1.58763	4.55	1.56525	4.55	1.80143	4.55	1.32809	4.55	2.04038	4.55	1.08141	4.55	2.28891	4.55	2.52108	4.55	0.59162	4.55	2.75853	4.55	0.35177	4.55	2.9982	4.55	0.11292	4.55	0.83204	4.55	-0.13076	4.55	-3.04179	4.55	-1.35627	4.55	-1.82839	4.55	-2.07547	4.55	-0.85772	4.55	-1.09322	4.55	-0.61513	4.55	-2.56592	4.55	-0.3757	4.55	-2.82439	4.55
-1.58766	4.56667	1.56249	4.56667	1.80039	4.56667	1.32577	4.56667	2.03882	4.56667	1.08199	4.56667	2.28764	4.56667	2.51981	4.56667	0.59184	4.56667	2.75813	4.56667	0.35509	4.56667	2.9982	4.56667	0.11329	4.56667	0.83035	4.56667	-0.129	4.56667	-3.04264	4.56667	-1.35922	4.56667	-1.8305	4.56667	-2.07609	4.56667	-0.85676	4.56667	-1.09358	4.56667	-0.61472	4.56667	-2.5663	4.56667	-0.37285	4.56667	-2.82551	4.56667
-1.5846	4.58333	1.56146	4.58333	1.79894	4.58333	1.32517	4.58333	2.03989	4.58333	1.08024	4.58333	2.28698	4.58333	2.52301	4.58333	0.58895	4.58333	2.7589	4.58333	0.34991	4.58333	2.99733	4.58333	0.10881	4.58333	0.82843	4.58333	-0.13297	4.58333	-3.04076	4.58333	-1.35776	4.58333	-1.82723	4.58333	-2.07266	4.58333	-0.85757	4.58333	-1.09458	4.58333	-0.61538	4.58333	-2.56337	4.58333	-0.37694	4.58333	-2.82255	4.58333
-1.58602	4.6	1.56222	4.6	1.80004	4.6	1.32607	4.6	2.04225	4.6	1.08134	4.6	2.28766	4.6	2.52447	4.6	0.58907	4.6	2.75986	4.6	0.35049	4.6	2.99645	4.6	0.10958	4.6	0.82849	4.6	-0.13164	4.6	-3.04239	4.6	-1.35635	4.6	-1.83007	4.6	-2.07361	4.6	-0.85975	4.6	-1.09564	4.6	-0.61335	4.6	-2.56321	4.6	-0.376	4.6	-2.81994	4.6
-1.58838	4.61667	1.56309	4.61667	1.80445	4.61667	1.32948	4.61667	2.045	4.61667	1.0834	4.61667	2.29079	4.61667	2.52715	4.61667	0.58977	4.61667	2.76317	4.61667	0.3523	4.61667	2.99657	4.61667	0.11128	4.61667	0.83146	4.61667	-0.13045	4.61667	-3.0432	4.61667	-1.35344	4.61667	-1.82965	4.61667	-2.07699	4.61667	-0.85921	4.61667	-1.09346	4.61667	-0.60952	4.61667	-2.56722	4.61667	-0.37493	4.61667	-2.82223	4.61667
-1.58649	4.63333	1.56126	4.63333	1.80087	4.63333	1.32753	4.63333	2.0461	4.63333	1.08096	4.63333	2.29154	4.63333	2.52993	4.63333	0.59133	4.63333	2.76395	4.63333	0.34984	4.63333	2.99799	4.63333	0.11306	4.63333	0.83345	4.63333	-0.13284	4.63333	-3.04061	4.63333	-1.35374	4.63333	-1.82847	4.63333	-2.07521	4.63333	-0.85975	4.63333	-1.09284	4.63333	-0.61072	4.63333	-2.56216	4.63333	-0.37736	4.63333	-2.81964	4.63333
-1.58666	4.65	1.56092	4.65	1.80076	4.65	1.3303	4.65	2.04794	4.65	1.08569	4.65	2.29071	4.65	2.52959	4.65	0.58994	4.65	2.76612	4.65	0.35243	4.65	2.99887	4.65	0.11508	4.65	0.83721	4.65	-0.13077	4.65	-3.0401	4.65	-1.35399	4.65	-1.83261	4.65	-2.07684	4.65	-0.86246	4.65	-1.09574	4.65	-0.6094	4.65	-2.56444	4.65	-0.37593	4.65	-2.82299	4.65
-1.58446	4.66667	1.55653	4.66667	1.79878	4.66667	1.32417	4.66667	2.04358	4.66667	1.07972	4.66667	2.28791	4.66667	2.5287	4.66667	0.58317	4.66667	2.76632	4.66667	0.34605	4.66667	3.00223	4.66667	0.11085	4.66667	0.83118	4.66667	-0.13478	4.66667	-3.03808	4.66667	-1.35267	4.66667	-1.82945	4.66667	-2.07224	4.66667	-0.86113	4.66667	-1.09403	4.66667	-0.61154	4.66667	-2.55747	4.66667	-0.37983	4.66667	-2.81837	4.66667
-1.58809	4.68333	1.55754	4.68333	1.80229	4.68333	1.32642	4.68333	2.04299	4.68333	1.08098	4.68333	2.28872	4.68333	2.52823	4.68333	0.58636	4.68333	2.76452	4.68333	0.3513	4.68333	3.00189	4.68333	0.11634	4.68333	0.83308	4.68333	-0.13244	4.68333	-3.04343	4.68333	-1.35464	4.68333	-1.83265	4.68333	-2.07423	4.68333	-0.86293	4.68333	-1.09709	4.68333	-0.60759	4.68333	-2.56105	4.68333	-0.37633	4.68333	-2.82307	4.68333
-1.58832	4.7	1.55735	4.7	1.80422	4.7	1.32702	4.7	2.04435	4.7	1.08177	4.7	2.288	4.7	2.52945	4.7	0.58729	4.7	2.76648	4.7	0.34935	4.7	3.00093	4.7	0.1148	4.7	0.83397	4.7	-0.13409	4.7	-3.03972	4.7	-1.35459	4.7	-1.83311	4.7	-2.07304	4.7	-0.86444	4.7	-1.09969	4.7	-0.60815	4.7	-2.55874	4.7	-0.37931	4.7	-2.82185	4.7
-1.58929	4.71667	1.55968	4.71667	1.80382	4.71667	1.32855	4.71667	2.04561	4.71667	1.08284	4.71667	2.2847	4.71667	2.52669	4.71667	0.59311	4.71667	2.76574	4.71667	0.35282	4.71667	2.99751	4.71667	0.1165	4.71667	0.83673	4.71667	-0.13159	4.71667	-3.04454	4.71667	-1.35541	4.71667	-1.83789	4.71667	-2.0777	4.71667	-0.86257	4.71667	-1.09863	4.71667	-0.60741	4.71667	-2.56308	4.71667	-0.37615	4.71667	-2.82374	4.71667
-1.58904	4.73333	1.55941	4.73333	1.80309	4.73333	1.32556	4.73333	2.04568	4.73333	1.08015	4.73333	2.28579	4.73333	2.52833	4.73333	0.58966	4.73333	2.76825	4.73333	0.34989	4.73333	3.001	4.73333	0.11342	4.73333	0.83346	4.73333	-0.13277	4.73333	-3.04083	4.73333	-1.35604	4.73333	-1.8349	4.73333	-2.07516	4.73333	-0.8612	4.73333	-1.09907	4.73333	-0.60806	4.73333	-2.56156	4.73333	-0.37808	4.73333	-2.82139	4.73333
-1.58824	4.75	1.55968	4.75	1.80299	4.75	1.32563	4.75	2.04748	4.75	1.08247	4.75	2.28513	4.75	2.52836	4.75	0.5887	4.75	2.76768	4.75	0.35018	4.75	3.00057	4.75	0.11568	4.75	0.83318	4.75	-0.13202	4.75	-3.03936	4.75	-1.35575	4.75	-1.838	4.75	-2.07498	4.75	-0.86124	4.75	-1.09878	4.75	-0.6071	4.75	-2.55893	4.75	-0.37542	4.75	-2.81776	4.75
-1.58853	4.76667	1.55954	4.76667	1.8017	4.76667	1.32553	4.76667	2.04728	4.76667	1.0835	4.76667	2.28589	4.76667	2.52747	4.76667	0.59196	4.76667	2.7674	4.76667	0.35384	4.76667	2.99938	4.76667	0.11734	4.76667	0.83344	4.76667	-0.129	4.76667	-3.04149	4.76667	-1.35498	4.76667	-1.84202	4.76667	-2.07909	4.76667	-0.86195	4.76667	-1.09695	4.76667	-0.60789	4.76667	-2.55813	4.76667	-0.37224	4.76667	-2.81858	4.76667
-1.58684	4.78333	1.56028	4.78333	1.79903	4.78333	1.3257	4.78333	2.04759	4.78333	1.08221	4.78333	2.28384	4.78333	2.52758	4.78333	0.58802	4.78333	2.76743	4.78333	0.35196	4.78333	3.00308	4.78333	0.11388	4.78333	0.83058	4.78333	-0.13199	4.78333	-3.03831	4.78333	-1.34967	4.78333	-1.84076	4.78333	-2.0774	4.78333	-0.86137	4.78333	-1.09713	4.78333	-0.60789	4.78333	-2.55397	4.78333	-0.3743	4.78333	-2.81488	4.78333
-1.58892	4.8	1.56336	4.8	1.79967	4.8	1.32866	4.8	2.04848	4.8	1.08777	4.8	2.28342	4.8	2.5283	4.8	0.59226	4.8	2.76611	4.8	0.35764	4.8	3.00452	4.8	0.11416	4.8	0.83505	4.8	-0.12964	4.8	-3.04038	4.8	-1.35059	4.8	-1.84301	4.8	-2.0805	4.8	-0.86457	4.8	-1.09772	4.8	-0.6101	4.8	-2.55659	4.8	-0.37132	4.8	-2.81667	4.8
-1.58419	4.81667	1.56164	4.81667	1.79652	4.81667	1.32468	4.81667	2.04828	4.81667	1.08421	4.81667	2.28246	4.81667	2.52781	4.81667	0.58915	4.81667	2.76574	4.81667	0.35462	4.81667	3.00501	4.81667	0.10952	4.81667	0.83198	4.81667	-0.13097	4.81667	-3.03935	4.81667	-1.34818	4.81667	-1.83922	4.81667	-2.07376	4.81667	-0.86508	4.81667	-1.09392	4.81667	-0.61045	4.81667	-2.54932	4.81667	-0.37398	4.81667	-2.80954	4.81667
-1.58526	4.83333	1.5625	4.83333	1.79817	4.83333	1.32507	4.83333	2.04565	4.83333	1.08809	4.83333	2.27948	4.83333	2.52403	4.83333	0.59242	4.83333	2.76238	4.83333	0.35873	4.83333	3.00283	4.83333	0.11414	4.83333	0.83344	4.83333	-0.12761	4.83333	-3.04125	4.83333	-1.34759	4.83333	-1.8392	4.83333	-2.07519	4.83333	-0.86577	4.83333	-1.09529	4.83333	-0.61015	4.83333	-2.55205	4.83333	-0.37464	4.83333	-2.8116	4.83333
-1.58651	4.85	1.5628	4.85	1.80058	4.85	1.32582	4.85	2.05025	4.85	1.08995	4.85	2.28471	4.85	2.52719	4.85	0.59063	4.85	2.76303	4.85	0.35729	4.85	3.00595	4.85	0.11339	4.85	0.83666	4.85	-0.12922	4.85	-3.04206	4.85	-1.34824	4.85	-1.84144	4.85	-2.07683	4.85	-0.86674	4.85	-1.09574	4.85	-0.61115	4.85	-2.55243	4.85	-0.37768	4.85	-2.81259	4.85
-1.58435	4.86667	1.56128	4.86667	1.80057	4.86667	1.32418	4.86667	2.04819	4.86667	1.08955	4.86667	2.28552	4.86667	2.52587	4.86667	0.58994	4.86667	2.76269	4.86667	0.35929	4.86667	3.00334	4.86667	0.11291	4.86667	0.83905	4.86667	-0.12661	4.86667	-3.04473	4.86667	-1.3476	4.86667	-1.8425	4.86667	-2.07893	4.86667	-0.8665	4.86667	-1.09752	4.86667	-0.61097	4.86667	-2.55498	4.86667	-0.37359	4.86667	-2.81461	4.86667
-1.584	4.88333	1.56136	4.88333	1.79989	4.88333	1.32253	4.88333	2.04636	4.88333	1.08693	4.88333	2.28343	4.88333	2.52734	4.88333	0.58666	4.88333	2.76118	4.88333	0.35821	4.88333	3.00304	4.88333	0.11256	4.88333	0.83595	4.88333	-0.13029	4.88333	-3.04291	4.88333	-1.34875	4.88333	-1.83924	4.88333	-2.07771	4.88333	-0.86368	4.88333	-1.09931	4.88333	-0.6092	4.88333	-2.55374	4.88333	-0.37261	4.88333	-2.8123	4.88333
-1.58141	4.9	1.55754	4.9	1.80021	4.9	1.324	4.9	2.0433	4.9	1.08341	4.9	2.2799	4.9	2.52585	4.9	0.58653	4.9	2.75969	4.9	0.35762	4.9	3.00372	4.9	0.1112	4.9	0.83823	4.9	-0.13276	4.9	-3.04104	4.9	-1.34784	4.9	-1.83637	4.9	-2.07377	4.9	-0.86099	4.9	-1.09764	4.9	-0.60901	4.9	-2.55231	4.9	-0.37289	4.9	-2.80969	4.9
-1.58579	4.91667	1.56161	4.91667	1.80345	4.91667	1.32623	4.91667	2.04552	4.91667	1.08539	4.91667	2.28242	4.91667	2.52529	4.91667	0.58951	4.91667	2.75651	4.91667	0.36228	4.91667	3.00411	4.91667	0.11233	4.91667	0.84033	4.91667	-0.13127	4.91667	-3.04585	4.91667	-1.34934	4.91667	-1.83858	4.91667	-2.07599	4.91667	-0.8617	4.91667	-1.09984	4.91667	-0.60789	4.91667	-2.5547	4.91667	-0.36982	4.91667	-2.81567	4.91667
-1.58561	4.93333	1.56088	4.93333	1.80309	4.93333	1.32431	4.93333	2.04387	4.93333	1.08157	4.93333	2.28206	4.93333	2.52443	4.93333	0.58475	4.93333	2.75806	4.93333	0.35749	4.93333	3.00583	4.93333	0.11029	4.93333	0.83485	4.93333	-0.13132	4.93333	-3.04515	4.93333	-1.34787	4.93333	-1.83625	4.93333	-2.07348	4.93333	-0.86111	4.93333	-1.10041	4.93333	-0.60943	4.93333	-2.55338	4.93333	-0.37247	4.93333	-2.81433	4.93333
-1.58798	4.95	1.56586	4.95	1.80719	4.95	1.33059	4.95	2.0474	4.95	1.08326	4.95	2.28403	4.95	2.52414	4.95	0.58727	4.95	2.75482	4.95	0.35772	4.95	3.00129	4.95	0.11314	4.95	0.83901	4.95	-0.12813	4.95	-3.04752	4.95	-1.35198	4.95	-1.83732	4.95	-2.07609	4.95	-0.86103	4.95	-1.10246	4.95	-0.61187	4.95	-2.55434	4.95	-0.37155	4.95	-2.8173	4.95
-1.58174	4.96667	1.56294	4.96667	1.80441	4.96667	1.32816	4.96667	2.04365	4.96667	1.07914	4.96667	2.28549	4.96667	2.52451	4.96667	0.58387	4.96667	2.75534	4.96667	0.35524	4.96667	3.00398	4.96667	0.10842	4.96667	0.83328	4.96667	-0.13128	4.96667	-3.045	4.96667	-1.34976	4.96667	-1.8341	4.96667	-2.07237	4.96667	-0.85856	4.96667	-1.10047	4.96667	-0.61023	4.96667	-2.54852	4.96667	-0.37104	4.96667	-2.81329	4.96667
-1.58183	4.98333	1.5595	4.98333	1.80241	4.98333	1.32739	4.98333	2.04369	4.98333	1.07927	4.98333	2.28421	4.98333	2.52198	4.98333	0.58298	4.98333	2.75655	4.98333	0.35303	4.98333	3.00276	4.98333	0.10617	4.98333	0.83307	4.98333	-0.13183	4.98333	-3.04485	4.98333	-1.34787	4.98333	-1.83529	4.98333	-2.06911	4.98333	-0.85746	4.98333	-1.10116	4.98333	-0.61149	4.98333	-2.54687	4.98333	-0.36918	4.98333	-2.8131	4.98333
-1.58782	5	1.56433	5	1.80591	5	1.32992	5	2.0463	5	1.08405	5	2.2861	5	2.52372	5	0.58916	5	2.75964	5	0.35913	5	3.00433	5	0.11065	5	0.84076	5	-0.12776	5	-3.04515	5	-1.35054	5	-1.8402	5	-2.07411	5	-0.85866	5	-1.10621	5	-0.61306	5	-2.54959	5	-0.36884	5	-2.81418	5
-1.58261	5.01667	1.56289	5.01667	1.80482	5.01667	1.32843	5.01667	2.04586	5.01667	1.08469	5.01667	2.283	5.01667	2.52189	5.01667	0.58713	5.01667	2.75999	5.01667	0.35483	5.01667	3.00286	5.01667	0.10789	5.01667	0.83728	5.01667	-0.13179	5.01667	-3.04305	5.01667	-1.3489	5.01667	-1.83864	5.01667	-2.0721	5.01667	-0.8596	5.01667	-1.10516	5.01667	-0.61317	5.01667	-2.54714	5.01667	-0.36989	5.01667	-2.81275	5.01667
-1.5827	5.03333	1.56343	5.03333	1.80613	5.03333	1.32904	5.03333	2.04765	5.03333	1.08491	5.03333	2.28222	5.03333	2.52252	5.03333	0.58965	5.03333	2.7604	5.03333	0.35763	5.03333	3.00131	5.03333	0.11063	5.03333	0.83917	5.03333	-0.13064	5.03333	-3.04467	5.03333	-1.34819	5.03333	-1.84182	5.03333	-2.07389	5.03333	-0.85834	5.03333	-1.10483	5.03333	-0.6151	5.03333	-2.54729	5.03333	-0.36825	5.03333	-2.81588	5.03333
-1.57715	5.05	1.55897	5.05	1.80308	5.05	1.32798	5.05	2.04696	5.05	1.08031	5.05	2.28294	5.05	2.52309	5.05	0.58594	5.05	2.7621	5.05	0.35157	5.05	3.00499	5.05	0.10737	5.05	0.83344	5.05	-0.13518	5.05	-3.04102	5.05	-1.34596	5.05	-1.83488	5.05	-2.06944	5.05	-0.85799	5.05	-1.10113	5.05	-0.61519	5.05	-2.54321	5.05	-0.37193	5.05	-2.81241	5.05
-1.57818	5.06667	1.56124	5.06667	1.80328	5.06667	1.33203	5.06667	2.04487	5.06667	1.08354	5.06667	2.28065	5.06667	2.52165	5.06667	0.59123	5.06667	2.75765	5.06667	0.35555	5.06667	2.99803	5.06667	0.11202	5.06667	0.83831	5.06667	-0.13075	5.06667	-3.04464	5.06667	-1.34719	5.06667	-1.83866	5.06667	-2.07471	5.06667	-0.85652	5.06667	-1.10147	5.06667	-0.61492	5.06667	-2.54666	5.06667	-0.373	5.06667	-2.81535	5.06667
-1.57807	5.08333	1.56206	5.08333	1.80144	5.08333	1.33253	5.08333	2.04685	5.08333	1.08059	5.08333	2.27846	5.08333	2.52464	5.08333	0.58779	5.08333	2.76057	5.08333	0.35189	5.08333	3.00293	5.08333	0.10898	5.08333	0.8321	5.08333	-0.13271	5.08333	-3.03942	5.08333	-1.3458	5.08333	-1.8344	5.08333	-2.07157	5.08333	-0.85565	5.08333	-1.10099	5.08333	-0.61552	5.08333	-2.54108	5.08333	-0.37476	5.08333	-2.8116	5.08333
-1.58198	5.1	1.56424	5.1	1.80164	5.1	1.33657	5.1	2.04785	5.1	1.08839	5.1	2.27774	5.1	2.52257	5.1	0.59211	5.1	2.75858	5.1	0.35588	5.1	3.00189	5.1	0.10968	5.1	0.83709	5.1	-0.13078	5.1	-3.04009	5.1	-1.34827	5.1	-1.83947	5.1	-2.0767	5.1	-0.85419	5.1	-1.10169	5.1	-0.61533	5.1	-2.54281	5.1	-0.37261	5.1	-2.81258	5.1
-1.58026	5.11667	1.56063	5.11667	1.80141	5.11667	1.33428	5.11667	2.04824	5.11667	1.08345	5.11667	2.2792	5.11667	2.52243	5.11667	0.58576	5.11667	2.7617	5.11667	0.35019	5.11667	3.00263	5.11667	0.10628	5.11667	0.83287	5.11667	-0.13385	5.11667	-3.03602	5.11667	-1.34632	5.11667	-1.83374	5.11667	-2.07358	5.11667	-0.8559	5.11667	-1.10115	5.11667	-0.61646	5.11667	-2.54132	5.11667	-0.37606	5.11667	-2.81003	5.11667
-1.57771	5.13333	1.55968	5.13333	1.80076	5.13333	1.33581	5.13333	2.049	5.13333	1.08099	5.13333	2.27736	5.13333	2.51955	5.13333	0.58581	5.13333	2.76232	5.13333	0.35036	5.13333	3.0035	5.13333	0.10628	5.13333	0.83161	5.13333	-0.13357	5.13333	-3.03652	5.13333	-1.34515	5.13333	-1.83294	5.13333	-2.07198	5.13333	-0.85435	5.13333	-1.1012	5.13333	-0.61777	5.13333	-2.54294	5.13333	-0.3789	5.13333	-2.80937	5.13333
-1.58037	5.15	1.56327	5.15	1.80269	5.15	1.3391	5.15	2.05153	5.15	1.0852	5.15	2.27833	5.15	2.51918	5.15	0.59009	5.15	2.76292	5.15	0.35185	5.15	3.00368	5.15	0.11033	5.15	0.83472	5.15	-0.12788	5.15	-3.03929	5.15	-1.34941	5.15	-1.83704	5.15	-2.07554	5.15	-0.85627	5.15	-1.10407	5.15	-0.61599	5.15	-2.54732	5.15	-0.37554	5.15	-2.81396	5.15
-1.5789	5.16667	1.56101	5.16667	1.79796	5.16667	1.33572	5.16667	2.05089	5.16667	1.0843	5.16667	2.27728	5.16667	2.51555	5.16667	0.58956	5.16667	2.76374	5.16667	0.35093	5.16667	3.0032	5.16667	0.10885	5.16667	0.83392	5.16667	-0.12959	5.16667	-3.03935	5.16667	-1.34696	5.16667	-1.8387	5.16667	-2.07463	5.16667	-0.85516	5.16667	-1.10275	5.16667	-0.61716	5.16667	-2.54697	5.16667	-0.37409	5.16667	-2.81382	5.16667
-1.57751	5.18333	1.55778	5.18333	1.79787	5.18333	1.33411	5.18333	2.05084	5.18333	1.08314	5.18333	2.27712	5.18333	2.51568	5.18333	0.59075	5.18333	2.76332	5.18333	0.35062	5.18333	3.00313	5.18333	0.10983	5.18333	0.83552	5.18333	-0.13072	5.18333	-3.03918	5.18333	-1.34634	5.18333	-1.83966	5.18333	-2.07415	5.18333	-0.8523	5.18333	-1.10023	5.18333	-0.61423	5.18333	-2.54888	5.18333	-0.36934	5.18333	-2.81344	5.18333
-1.57637	5.2	1.55666	5.2	1.79879	5.2	1.33023	5.2	2.05251	5.2	1.08125	5.2	2.27775	5.2	2.51649	5.2	0.59161	5.2	2.76549	5.2	0.34761	5.2	3.00384	5.2	0.10717	5.2	0.83404	5.2	-0.13269	5.2	-3.03842	5.2	-1.34468	5.2	-1.83815	5.2	-2.07222	5.2	-0.85197	5.2	-1.10109	5.2	-0.61088	5.2	-2.54666	5.2	-0.37032	5.2	-2.81329	5.2
-1.57657	5.21667	1.55435	5.21667	1.79749	5.21667	1.33125	5.21667	2.05288	5.21667	1.0835	5.21667	2.27412	5.21667	2.51308	5.21667	0.59135	5.21667	2.76369	5.21667	0.34696	5.21667	3.00291	5.21667	0.10837	5.21667	0.83439	5.21667	-0.12914	5.21667	-3.03995	5.21667	-1.35097	5.21667	-1.83855	5.21667	-2.07524	5.21667	-0.85181	5.21667	-1.103	5.21667	-0.61038	5.21667	-2.54934	5.21667	-0.36815	5.21667	-2.81606	5.21667
-1.57707	5.23333	1.55571	5.23333	1.79271	5.23333	1.32959	5.23333	2.05161	5.23333	1.08435	5.23333	2.27323	5.23333	2.51208	5.23333	0.59111	5.23333	2.76227	5.23333	0.34498	5.23333	2.99999	5.23333	0.10887	5.23333	0.83397	5.23333	-0.13029	5.23333	-3.04093	5.23333	-1.35495	5.23333	-1.83901	5.23333	-2.07488	5.23333	-0.85406	5.23333	-1.10535	5.23333	-0.61105	5.23333	-2.55322	5.23333	-0.36842	5.23333	-2.81922	5.23333
-1.57493	5.25	1.55338	5.25	1.79075	5.25	1.32816	5.25	2.05076	5.25	1.08626	5.25	2.27277	5.25	2.51361	5.25	0.58933	5.25	2.7619	5.25	0.34649	5.25	3.00057	5.25	0.10766	5.25	0.83486	5.25	-0.13216	5.25	-3.03959	5.25	-1.35232	5.25	-1.83699	5.25	-2.07449	5.25	-0.854	5.25	-1.10357	5.25	-0.6117	5.25	-2.55093	5.25	-0.37	5.25	-2.81814	5.25
-1.5782	5.26667	1.55293	5.26667	1.79082	5.26667	1.32692	5.26667	2.05105	5.26667	1.08533	5.26667	2.27539	5.26667	2.51374	5.26667	0.59106	5.26667	2.76207	5.26667	0.34858	5.26667	3.00225	5.26667	0.10835	5.26667	0.83452	5.26667	-0.12987	5.26667	-3.0375	5.26667	-1.35549	5.26667	-1.84048	5.26667	-2.07639	5.26667	-0.85246	5.26667	-1.10008	5.26667	-0.61375	5.26667	-2.55085	5.26667	-0.36848	5.26667	-2.81629	5.26667
-1.57756	5.28333	1.55316	5.28333	1.78883	5.28333	1.32423	5.28333	2.05039	5.28333	1.08272	5.28333	2.27482	5.28333	2.51452	5.28333	0.59005	5.28333	2.7618	5.28333	0.34581	5.28333	3.00301	5.28333	0.10598	5.28333	0.83192	5.28333	-0.13351	5.28333	-3.03603	5.28333	-1.35222	5.28333	-1.83654	5.28333	-2.06941	5.28333	-0.85214	5.28333	-1.09744	5.28333	-0.61559	5.28333	-2.54639	5.28333	-0.37337	5.28333	-2.81581	5.28333
-1.58244	5.3	1.55747	5.3	1.79262	5.3	1.32815	5.3	2.05561	5.3	1.09098	5.3	2.27666	5.3	2.51133	5.3	0.59595	5.3	2.76057	5.3	0.353	5.3	2.99969	5.3	0.11581	5.3	0.84007	5.3	-0.12907	5.3	-3.0379	5.3	-1.35501	5.3	-1.8415	5.3	-2.07603	5.3	-0.85187	5.3	-1.09959	5.3	-0.61531	5.3	-2.55407	5.3	-0.36891	5.3	-2.81859	5.3
-1.58001	5.31667	1.55356	5.31667	1.78907	5.31667	1.32313	5.31667	2.05381	5.31667	1.08748	5.31667	2.2754	5.31667	2.51085	5.31667	0.59204	5.31667	2.76267	5.31667	0.34755	5.31667	3.0024	5.31667	0.11386	5.31667	0.83511	5.31667	-0.13152	5.31667	-3.03453	5.31667	-1.35601	5.31667	-1.83965	5.31667	-2.07528	5.31667	-0.85359	5.31667	-1.09895	5.31667	-0.61512	5.31667	-2.54836	5.31667	-0.37053	5.31667	-2.81179	5.31667
-1.57901	5.33333	1.55652	5.33333	1.79022	5.33333	1.32439	5.33333	2.05043	5.33333	1.08889	5.33333	2.27243	5.33333	2.50826	5.33333	0.59585	5.33333	2.76041	5.33333	0.35141	5.33333	3.0015	5.33333	0.11446	5.33333	0.83681	5.33333	-0.13106	5.33333	-3.03668	5.33333	-1.35288	5.33333	-1.83905	5.33333	-2.07345	5.33333	-0.85428	5.33333	-1.09724	5.33333	-0.61455	5.33333	-2.55107	5.33333	-0.36684	5.33333	-2.81499	5.33333
-1.5762	5.35	1.55339	5.35	1.79012	5.35	1.32207	5.35	2.05049	5.35	1.08357	5.35	2.27249	5.35	2.50849	5.35	0.59222	5.35	2.76135	5.35	0.34635	5.35	3.00628	5.35	0.11041	5.35	0.83372	5.35	-0.13587	5.35	-3.03469	5.35	-1.35044	5.35	-1.83647	5.35	-2.07152	5.35	-0.85612	5.35	-1.09867	5.35	-0.61515	5.35	-2.54701	5.35	-0.36818	5.35	-2.8106	5.35
-1.57796	5.36667	1.55075	5.36667	1.79601	5.36667	1.32239	5.36667	2.05083	5.36667	1.08424	5.36667	2.27232	5.36667	2.50525	5.36667	0.59393	5.36667	2.75798	5.36667	0.35061	5.36667	3.00421	5.36667	0.11323	5.36667	0.83493	5.36667	-0.13513	5.36667	-3.03691	5.36667	-1.34971	5.36667	-1.83716	5.36667	-2.07286	5.36667	-0.85733	5.36667	-1.09977	5.36667	-0.6155	5.36667	-2.54975	5.36667	-0.3684	5.36667	-2.81148	5.36667
-1.57916	5.38333	1.5545	5.38333	1.79785	5.38333	1.32489	5.38333	2.05173	5.38333	1.08562	5.38333	2.27263	5.38333	2.50394	5.38333	0.59672	5.38333	2.75742	5.38333	0.35336	5.38333	2.99981	5.38333	0.11345	5.38333	0.8365	5.38333	-0.13416	5.38333	-3.03732	5.38333	-1.35133	5.38333	-1.83963	5.38333	-2.07436	5.38333	-0.85824	5.38333	-1.10149	5.38333	-0.6147	5.38333	-2.55185	5.38333	-0.36901	5.38333	-2.80936	5.38333
-1.57949	5.4	1.55449	5.4	1.79713	5.4	1.32573	5.4	2.05291	5.4	1.08827	5.4	2.27406	5.4	2.50547	5.4	0.59599	5.4	2.75715	5.4	0.35319	5.4	3.0015	5.4	0.1123	5.4	0.83904	5.4	-0.13571	5.4	-3.03778	5.4	-1.35162	5.4	-1.84004	5.4	-2.07696	5.4	-0.86048	5.4	-1.10309	5.4	-0.61567	5.4	-2.55489	5.4	-0.37129	5.4	-2.80928	5.4
-1.57787	5.41667	1.55523	5.41667	1.79621	5.41667	1.32771	5.41667	2.05481	5.41667	1.08944	5.41667	2.27579	5.41667	2.50577	5.41667	0.59435	5.41667	2.75707	5.41667	0.355	5.41667	3.00063	5.41667	0.11329	5.41667	0.83994	5.41667	-0.13349	5.41667	-3.03822	5.41667	-1.35009	5.41667	-1.84268	5.41667	-2.07811	5.41667	-0.86194	5.41667	-1.10216	5.41667	-0.61429	5.41667	-2.55716	5.41667	-0.36939	5.41667	-2.809	5.41667
-1.57731	5.43333	1.55331	5.43333	1.79555	5.43333	1.32305	5.43333	2.05544	5.43333	1.08546	5.43333	2.27601	5.43333	2.50812	5.43333	0.59308	5.43333	2.76069	5.43333	0.35427	5.43333	3.00539	5.43333	0.11135	5.43333	0.836	5.43333	-0.13419	5.43333	-3.0344	5.43333	-1.34804	5.43333	-1.84055	5.43333	-2.07664	5.43333	-0.85896	5.43333	-1.10045	5.43333	-0.61468	5.43333	-2.55263	5.43333	-0.37179	5.43333	-2.80736	5.43333
-1.57812	5.45	1.55819	5.45	1.79644	5.45	1.32644	5.45	2.05652	5.45	1.09064	5.45	2.27607	5.45	2.50637	5.45	0.59703	5.45	2.75964	5.45	0.36063	5.45	3.00116	5.45	0.11563	5.45	0.8431	5.45	-0.13126	5.45	-3.03779	5.45	-1.34934	5.45	-1.84609	5.45	-2.08016	5.45	-0.86047	5.45	-1.10079	5.45	-0.61529	5.45	-2.55788	5.45	-0.3664	5.45	-2.81145	5.45
-1.57925	5.46667	1.55872	5.46667	1.79674	5.46667	1.32536	5.46667	2.05537	5.46667	1.09177	5.46667	2.279	5.46667	2.51101	5.46667	0.59258	5.46667	2.76196	5.46667	0.35354	5.46667	3.00435	5.46667	0.11207	5.46667	0.84281	5.46667	-0.13269	5.46667	-3.03202	5.46667	-1.34989	5.46667	-1.84574	5.46667	-2.07899	5.46667	-0.85822	5.46667	-1.09935	5.46667	-0.61597	5.46667	-2.55634	5.46667	-0.36524	5.46667	-2.80845	5.46667
-1.57783	5.48333	1.55626	5.48333	1.79371	5.48333	1.32324	5.48333	2.05344	5.48333	1.0905	5.48333	2.27774	5.48333	2.50934	5.48333	0.59232	5.48333	2.757	5.48333	0.35351	5.48333	3.00406	5.48333	0.11138	5.48333	0.84045	5.48333	-0.13029	5.48333	-3.03454	5.48333	-1.34925	5.48333	-1.84424	5.48333	-2.07749	5.48333	-0.86006	5.48333	-1.09781	5.48333	-0.61683	5.48333	-2.55464	5.48333	-0.36284	5.48333	-2.80683	5.48333
-1.57528	5.5	1.55641	5.5	1.79336	5.5	1.32367	5.5	2.04968	5.5	1.08931	5.5	2.27711	5.5	2.51258	5.5	0.59111	5.5	2.75573	5.5	0.35174	5.5	3.00613	5.5	0.10867	5.5	0.8392	5.5	-0.13135	5.5	-3.02879	5.5	-1.34725	5.5	-1.83995	5.5	-2.07528	5.5	-0.86017	5.5	-1.09784	5.5	-0.61927	5.5	-2.55196	5.5	-0.36554	5.5	-2.80394	5.5
-1.57366	5.51667	1.55468	5.51667	1.79248	5.51667	1.32314	5.51667	2.04873	5.51667	1.09097	5.51667	2.27492	5.51667	2.51221	5.51667	0.5908	5.51667	2.75598	5.51667	0.35206	5.51667	3.00563	5.51667	0.10852	5.51667	0.84016	5.51667	-0.13179	5.51667	-3.02955	5.51667	-1.34648	5.51667	-1.8389	5.51667	-2.07759	5.51667	-0.85636	5.51667	-1.09868	5.51667	-0.61406	5.51667	-2.55455	5.51667	-0.36576	5.51667	-2.80563	5.51667
-1.57478	5.53333	1.55567	5.53333	1.79632	5.53333	1.32628	5.53333	2.04763	5.53333	1.09113	5.53333	2.27361	5.53333	2.51432	5.53333	0.5948	5.53333	2.75667	5.53333	0.35646	5.53333	3.00356	5.53333	0.11052	5.53333	0.84041	5.53333	-0.12849	5.53333	-3.03502	5.53333	-1.34701	5.53333	-1.84301	5.53333	-2.07934	5.53333	-0.85526	5.53333	-1.1003	5.53333	-0.61477	5.53333	-2.55879	5.53333	-0.36715	5.53333	-2.81033	5.53333
-1.57775	5.55	1.55637	5.55	1.79654	5.55	1.32684	5.55	2.04449	5.55	1.09138	5.55	2.2741	5.55	2.51583	5.55	0.59451	5.55	2.75669	5.55	0.35584	5.55	3.00223	5.55	0.10671	5.55	0.83718	5.55	-0.13089	5.55	-3.03727	5.55	-1.3513	5.55	-1.84331	5.55	-2.07972	5.55	-0.85608	5.55	-1.09955	5.55	-0.61615	5.55	-2.55931	5.55	-0.36665	5.55	-2.80811	5.55
-1.58044	5.56667	1.55737	5.56667	1.7985	5.56667	1.32923	5.56667	2.04623	5.56667	1.09307	5.56667	2.27421	5.56667	2.51458	5.56667	0.5944	5.56667	2.75732	5.56667	0.35471	5.56667	3.00026	5.56667	0.10452	5.56667	0.83577	5.56667	-0.13229	5.56667	-3.03719	5.56667	-1.35507	5.56667	-1.84252	5.56667	-2.08169	5.56667	-0.85579	5.56667	-1.10027	5.56667	-0.61551	5.56667	-2.5596	5.56667	-0.36929	5.56667	-2.80691	5.56667
-1.57903	5.58333	1.55449	5.58333	1.79807	5.58333	1.32416	5.58333	2.04313	5.58333	1.08734	5.58333	2.2727	5.58333	2.51508	5.58333	0.59064	5.58333	2.75593	5.58333	0.35318	5.58333	2.99875	5.58333	0.10439	5.58333	0.83066	5.58333	-0.13279	5.58333	-3.03304	5.58333	-1.35232	5.58333	-1.83723	5.58333	-2.07603	5.58333	-0.85716	5.58333	-1.09995	5.58333	-0.61612	5.58333	-2.55728	5.58333	-0.37054	5.58333	-2.80392	5.58333
-1.58255	5.6	1.55708	5.6	1.79846	5.6	1.32636	5.6	2.04387	5.6	1.08833	5.6	2.27288	5.6	2.51451	5.6	0.59552	5.6	2.75599	5.6	0.35611	5.6	2.99446	5.6	0.10538	5.6	0.8356	5.6	-0.1307	5.6	-3.03735	5.6	-1.35235	5.6	-1.84092	5.6	-2.08051	5.6	-0.86028	5.6	-1.0996	5.6	-0.61705	5.6	-2.55804	5.6	-0.37059	5.6	-2.80651	5.6
-1.58187	5.61667	1.55377	5.61667	1.79717	5.61667	1.32667	5.61667	2.03998	5.61667	1.08496	5.61667	2.27147	5.61667	2.51647	5.61667	0.59366	5.61667	2.75816	5.61667	0.35634	5.61667	2.99589	5.61667	0.10799	5.61667	0.83199	5.61667	-0.13053	5.61667	-3.03939	5.61667	-1.35029	5.61667	-1.8391	5.61667	-2.07858	5.61667	-0.86053	5.61667	-1.09911	5.61667	-0.61549	5.61667	-2.55892	5.61667	-0.37223	5.61667	-2.80951	5.61667
-1.58096	5.63333	1.55406	5.63333	1.79657	5.63333	1.32411	5.63333	2.03989	5.63333	1.08301	5.63333	2.27235	5.63333	2.51547	5.63333	0.58935	5.63333	2.75998	5.63333	0.35208	5.63333	3.00014	5.63333	0.10521	5.63333	0.83106	5.63333	-0.13177	5.63333	-3.03837	5.63333	-1.35002	5.63333	-1.8364	5.63333	-2.07473	5.63333	-0.8581	5.63333	-1.09745	5.63333	-0.61577	5.63333	-2.55601	5.63333	-0.3749	5.63333	-2.8083	5.63333
-1.58092	5.65	1.55473	5.65	1.79866	5.65	1.3242	5.65	2.03767	5.65	1.08283	5.65	2.27342	5.65	2.51276	5.65	0.5895	5.65	2.75747	5.65	0.35115	5.65	3.00036	5.65	0.10527	5.65	0.83138	5.65	-0.12702	5.65	-3.03918	5.65	-1.3507	5.65	-1.83398	5.65	-2.07548	5.65	-0.85852	5.65	-1.097	5.65	-0.61667	5.65	-2.55499	5.65	-0.37155	5.65	-2.80786	5.65
-1.5785	5.66667	1.55571	5.66667	1.79839	5.66667	1.32438	5.66667	2.03755	5.66667	1.07875	5.66667	2.27443	5.66667	2.51206	5.66667	0.58787	5.66667	2.75614	5.66667	0.34619	5.66667	3.00394	5.66667	0.10197	5.66667	0.83245	5.66667	-0.12613	5.66667	-3.03638	5.66667	-1.34899	5.66667	-1.82951	5.66667	-2.07233	5.66667	-0.85687	5.66667	-1.09745	5.66667	-0.61505	5.66667	-2.55161	5.66667	-0.37312	5.66667	-2.80369	5.66667
-1.58079	5.68333	1.55867	5.68333	1.80165	5.68333	1.32749	5.68333	2.04088	5.68333	1.08139	5.68333	2.27577	5.68333	2.50675	5.68333	0.59462	5.68333	2.75372	5.68333	0.35123	5.68333	2.99849	5.68333	0.10458	5.68333	0.83564	5.68333	-0.12283	5.68333	-3.04192	5.68333	-1.3512	5.68333	-1.83304	5.68333	-2.07888	5.68333	-0.85617	5.68333	-1.09781	5.68333	-0.61457	5.68333	-2.56112	5.68333	-0.36922	5.68333	-2.8099	5.68333
-1.58046	5.7	1.55793	5.7	1.80135	5.7	1.32742	5.7	2.04091	5.7	1.08072	5.7	2.27777	5.7	2.5078	5.7	0.59279	5.7	2.75205	5.7	0.35209	5.7	2.99928	5.7	0.10349	5.7	0.83414	5.7	-0.128	5.7	-3.04013	5.7	-1.35226	5.7	-1.83178	5.7	-2.07777	5.7	-0.85983	5.7	-1.09816	5.7	-0.62086	5.7	-2.55719	5.7	-0.37283	5.7	-2.80764	5.7
-1.57898	5.71667	1.55882	5.71667	1.80209	5.71667	1.33061	5.71667	2.04162	5.71667	1.08191	5.71667	2.27786	5.71667	2.50905	5.71667	0.59312	5.71667	2.75171	5.71667	0.35411	5.71667	2.99653	5.71667	0.10662	5.71667	0.83407	5.71667	-0.12513	5.71667	-3.046	5.71667	-1.35271	5.71667	-1.83417	5.71667	-2.07877	5.71667	-0.85693	5.71667	-1.09515	5.71667	-0.61823	5.71667	-2.56019	5.71667	-0.37005	5.71667	-2.81051	5.71667
-1.57425	5.73333	1.55536	5.73333	1.79906	5.73333	1.32678	5.73333	2.0406	5.73333	1.07745	5.73333	2.2794	5.73333	2.51073	5.73333	0.58759	5.73333	2.75522	5.73333	0.34911	5.73333	3.00087	5.73333	0.1038	5.73333	0.82758	5.73333	-0.12942	5.73333	-3.04197	5.73333	-1.35358	5.73333	-1.82679	5.73333	-2.07259	5.73333	-0.85895	5.73333	-1.09538	5.73333	-0.61972	5.73333	-2.55483	5.73333	-0.37211	5.73333	-2.80537	5.73333
-1.57803	5.75	1.55922	5.75	1.80288	5.75	1.32972	5.75	2.03961	5.75	1.08262	5.75	2.27862	5.75	2.50993	5.75	0.59241	5.75	2.75192	5.75	0.35276	5.75	2.99437	5.75	0.10645	5.75	0.83125	5.75	-0.12239	5.75	-3.04598	5.75	-1.35641	5.75	-1.83066	5.75	-2.07562	5.75	-0.85669	5.75	-1.09635	5.75	-0.61765	5.75	-2.5602	5.75	-0.36794	5.75	-2.81186	5.75
-1.57871	5.76667	1.5591	5.76667	1.8037	5.76667	1.32977	5.76667	2.03745	5.76667	1.0821	5.76667	2.27631	5.76667	2.50983	5.76667	0.59256	5.76667	2.75331	5.76667	0.35027	5.76667	2.99702	5.76667	0.10617	5.76667	0.83175	5.76667	-0.12621	5.76667	-3.04132	5.76667	-1.35583	5.76667	-1.82973	5.76667	-2.07447	5.76667	-0.85684	5.76667	-1.09594	5.76667	-0.61885	5.76667	-2.55961	5.76667	-0.36892	5.76667	-2.80847	5.76667
-1.57979	5.78333	1.55907	5.78333	1.80192	5.78333	1.33069	5.78333	2.03916	5.78333	1.0829	5.78333	2.27532	5.78333	2.50956	5.78333	0.59723	5.78333	2.75318	5.78333	0.35187	5.78333	2.99659	5.78333	0.10924	5.78333	0.83488	5.78333	-0.12585	5.78333	-3.04063	5.78333	-1.35652	5.78333	-1.83154	5.78333	-2.07374	5.78333	-0.85829	5.78333	-1.09592	5.78333	-0.62162	5.78333	-2.56168	5.78333	-0.36739	5.78333	-2.80845	5.78333
-1.58114	5.8	1.56086	5.8	1.80475	5.8	1.33158	5.8	2.03941	5.8	1.08159	5.8	2.27823	5.8	2.51085	5.8	0.59666	5.8	2.75543	5.8	0.35145	5.8	2.9982	5.8	0.10863	5.8	0.83605	5.8	-0.12572	5.8	-3.03847	5.8	-1.35659	5.8	-1.83114	5.8	-2.07329	5.8	-0.86046	5.8	-1.09613	5.8	-0.62364	5.8	-2.56087	5.8	-0.3712	5.8	-2.80768	5.8
-1.58176	5.81667	1.56144	5.81667	1.80582	5.81667	1.32748	5.81667	2.03803	5.81667	1.07761	5.81667	2.27948	5.81667	2.51162	5.81667	0.59679	5.81667	2.7522	5.81667	0.35052	5.81667	2.99454	5.81667	0.10871	5.81667	0.83384	5.81667	-0.12602	5.81667	-3.03987	5.81667	-1.35737	5.81667	-1.82908	5.81667	-2.07124	5.81667	-0.86343	5.81667	-1.09652	5.81667	-0.62467	5.81667	-2.55879	5.81667	-0.36977	5.81667	-2.80871	5.81667
-1.58377	5.83333	1.56162	5.83333	1.80495	5.83333	1.32977	5.83333	2.03687	5.83333	1.07687	5.83333	2.27889	5.83333	2.51175	5.83333	0.59862	5.83333	2.74976	5.83333	0.35298	5.83333	2.99404	5.83333	0.11251	5.83333	0.83237	5.83333	-0.12561	5.83333	-3.04074	5.83333	-1.35803	5.83333	-1.83402	5.83333	-2.07239	5.83333	-0.86435	5.83333	-1.09941	5.83333	-0.62795	5.83333	-2.56231	5.83333	-0.37139	5.83333	-2.81015	5.83333
-1.58279	5.85	1.55973	5.85	1.80594	5.85	1.32861	5.85	2.03581	5.85	1.0765	5.85	2.27734	5.85	2.51202	5.85	0.59902	5.85	2.75055	5.85	0.35118	5.85	2.9945	5.85	0.11157	5.85	0.83115	5.85	-0.12586	5.85	-3.04164	5.85	-1.35781	5.85	-1.83422	5.85	-2.07265	5.85	-0.8641	5.85	-1.09832	5.85	-0.62876	5.85	-2.56225	5.85	-0.37159	5.85	-2.80848	5.85
-1.58176	5.86667	1.55729	5.86667	1.80378	5.86667	1.32698	5.86667	2.03572	5.86667	1.07497	5.86667	2.27715	5.86667	2.51445	5.86667	0.59857	5.86667	2.75038	5.86667	0.35098	5.86667	2.99648	5.86667	0.11025	5.86667	0.82954	5.86667	-0.12643	5.86667	-3.03798	5.86667	-1.35596	5.86667	-1.83504	5.86667	-2.07545	5.86667	-0.86511	5.86667	-1.0992	5.86667	-0.62943	5.86667	-2.55615	5.86667	-0.37276	5.86667	-2.80667	5.86667
-1.57883	5.88333	1.5535	5.88333	1.80263	5.88333	1.32373	5.88333	2.03715	5.88333	1.07251	5.88333	2.27796	5.88333	2.51571	5.88333	0.59639	5.88333	2.75086	5.88333	0.35226	5.88333	2.99798	5.88333	0.10994	5.88333	0.82865	5.88333	-0.12813	5.88333	-3.03726	5.88333	-1.35268	5.88333	-1.83285	5.88333	-2.07276	5.88333	-0.86198	5.88333	-1.09764	5.88333	-0.62526	5.88333	-2.55233	5.88333	-0.37068	5.88333	-2.80444	5.88333
-1.57899	5.9	1.55372	5.9	1.80739	5.9	1.32598	5.9	2.03849	5.9	1.07698	5.9	2.27852	5.9	2.51605	5.9	0.59916	5.9	2.74901	5.9	0.35318	5.9	2.99592	5.9	0.11243	5.9	0.83105	5.9	-0.12764	5.9	-3.03794	5.9	-1.35489	5.9	-1.83578	5.9	-2.07444	5.9	-0.86336	5.9	-1.10154	5.9	-0.62402	5.9	-2.55533	5.9	-0.3702	5.9	-2.80768	5.9
-1.58015	5.91667	1.55327	5.91667	1.80914	5.91667	1.32763	5.91667	2.0392	5.91667	1.08103	5.91667	2.27723	5.91667	2.51315	5.91667	0.60107	5.91667	2.74675	5.91667	0.35577	5.91667	2.99302	5.91667	0.11302	5.91667	0.8382	5.91667	-0.12797	5.91667	-3.04219	5.91667	-1.35591	5.91667	-1.83741	5.91667	-2.07738	5.91667	-0.86335	5.91667	-1.10121	5.91667	-0.62354	5.91667	-2.55829	5.91667	-0.36868	5.91667	-2.81268	5.91667
-1.57776	5.93333	1.5519	5.93333	1.80684	5.93333	1.32533	5.93333	2.03627	5.93333	1.0758	5.93333	2.27632	5.93333	2.51551	5.93333	0.59899	5.93333	2.74872	5.93333	0.35207	5.93333	2.99533	5.93333	0.1089	5.93333	0.83135	5.93333	-0.13241	5.93333	-3.04047	5.93333	-1.35252	5.93333	-1.83477	5.93333	-2.07292	5.93333	-0.86367	5.93333	-1.10199	5.93333	-0.62605	5.93333	-2.55549	5.93333	-0.37394	5.93333	-2.80846	5.93333
-1.58318	5.95	1.55098	5.95	1.80651	5.95	1.3261	5.95	2.03589	5.95	1.07785	5.95	2.27408	5.95	2.51381	5.95	0.60097	5.95	2.74592	5.95	0.35649	5.95	2.99203	5.95	0.11179	5.95	0.83243	5.95	-0.13084	5.95	-3.04374	5.95	-1.35409	5.95	-1.83627	5.95	-2.07634	5.95	-0.86249	5.95	-1.10328	5.95	-0.62411	5.95	-2.56087	5.95	-0.3756	5.95	-2.81381	5.95
-1.58121	5.96667	1.54575	5.96667	1.80214	5.96667	1.32075	5.96667	2.03282	5.96667	1.07366	5.96667	2.27427	5.96667	2.51382	5.96667	0.59475	5.96667	2.74879	5.96667	0.35263	5.96667	2.99738	5.96667	0.11146	5.96667	0.82933	5.96667	-0.13175	5.96667	-3.04006	5.96667	-1.3521	5.96667	-1.83355	5.96667	-2.07128	5.96667	-0.86355	5.96667	-1.10268	5.96667	-0.62449	5.96667	-2.55807	5.96667	-0.37648	5.96667	-2.8068	5.96667
-1.58478	5.98333	1.54942	5.98333	1.80219	5.98333	1.3239	5.98333	2.03297	5.98333	1.076	5.98333	2.27563	5.98333	2.51558	5.98333	0.59898	5.98333	2.74831	5.98333	0.3541	5.98333	2.99588	5.98333	0.11585	5.98333	0.83457	5.98333	-0.12649	5.98333	-3.04284	5.98333	-1.3549	5.98333	-1.8378	5.98333	-2.07587	5.98333	-0.8597	5.98333	-1.10115	5.98333	-0.62183	5.98333	-2.564	5.98333	-0.37226	5.98333	-2.81215	5.98333
-1.58534	6	1.5487	6	1.80174	6	1.32551	6	2.03517	6	1.07726	6	2.27615	6	2.51677	6	0.59622	6	2.74702	6	0.35391	6	2.99398	6	0.11371	6	0.83585	6	-0.12877	6	-3.04285	6	-1.35328	6	-1.83443	6	-2.07249	6	-0.86085	6	-1.09906	6	-0.62145	6	-2.5625	6	-0.37447	6	-2.8111	6
-1.58519	6.01667	1.55069	6.01667	1.80416	6.01667	1.32534	6.01667	2.03531	6.01667	1.07661	6.01667	2.27752	6.01667	2.51893	6.01667	0.596	6.01667	2.74926	6.01667	0.35305	6.01667	2.99176	6.01667	0.11404	6.01667	0.8376	6.01667	-0.13036	6.01667	-3.04277	6.01667	-1.35557	6.01667	-1.83478	6.01667	-2.07552	6.01667	-0.86087	6.01667	-1.10292	6.01667	-0.62428	6.01667	-2.56268	6.01667	-0.37457	6.01667	-2.81241	6.01667
-1.58037	6.03333	1.55042	6.03333	1.80206	6.03333	1.32015	6.03333	2.03492	6.03333	1.07229	6.03333	2.27742	6.03333	2.52169	6.03333	0.59512	6.03333	2.7523	6.03333	0.35034	6.03333	2.99636	6.03333	0.10994	6.03333	0.83671	6.03333	-0.13288	6.03333	-3.04131	6.03333	-1.35276	6.03333	-1.82915	6.03333	-2.06893	6.03333	-0.85792	6.03333	-1.1006	6.03333	-0.62538	6.03333	-2.5592	6.03333	-0.37647	6.03333	-2.81049	6.03333
-1.58056	6.05	1.54984	6.05	1.80269	6.05	1.32074	6.05	2.03493	6.05	1.07177	6.05	2.27304	6.05	2.52146	6.05	0.59523	6.05	2.7513	6.05	0.35314	6.05	2.9937	6.05	0.11224	6.05	0.83934	6.05	-0.13261	6.05	-3.04332	6.05	-1.35063	6.05	-1.82963	6.05	-2.06915	6.05	-0.85544	6.05	-1.09787	6.05	-0.62144	6.05	-2.55903	6.05	-0.37457	6.05	-2.81045	6.05
-1.58328	6.06667	1.55092	6.06667	1.803	6.06667	1.323	6.06667	2.03638	6.06667	1.07202	6.06667	2.27327	6.06667	2.52139	6.06667	0.59656	6.06667	2.74831	6.06667	0.35686	6.06667	2.99303	6.06667	0.11322	6.06667	0.84193	6.06667	-0.13319	6.06667	-3.04554	6.06667	-1.35416	6.06667	-1.83362	6.06667	-2.07167	6.06667	-0.85643	6.06667	-1.09912	6.06667	-0.61988	6.06667	-2.56524	6.06667	-0.37439	6.06667	-2.81389	6.06667
-1.58241	6.08333	1.54897	6.08333	1.80597	6.08333	1.32294	6.08333	2.03658	6.08333	1.07066	6.08333	2.27059	6.08333	2.5206	6.08333	0.59312	6.08333	2.7514	6.08333	0.35459	6.08333	2.99842	6.08333	0.10867	6.08333	0.83756	6.08333	-0.13535	6.08333	-3.04246	6.08333	-1.35315	6.08333	-1.83386	6.08333	-2.07018	6.08333	-0.85612	6.08333	-1.09553	6.08333	-0.62025	6.08333	-2.56504	6.08333	-0.37625	6.08333	-2.81159	6.08333
-1.58256	6.1	1.54992	6.1	1.80602	6.1	1.32427	6.1	2.03838	6.1	1.0756	6.1	2.27317	6.1	2.51954	6.1	0.5945	6.1	2.74795	6.1	0.35601	6.1	2.99787	6.1	0.11302	6.1	0.84068	6.1	-0.13175	6.1	-3.04558	6.1	-1.3566	6.1	-1.83585	6.1	-2.07513	6.1	-0.855	6.1	-1.09777	6.1	-0.61682	6.1	-2.56579	6.1	-0.37354	6.1	-2.81316	6.1
-1.58002	6.11667	1.54758	6.11667	1.8069	6.11667	1.32231	6.11667	2.03951	6.11667	1.07421	6.11667	2.27342	6.11667	2.52184	6.11667	0.59176	6.11667	2.74976	6.11667	0.3528	6.11667	3.00179	6.11667	0.11056	6.11667	0.83907	6.11667	-0.13411	6.11667	-3.04205	6.11667	-1.3537	6.11667	-1.83403	6.11667	-2.07062	6.11667	-0.85595	6.11667	-1.09561	6.11667	-0.61648	6.11667	-2.5621	6.11667	-0.37393	6.11667	-2.81075	6.11667
-1.58438	6.13333	1.54608	6.13333	1.80799	6.13333	1.32375	6.13333	2.03998	6.13333	1.07733	6.13333	2.2746	6.13333	2.51884	6.13333	0.59682	6.13333	2.74786	6.13333	0.35751	6.13333	2.99881	6.13333	0.11562	6.13333	0.84224	6.13333	-0.13045	6.13333	-3.04472	6.13333	-1.35296	6.13333	-1.83641	6.13333	-2.07109	6.13333	-0.85687	6.13333	-1.09519	6.13333	-0.61232	6.13333	-2.5659	6.13333	-0.36925	6.13333	-2.81403	6.13333
-1.5864	6.15	1.54916	6.15	1.80982	6.15	1.32334	6.15	2.03955	6.15	1.08035	6.15	2.27444	6.15	2.52311	6.15	0.59974	6.15	2.75026	6.15	0.35625	6.15	2.99932	6.15	0.11397	6.15	0.8411	6.15	-0.13359	6.15	-3.04235	6.15	-1.35245	6.15	-1.8357	6.15	-2.07193	6.15	-0.85995	6.15	-1.09631	6.15	-0.61408	6.15	-2.56578	6.15	-0.36858	6.15	-2.81179	6.15
-1.58547	6.16667	1.54992	6.16667	1.80954	6.16667	1.32329	6.16667	2.03625	6.16667	1.07878	6.16667	2.27516	6.16667	2.52276	6.16667	0.59677	6.16667	2.75063	6.16667	0.35248	6.16667	3.00098	6.16667	0.11188	6.16667	0.8401	6.16667	-0.13347	6.16667	-3.04252	6.16667	-1.35236	6.16667	-1.8356	6.16667	-2.07218	6.16667	-0.85734	6.16667	-1.09255	6.16667	-0.61158	6.16667	-2.56564	6.16667	-0.36749	6.16667	-2.81171	6.16667
-1.58207	6.18333	1.54807	6.18333	1.80787	6.18333	1.32134	6.18333	2.0367	6.18333	1.07611	6.18333	2.27508	6.18333	2.52565	6.18333	0.59623	6.18333	2.75215	6.18333	0.34896	6.18333	3.00289	6.18333	0.11174	6.18333	0.83617	6.18333	-0.13809	6.18333	-3.03675	6.18333	-1.35247	6.18333	-1.83291	6.18333	-2.07144	6.18333	-0.85811	6.18333	-1.09443	6.18333	-0.61066	6.18333	-2.56422	6.18333	-0.36938	6.18333	-2.80922	6.18333
-1.58113	6.2	1.54564	6.2	1.80537	6.2	1.32351	6.2	2.03592	6.2	1.07586	6.2	2.27611	6.2	2.52292	6.2	0.59425	6.2	2.74974	6.2	0.35073	6.2	2.99956	6.2	0.11572	6.2	0.83877	6.2	-0.13542	6.2	-3.03943	6.2	-1.34926	6.2	-1.83372	6.2	-2.07385	6.2	-0.85682	6.2	-1.09655	6.2	-0.61014	6.2	-2.56446	6.2	-0.36631	6.2	-2.81139	6.2
-1.58259	6.21667	1.54869	6.21667	1.80865	6.21667	1.32585	6.21667	2.04047	6.21667	1.08296	6.21667	2.27689	6.21667	2.52395	6.21667	0.59527	6.21667	2.74973	6.21667	0.35317	6.21667	3.00026	6.21667	0.11706	6.21667	0.84082	6.21667	-0.1358	6.21667	-3.04279	6.21667	-1.3509	6.21667	-1.83863	6.21667	-2.0792	6.21667	-0.85711	6.21667	-1.10075	6.21667	-0.61177	6.21667	-2.56335	6.21667	-0.36684	6.21667	-2.81583	6.21667
-1.57919	6.23333	1.54762	6.23333	1.80581	6.23333	1.32321	6.23333	2.03848	6.23333	1.07986	6.23333	2.27462	6.23333	2.52048	6.23333	0.59596	6.23333	2.74787	6.23333	0.35285	6.23333	2.99648	6.23333	0.11394	6.23333	0.83929	6.23333	-0.13322	6.23333	-3.04275	6.23333	-1.34773	6.23333	-1.83755	6.23333	-2.07611	6.23333	-0.85796	6.23333	-1.10083	6.23333	-0.61181	6.23333	-2.56261	6.23333	-0.36501	6.23333	-2.81648	6.23333
-1.58175	6.25	1.54936	6.25	1.80898	6.25	1.32388	6.25	2.04033	6.25	1.08506	6.25	2.27484	6.25	2.52068	6.25	0.59674	6.25	2.75088	6.25	0.35337	6.25	2.99789	6.25	0.11422	6.25	0.84025	6.25	-0.13566	6.25	-3.03963	6.25	-1.34993	6.25	-1.83761	6.25	-2.07712	6.25	-0.85879	6.25	-1.10256	6.25	-0.61451	6.25	-2.56082	6.25	-0.36751	6.25	-2.81179	6.25
-1.58081	6.26667	1.54892	6.26667	1.80878	6.26667	1.31994	6.26667	2.03636	6.26667	1.08264	6.26667	2.2754	6.26667	2.51861	6.26667	0.59377	6.26667	2.74792	6.26667	0.35227	6.26667	2.99673	6.26667	0.11131	6.26667	0.83938	6.26667	-0.13902	6.26667	-3.03727	6.26667	-1.34867	6.26667	-1.83436	6.26667	-2.074	6.26667	-0.85715	6.26667	-1.09848	6.26667	-0.61481	6.26667	-2.55647	6.26667	-0.36889	6.26667	-2.80949	6.26667
-1.58322	6.28333	1.55008	6.28333	1.8091	6.28333	1.31921	6.28333	2.03597	6.28333	1.08339	6.28333	2.27648	6.28333	2.51783	6.28333	0.59463	6.28333	2.74862	6.28333	0.35239	6.28333	2.99881	6.28333	0.11253	6.28333	0.83913	6.28333	-0.13844	6.28333	-3.03558	6.28333	-1.35006	6.28333	-1.8341	6.28333	-2.07205	6.28333	-0.85845	6.28333	-1.10248	6.28333	-0.61704	6.28333	-2.55503	6.28333	-0.36998	6.28333	-2.8059	6.28333
-1.58374	6.3	1.55107	6.3	1.81004	6.3	1.32064	6.3	2.03702	6.3	1.08811	6.3	2.27688	6.3	2.51472	6.3	0.59676	6.3	2.74957	6.3	0.35786	6.3	2.99444	6.3	0.1169	6.3	0.8408	6.3	-0.13627	6.3	-3.03962	6.3	-1.34959	6.3	-1.83665	6.3	-2.07433	6.3	-0.8602	6.3	-1.10429	6.3	-0.61587	6.3	-2.55518	6.3	-0.36994	6.3	-2.80927	6.3
-1.58331	6.31667	1.549	6.31667	1.80828	6.31667	1.31773	6.31667	2.04054	6.31667	1.08093	6.31667	2.27708	6.31667	2.51578	6.31667	0.59531	6.31667	2.74997	6.31667	0.35554	6.31667	2.99588	6.31667	0.1145	6.31667	0.84096	6.31667	-0.13395	6.31667	-3.03689	6.31667	-1.3495	6.31667	-1.83649	6.31667	-2.07385	6.31667	-0.85938	6.31667	-1.10344	6.31667	-0.61943	6.31667	-2.55346	6.31667	-0.3709	6.31667	-2.80349	6.31667
-1.58301	6.33333	1.5521	6.33333	1.80951	6.33333	1.3192	6.33333	2.03928	6.33333	1.07938	6.33333	2.27571	6.33333	2.51682	6.33333	0.59422	6.33333	2.75201	6.33333	0.35553	6.33333	2.99633	6.33333	0.11367	6.33333	0.84097	6.33333	-0.13295	6.33333	-3.03519	6.33333	-1.34714	6.33333	-1.83111	6.33333	-2.07252	6.33333	-0.85802	6.33333	-1.10353	6.33333	-0.61783	6.33333	-2.55187	6.33333	-0.37158	6.33333	-2.80381	6.33333
-1.58462	6.35	1.55007	6.35	1.80906	6.35	1.31722	6.35	2.03821	6.35	1.07616	6.35	2.27385	6.35	2.51859	6.35	0.59227	6.35	2.75236	6.35	0.35172	6.35	2.99446	6.35	0.11315	6.35	0.83913	6.35	-0.1317	6.35	-3.03267	6.35	-1.3439	6.35	-1.82941	6.35	-2.06893	6.35	-0.85552	6.35	-1.10042	6.35	-0.61832	6.35	-2.54796	6.35	-0.37182	6.35	-2.80146	6.35
-1.58793	6.36667	1.55246	6.36667	1.81176	6.36667	1.32266	6.36667	2.03843	6.36667	1.08343	6.36667	2.27359	6.36667	2.51617	6.36667	0.60092	6.36667	2.75165	6.36667	0.35948	6.36667	2.98911	6.36667	0.11628	6.36667	0.8448	6.36667	-0.12851	6.36667	-3.03746	6.36667	-1.3448	6.36667	-1.83382	6.36667	-2.07393	6.36667	-0.8526	6.36667	-1.10076	6.36667	-0.61671	6.36667	-2.55114	6.36667	-0.37032	6.36667	-2.80713	6.36667
-1.58602	6.38333	1.55172	6.38333	1.80839	6.38333	1.31805	6.38333	2.0369	6.38333	1.08005	6.38333	2.27333	6.38333	2.51739	6.38333	0.59623	6.38333	2.75594	6.38333	0.35372	6.38333	2.98886	6.38333	0.11093	6.38333	0.84305	6.38333	-0.13077	6.38333	-3.03537	6.38333	-1.34375	6.38333	-1.83097	6.38333	-2.07324	6.38333	-0.85167	6.38333	-1.09817	6.38333	-0.61676	6.38333	-2.54945	6.38333	-0.37463	6.38333	-2.8023	6.38333
-1.58731	6.4	1.55135	6.4	1.80599	6.4	1.31832	6.4	2.03684	6.4	1.08208	6.4	2.27378	6.4	2.51742	6.4	0.59642	6.4	2.75331	6.4	0.35501	6.4	2.98221	6.4	0.11352	6.4	0.84267	6.4	-0.13151	6.4	-3.03912	6.4	-1.34432	6.4	-1.83456	6.4	-2.07645	6.4	-0.85095	6.4	-1.09955	6.4	-0.61324	6.4	-2.55223	6.4	-0.37524	6.4	-2.80413	6.4
-1.5844	6.41667	1.55204	6.41667	1.80828	6.41667	1.31627	6.41667	2.04031	6.41667	1.07845	6.41667	2.27581	6.41667	2.51966	6.41667	0.59114	6.41667	2.75404	6.41667	0.35083	6.41667	2.98565	6.41667	0.10869	6.41667	0.83992	6.41667	-0.13448	6.41667	-3.03532	6.41667	-1.34302	6.41667	-1.8311	6.41667	-2.07172	6.41667	-0.85368	6.41667	-1.09728	6.41667	-0.61727	6.41667	-2.54835	6.41667	-0.37655	6.41667	-2.80223	6.41667
-1.58254	6.43333	1.54978	6.43333	1.80673	6.43333	1.31458	6.43333	2.03879	6.43333	1.07772	6.43333	2.27539	6.43333	2.51837	6.43333	0.59152	6.43333	2.75057	6.43333	0.35053	6.43333	2.9826	6.43333	0.10702	6.43333	0.84078	6.43333	-0.13366	6.43333	-3.03774	6.43333	-1.34103	6.43333	-1.83112	6.43333	-2.07058	6.43333	-0.8517	6.43333	-1.09579	6.43333	-0.61447	6.43333	-2.55026	6.43333	-0.37602	6.43333	-2.80493	6.43333
-1.584	6.45	1.55333	6.45	1.80957	6.45	1.31715	6.45	2.04043	6.45	1.08284	6.45	2.27867	6.45	2.51939	6.45	0.59523	6.45	2.75047	6.45	0.34815	6.45	2.98254	6.45	0.10735	6.45	0.84549	6.45	-0.13122	6.45	-3.03882	6.45	-1.34147	6.45	-1.83264	6.45	-2.07406	6.45	-0.8529	6.45	-1.09861	6.45	-0.61648	6.45	-2.55074	6.45	-0.37697	6.45	-2.80537	6.45
-1.58644	6.46667	1.55328	6.46667	1.80984	6.46667	1.31789	6.46667	2.0383	6.46667	1.08256	6.46667	2.27777	6.46667	2.52001	6.46667	0.59523	6.46667	2.74906	6.46667	0.3495	6.46667	2.98325	6.46667	0.10841	6.46667	0.84726	6.46667	-0.13134	6.46667	-3.04095	6.46667	-1.34025	6.46667	-1.83284	6.46667	-2.07552	6.46667	-0.84795	6.46667	-1.09509	6.46667	-0.61301	6.46667	-2.54842	6.46667	-0.37695	6.46667	-2.80476	6.46667
-1.58777	6.48333	1.55349	6.48333	1.81123	6.48333	1.31783	6.48333	2.03907	6.48333	1.07929	6.48333	2.27966	6.48333	2.52166	6.48333	0.59572	6.48333	2.75177	6.48333	0.34562	6.48333	2.98742	6.48333	0.1061	6.48333	0.84406	6.48333	-0.13671	6.48333	-3.03534	6.48333	-1.34156	6.48333	-1.83102	6.48333	-2.07232	6.48333	-0.84767	6.48333	-1.09789	6.48333	-0.61439	6.48333	-2.54751	6.48333	-0.37754	6.48333	-2.80135	6.48333
-1.58774	6.5	1.55382	6.5	1.80892	6.5	1.31346	6.5	2.03512	6.5	1.07755	6.5	2.27841	6.5	2.52177	6.5	0.59681	6.5	2.75201	6.5	0.34504	6.5	2.9882	6.5	0.10831	6.5	0.84546	6.5	-0.13351	6.5	-3.03615	6.5	-1.34258	6.5	-1.83184	6.5	-2.07288	6.5	-0.84642	6.5	-1.09565	6.5	-0.61183	6.5	-2.54776	6.5	-0.37731	6.5	-2.80237	6.5
-1.58859	6.51667	1.55525	6.51667	1.8092	6.51667	1.31759	6.51667	2.03538	6.51667	1.07796	6.51667	2.27739	6.51667	2.52171	6.51667	0.59849	6.51667	2.75392	6.51667	0.3462	6.51667	2.98641	6.51667	0.1096	6.51667	0.84552	6.51667	-0.13495	6.51667	-3.03622	6.51667	-1.34463	6.51667	-1.83439	6.51667	-2.07545	6.51667	-0.84745	6.51667	-1.09717	6.51667	-0.6129	6.51667	-2.55386	6.51667	-0.37758	6.51667	-2.80561	6.51667
-1.58569	6.53333	1.555	6.53333	1.80897	6.53333	1.31804	6.53333	2.03409	6.53333	1.0752	6.53333	2.27613	6.53333	2.52499	6.53333	0.60063	6.53333	2.75075	6.53333	0.34519	6.53333	2.98369	6.53333	0.1115	6.53333	0.84634	6.53333	-0.13368	6.53333	-3.04005	6.53333	-1.34274	6.53333	-1.83615	6.53333	-2.07656	6.53333	-0.8499	6.53333	-1.09662	6.53333	-0.61038	6.53333	-2.55723	6.53333	-0.37492	6.53333	-2.81186	6.53333
-1.58624	6.55	1.55677	6.55	1.8123	6.55	1.3197	6.55	2.03742	6.55	1.07564	6.55	2.27779	6.55	2.52462	6.55	0.59968	6.55	2.75232	6.55	0.34672	6.55	2.98399	6.55	0.11343	6.55	0.84561	6.55	-0.13511	6.55	-3.03885	6.55	-1.34241	6.55	-1.83877	6.55	-2.07739	6.55	-0.85214	6.55	-1.09765	6.55	-0.61118	6.55	-2.55732	6.55	-0.37793	6.55	-2.81217	6.55
-1.58578	6.56667	1.55842	6.56667	1.81065	6.56667	1.31922	6.56667	2.03545	6.56667	1.07371	6.56667	2.27818	6.56667	2.52476	6.56667	0.59868	6.56667	2.75425	6.56667	0.34346	6.56667	2.98561	6.56667	0.11112	6.56667	0.84547	6.56667	-0.13716	6.56667	-3.03952	6.56667	-1.34562	6.56667	-1.83745	6.56667	-2.07805	6.56667	-0.8544	6.56667	-1.09955	6.56667	-0.61193	6.56667	-2.55597	6.56667	-0.38099	6.56667	-2.8108	6.56667
-1.58353	6.58333	1.5598	6.58333	1.80639	6.58333	1.31833	6.58333	2.03231	6.58333	1.07626	6.58333	2.27699	6.58333	2.52054	6.58333	0.59788	6.58333	2.75165	6.58333	0.34344	6.58333	2.98273	6.58333	0.11111	6.58333	0.84227	6.58333	-0.13388	6.58333	-3.03867	6.58333	-1.3408	6.58333	-1.83416	6.58333	-2.07679	6.58333	-0.85363	6.58333	-1.09749	6.58333	-0.61306	6.58333	-2.55403	6.58333	-0.37961	6.58333	-2.80974	6.58333
-1.58452	6.6	1.56106	6.6	1.80887	6.6	1.32243	6.6	2.03305	6.6	1.08186	6.6	2.2784	6.6	2.52294	6.6	0.60427	6.6	2.75057	6.6	0.34805	6.6	2.98237	6.6	0.11453	6.6	0.84275	6.6	-0.13147	6.6	-3.04127	6.6	-1.34111	6.6	-1.83524	6.6	-2.07716	6.6	-0.85291	6.6	-1.09672	6.6	-0.61224	6.6	-2.5547	6.6	-0.37839	6.6	-2.81132	6.6
-1.58428	6.61667	1.56023	6.61667	1.80913	6.61667	1.32155	6.61667	2.03391	6.61667	1.07915	6.61667	2.27913	6.61667	2.52037	6.61667	0.60549	6.61667	2.74918	6.61667	0.34893	6.61667	2.98353	6.61667	0.11377	6.61667	0.84283	6.61667	-0.13153	6.61667	-3.04156	6.61667	-1.34071	6.61667	-1.83437	6.61667	-2.07543	6.61667	-0.85547	6.61667	-1.09605	6.61667	-0.61051	6.61667	-2.55216	6.61667	-0.37698	6.61667	-2.8135	6.61667
-1.58749	6.63333	1.56058	6.63333	1.80906	6.63333	1.32171	6.63333	2.03555	6.63333	1.07911	6.63333	2.28032	6.63333	2.52426	6.63333	0.60061	6.63333	2.75119	6.63333	0.34522	6.63333	2.98451	6.63333	0.11216	6.63333	0.84226	6.63333	-0.13649	6.63333	-3.04108	6.63333	-1.34334	6.63333	-1.83584	6.63333	-2.07423	6.63333	-0.85943	6.63333	-1.09922	6.63333	-0.61222	6.63333	-2.55218	6.63333	-0.37813	6.63333	-2.81278	6.63333
-1.58625	6.65	1.55842	6.65	1.80785	6.65	1.31908	6.65	2.03495	6.65	1.07869	6.65	2.27984	6.65	2.52157	6.65	0.60333	6.65	2.75065	6.65	0.3443	6.65	2.98172	6.65	0.11275	6.65	0.84364	6.65	-0.13772	6.65	-3.04054	6.65	-1.34235	6.65	-1.83024	6.65	-2.07202	6.65	-0.85936	6.65	-1.0955	6.65	-0.61026	6.65	-2.55406	6.65	-0.376	6.65	-2.81592	6.65
-1.58799	6.66667	1.5598	6.66667	1.80799	6.66667	1.32079	6.66667	2.03596	6.66667	1.07996	6.66667	2.28058	6.66667	2.51962	6.66667	0.60482	6.66667	2.7516	6.66667	0.34942	6.66667	2.98087	6.66667	0.11271	6.66667	0.84244	6.66667	-0.13828	6.66667	-3.04125	6.66667	-1.34286	6.66667	-1.8311	6.66667	-2.07123	6.66667	-0.8622	6.66667	-1.09891	6.66667	-0.60899	6.66667	-2.55665	6.66667	-0.3758	6.66667	-2.81523	6.66667
-1.58667	6.68333	1.55865	6.68333	1.80614	6.68333	1.31889	6.68333	2.03466	6.68333	1.0815	6.68333	2.2788	6.68333	2.51576	6.68333	0.60263	6.68333	2.75224	6.68333	0.3471	6.68333	2.98032	6.68333	0.11049	6.68333	0.84328	6.68333	-0.1385	6.68333	-3.04371	6.68333	-1.33972	6.68333	-1.83067	6.68333	-2.07229	6.68333	-0.86006	6.68333	-1.09842	6.68333	-0.60834	6.68333	-2.55433	6.68333	-0.37587	6.68333	-2.81375	6.68333
-1.58618	6.7	1.55679	6.7	1.80601	6.7	1.31848	6.7	2.03682	6.7	1.07982	6.7	2.27753	6.7	2.51385	6.7	0.60096	6.7	2.75343	6.7	0.34641	6.7	2.9797	6.7	0.10958	6.7	0.84427	6.7	-0.13872	6.7	-3.04434	6.7	-1.34066	6.7	-1.83018	6.7	-2.07248	6.7	-0.85995	6.7	-1.10086	6.7	-0.60955	6.7	-2.55433	6.7	-0.37619	6.7	-2.81007	6.7
-1.58668	6.71667	1.55601	6.71667	1.80412	6.71667	1.31913	6.71667	2.03935	6.71667	1.07842	6.71667	2.28018	6.71667	2.51565	6.71667	0.60025	6.71667	2.75578	6.71667	0.34677	6.71667	2.98174	6.71667	0.10858	6.71667	0.84347	6.71667	-0.13942	6.71667	-3.04028	6.71667	-1.34109	6.71667	-1.8303	6.71667	-2.07176	6.71667	-0.85558	6.71667	-1.09856	6.71667	-0.60683	6.71667	-2.55426	6.71667	-0.37491	6.71667	-2.80675	6.71667
-1.58832	6.73333	1.55004	6.73333	1.80069	6.73333	1.31943	6.73333	2.03424	6.73333	1.07768	6.73333	2.27598	6.73333	2.51563	6.73333	0.59861	6.73333	2.75376	6.73333	0.34525	6.73333	2.98115	6.73333	0.10607	6.73333	0.84389	6.73333	-0.13719	6.73333	-3.04101	6.73333	-1.3415	6.73333	-1.82936	6.73333	-2.07372	6.73333	-0.85156	6.73333	-1.09816	6.73333	-0.60545	6.73333	-2.55378	6.73333	-0.37406	6.73333	-2.80689	6.73333
-1.59009	6.75	1.55456	6.75	1.80188	6.75	1.32212	6.75	2.03397	6.75	1.0828	6.75	2.27446	6.75	2.51356	6.75	0.60456	6.75	2.75231	6.75	0.34949	6.75	2.97831	6.75	0.10945	6.75	0.84957	6.75	-0.13371	6.75	-3.04289	6.75	-1.34159	6.75	-1.83014	6.75	-2.07572	6.75	-0.84815	6.75	-1.09642	6.75	-0.60399	6.75	-2.55701	6.75	-0.37197	6.75	-2.80708	6.75
-1.58666	6.76667	1.55526	6.76667	1.80284	6.76667	1.32196	6.76667	2.03598	6.76667	1.08097	6.76667	2.27374	6.76667	2.51386	6.76667	0.60445	6.76667	2.7533	6.76667	0.35068	6.76667	2.98021	6.76667	0.10855	6.76667	0.84964	6.76667	-0.13432	6.76667	-3.04349	6.76667	-1.34	6.76667	-1.82983	6.76667	-2.07459	6.76667	-0.84813	6.76667	-1.09661	6.76667	-0.60499	6.76667	-2.55667	6.76667	-0.37105	6.76667	-2.80825	6.76667
-1.58851	6.78333	1.5533	6.78333	1.7996	6.78333	1.32151	6.78333	2.03334	6.78333	1.07971	6.78333	2.27345	6.78333	2.51376	6.78333	0.60225	6.78333	2.75435	6.78333	0.34722	6.78333	2.98016	6.78333	0.10499	6.78333	0.84821	6.78333	-0.13418	6.78333	-3.0421	6.78333	-1.34041	6.78333	-1.83083	6.78333	-2.07636	6.78333	-0.85027	6.78333	-1.09802	6.78333	-0.60711	6.78333	-2.5565	6.78333	-0.37272	6.78333	-2.80986	6.78333
-1.58506	6.8	1.5513	6.8	1.79656	6.8	1.31895	6.8	2.03329	6.8	1.07584	6.8	2.27189	6.8	2.51417	6.8	0.60149	6.8	2.75421	6.8	0.34582	6.8	2.97827	6.8	0.10255	6.8	0.84705	6.8	-0.13503	6.8	-3.04439	6.8	-1.33805	6.8	-1.82741	6.8	-2.0732	6.8	-0.85161	6.8	-1.09815	6.8	-0.60963	6.8	-2.55576	6.8	-0.3714	6.8	-2.80973	6.8
-1.58914	6.81667	1.5527	6.81667	1.7996	6.81667	1.32162	6.81667	2.03102	6.81667	1.07612	6.81667	2.2701	6.81667	2.51389	6.81667	0.60514	6.81667	2.75376	6.81667	0.34896	6.81667	2.9759	6.81667	0.10566	6.81667	0.84746	6.81667	-0.13177	6.81667	-3.04783	6.81667	-1.33806	6.81667	-1.83028	6.81667	-2.07499	6.81667	-0.85184	6.81667	-1.10017	6.81667	-0.6064	6.81667	-2.55657	6.81667	-0.36588	6.81667	-2.81351	6.81667
-1.58794	6.83333	1.55315	6.83333	1.80145	6.83333	1.32273	6.83333	2.03427	6.83333	1.07602	6.83333	2.27145	6.83333	2.51491	6.83333	0.60499	6.83333	2.75743	6.83333	0.34639	6.83333	2.98095	6.83333	0.10341	6.83333	0.84729	6.83333	-0.13662	6.83333	-3.04582	6.83333	-1.33909	6.83333	-1.82843	6.83333	-2.07143	6.83333	-0.85413	6.83333	-1.10404	6.83333	-0.60964	6.83333	-2.55716	6.83333	-0.36823	6.83333	-2.80898	6.83333
-1.58794	6.85	1.55104	6.85	1.79825	6.85	1.32338	6.85	2.03069	6.85	1.07771	6.85	2.26829	6.85	2.51142	6.85	0.60626	6.85	2.75284	6.85	0.34867	6.85	2.97851	6.85	0.10733	6.85	0.84819	6.85	-0.12914	6.85	-3.04997	6.85	-1.33712	6.85	-1.8305	6.85	-2.07128	6.85	-0.85302	6.85	-1.10487	6.85	-0.60628	6.85	-2.56015	6.85	-0.3658	6.85	-2.81179	6.85
-1.59106	6.86667	1.55129	6.86667	1.79883	6.86667	1.32067	6.86667	2.03087	6.86667	1.07679	6.86667	2.2715	6.86667	2.51449	6.86667	0.60387	6.86667	2.7587	6.86667	0.34465	6.86667	2.98642	6.86667	0.10429	6.86667	0.84694	6.86667	-0.13507	6.86667	-3.04374	6.86667	-1.33748	6.86667	-1.82985	6.86667	-2.06815	6.86667	-0.85859	6.86667	-1.10671	6.86667	-0.61431	6.86667	-2.55742	6.86667	-0.37348	6.86667	-2.80845	6.86667
-1.58873	6.88333	1.55166	6.88333	1.797	6.88333	1.322	6.88333	2.02804	6.88333	1.07665	6.88333	2.26905	6.88333	2.51124	6.88333	0.60519	6.88333	2.75733	6.88333	0.35011	6.88333	2.98463	6.88333	0.1076	6.88333	0.8463	6.88333	-0.13311	6.88333	-3.04775	6.88333	-1.33357	6.88333	-1.82912	6.88333	-2.06991	6.88333	-0.85429	6.88333	-1.10065	6.88333	-0.60989	6.88333	-2.5601	6.88333	-0.37047	6.88333	-2.81085	6.88333
-1.59227	6.9	1.55286	6.9	1.7998	6.9	1.32399	6.9	2.03121	6.9	1.07758	6.9	2.27076	6.9	2.51128	6.9	0.60719	6.9	2.75835	6.9	0.3508	6.9	2.9842	6.9	0.10896	6.9	0.84789	6.9	-0.13196	6.9	-3.04852	6.9	-1.33444	6.9	-1.83134	6.9	-2.07139	6.9	-0.85788	6.9	-1.10223	6.9	-0.61057	6.9	-2.56322	6.9	-0.37211	6.9	-2.81034	6.9
-1.59405	6.91667	1.55415	6.91667	1.80227	6.91667	1.32199	6.91667	2.03085	6.91667	1.07587	6.91667	2.26986	6.91667	2.50869	6.91667	0.60896	6.91667	2.75439	6.91667	0.35485	6.91667	2.98302	6.91667	0.11269	6.91667	0.84621	6.91667	-0.12896	6.91667	-3.05085	6.91667	-1.33677	6.91667	-1.8325	6.91667	-2.07238	6.91667	-0.85859	6.91667	-1.09915	6.91667	-0.60831	6.91667	-2.56452	6.91667	-0.3713	6.91667	-2.81219	6.91667
-1.59423	6.93333	1.55604	6.93333	1.80429	6.93333	1.31794	6.93333	2.03008	6.93333	1.07426	6.93333	2.27211	6.93333	2.51064	6.93333	0.60644	6.93333	2.75927	6.93333	0.35419	6.93333	2.98877	6.93333	0.10958	6.93333	0.84402	6.93333	-0.13167	6.93333	-3.04858	6.93333	-1.33789	6.93333	-1.83351	6.93333	-2.07335	6.93333	-0.85831	6.93333	-1.09993	6.93333	-0.60949	6.93333	-2.56113	6.93333	-0.37273	6.93333	-2.80784	6.93333
-1.5941	6.95	1.55253	6.95	1.80442	6.95	1.31554	6.95	2.03076	6.95	1.07303	6.95	2.27264	6.95	2.51229	6.95	0.60459	6.95	2.75901	6.95	0.35524	6.95	2.99081	6.95	0.1091	6.95	0.84266	6.95	-0.13362	6.95	-3.04795	6.95	-1.33799	6.95	-1.83448	6.95	-2.07171	6.95	-0.86032	6.95	-1.1006	6.95	-0.60744	6.95	-2.55976	6.95	-0.37266	6.95	-2.80707	6.95
-1.5934	6.96667	1.55417	6.96667	1.80509	6.96667	1.31526	6.96667	2.03242	6.96667	1.07195	6.96667	2.27501	6.96667	2.51425	6.96667	0.60374	6.96667	2.75973	6.96667	0.35693	6.96667	2.99282	6.96667	0.11097	6.96667	0.8433	6.96667	-0.13195	6.96667	-3.04617	6.96667	-1.33501	6.96667	-1.83169	6.96667	-2.06743	6.96667	-0.85594	6.96667	-1.09952	6.96667	-0.60426	6.96667	-2.56104	6.96667	-0.37108	6.96667	-2.80398	6.96667
-1.5933	6.98333	1.5558	6.98333	1.80779	6.98333	1.31615	6.98333	2.03397	6.98333	1.07175	6.98333	2.2748	6.98333	2.51487	6.98333	0.60008	6.98333	2.75987	6.98333	0.35523	6.98333	2.99222	6.98333	0.10708	6.98333	0.84331	6.98333	-0.13518	6.98333	-3.04356	6.98333	-1.33418	6.98333	-1.82864	6.98333	-2.0673	6.98333	-0.85735	6.98333	-1.09754	6.98333	-0.60658	6.98333	-2.56225	6.98333	-0.37388	6.98333	-2.80182	6.98333
-1.59212	7	1.55426	7	1.8041	7	1.31276	7	2.03259	7	1.06908	7	2.27258	7	2.51259	7	0.60033	7	2.75683	7	0.35618	7	2.98959	7	0.10949	7	0.84215	7	-0.13264	7	-3.04901	7	-1.33462	7	-1.8285	7	-2.06411	7	-0.85623	7	-1.09689	7	-0.60665	7	-2.56195	7	-0.37261	7	-2.80292	7
-1.59692	7.01667	1.55647	7.01667	1.80513	7.01667	1.31337	7.01667	2.03388	7.01667	1.07149	7.01667	2.27522	7.01667	2.51683	7.01667	0.59884	7.01667	2.75871	7.01667	0.35433	7.01667	2.9888	7.01667	0.10487	7.01667	0.8415	7.01667	-0.13464	7.01667	-3.05057	7.01667	-1.34093	7.01667	-1.82745	7.01667	-2.06294	7.01667	-0.85733	7.01667	-1.09932	7.01667	-0.60925	7.01667	-2.55915	7.01667	-0.37533	7.01667	-2.80409	7.01667
-1.59245	7.03333	1.55569	7.03333	1.80485	7.03333	1.30875	7.03333	2.03465	7.03333	1.06987	7.03333	2.27837	7.03333	2.51729	7.03333	0.59933	7.03333	2.75625	7.03333	0.35235	7.03333	2.98886	7.03333	0.10306	7.03333	0.83974	7.03333	-0.13655	7.03333	-3.04843	7.03333	-1.33901	7.03333	-1.82305	7.03333	-2.06055	7.03333	-0.85689	7.03333	-1.09919	7.03333	-0.60797	7.03333	-2.55833	7.03333	-0.37495	7.03333	-2.80374	7.03333
-1.59423	7.05	1.55987	7.05	1.80368	7.05	1.31184	7.05	2.0341	7.05	1.07492	7.05	2.27446	7.05	2.51463	7.05	0.60343	7.05	2.74946	7.05	0.35823	7.05	2.98498	7.05	0.10601	7.05	0.84435	7.05	-0.13278	7.05	-3.05435	7.05	-1.34061	7.05	-1.82469	7.05	-2.06545	7.05	-0.85492	7.05	-1.09842	7.05	-0.60873	7.05	-2.56465	7.05	-0.37095	7.05	-2.80728	7.05
-1.59147	7.06667	1.55943	7.06667	1.80264	7.06667	1.30831	7.06667	2.03593	7.06667	1.07226	7.06667	2.27436	7.06667	2.51551	7.06667	0.60133	7.06667	2.7488	7.06667	0.35738	7.06667	2.98845	7.06667	0.1017	7.06667	0.84089	7.06667	-0.13411	7.06667	-3.05141	7.06667	-1.34022	7.06667	-1.82499	7.06667	-2.06341	7.06667	-0.8573	7.06667	-1.09771	7.06667	-0.60587	7.06667	-2.56228	7.06667	-0.37145	7.06667	-2.80659	7.06667
-1.58971	7.08333	1.56088	7.08333	1.80239	7.08333	1.30726	7.08333	2.0364	7.08333	1.07394	7.08333	2.2731	7.08333	2.51187	7.08333	0.60352	7.08333	2.74719	7.08333	0.36309	7.08333	2.99177	7.08333	0.10622	7.08333	0.8418	7.08333	-0.13041	7.08333	-3.05143	7.08333	-1.33859	7.08333	-1.82484	7.08333	-2.06334	7.08333	-0.85485	7.08333	-1.0946	7.08333	-0.6072	7.08333	-2.56611	7.08333	-0.36924	7.08333	-2.80671	7.08333
-1.58794	7.1	1.56166	7.1	1.80195	7.1	1.30547	7.1	2.0374	7.1	1.07068	7.1	2.27409	7.1	2.5141	7.1	0.59856	7.1	2.75138	7.1	0.36174	7.1	2.99342	7.1	0.1003	7.1	0.83778	7.1	-0.13436	7.1	-3.04624	7.1	-1.34289	7.1	-1.82541	7.1	-2.06288	7.1	-0.8583	7.1	-1.09871	7.1	-0.61349	7.1	-2.56444	7.1	-0.37319	7.1	-2.80173	7.1
-1.58741	7.11667	1.55807	7.11667	1.79661	7.11667	1.30652	7.11667	2.03461	7.11667	1.07369	7.11667	2.26909	7.11667	2.51244	7.11667	0.60151	7.11667	2.74724	7.11667	0.36498	7.11667	2.98801	7.11667	0.10563	7.11667	0.84041	7.11667	-0.1291	7.11667	-3.04973	7.11667	-1.34412	7.11667	-1.82419	7.11667	-2.06562	7.11667	-0.85706	7.11667	-1.09736	7.11667	-0.60985	7.11667	-2.57112	7.11667	-0.36874	7.11667	-2.80713	7.11667
-1.5898	7.13333	1.55892	7.13333	1.7982	7.13333	1.30808	7.13333	2.03491	7.13333	1.07132	7.13333	2.27428	7.13333	2.5162	7.13333	0.59916	7.13333	2.75114	7.13333	0.36067	7.13333	2.9894	7.13333	0.10535	7.13333	0.8398	7.13333	-0.13158	7.13333	-3.04757	7.13333	-1.3484	7.13333	-1.82626	7.13333	-2.06604	7.13333	-0.86267	7.13333	-1.09855	7.13333	-0.61116	7.13333	-2.57196	7.13333	-0.37251	7.13333	-2.80257	7.13333
-1.58995	7.15	1.55931	7.15	1.79897	7.15	1.30864	7.15	2.03343	7.15	1.07406	7.15	2.27502	7.15	2.51506	7.15	0.60055	7.15	2.74906	7.15	0.36337	7.15	2.98555	7.15	0.10773	7.15	0.84076	7.15	-0.12907	7.15	-3.04918	7.15	-1.34811	7.15	-1.82882	7.15	-2.06687	7.15	-0.86083	7.15	-1.09834	7.15	-0.60735	7.15	-2.57908	7.15	-0.37066	7.15	-2.80896	7.15
-1.59176	7.16667	1.55928	7.16667	1.7997	7.16667	1.30936	7.16667	2.03637	7.16667	1.07229	7.16667	2.27599	7.16667	2.51848	7.16667	0.59782	7.16667	2.75298	7.16667	0.35946	7.16667	2.98734	7.16667	0.10426	7.16667	0.83897	7.16667	-0.13014	7.16667	-3.0452	7.16667	-1.34849	7.16667	-1.82729	7.16667	-2.06365	7.16667	-0.8608	7.16667	-1.10082	7.16667	-0.60962	7.16667	-2.57598	7.16667	-0.37403	7.16667	-2.80638	7.16667
-1.58885	7.18333	1.55767	7.18333	1.80008	7.18333	1.31007	7.18333	2.03643	7.18333	1.06931	7.18333	2.27506	7.18333	2.51662	7.18333	0.59784	7.18333	2.75106	7.18333	0.35447	7.18333	2.98851	7.18333	0.10266	7.18333	0.83764	7.18333	-0.13435	7.18333	-3.0456	7.18333	-1.34809	7.18333	-1.82487	7.18333	-2.06258	7.18333	-0.86163	7.18333	-1.09831	7.18333	-0.61148	7.18333	-2.57439	7.18333	-0.37192	7.18333	-2.80578	7.18333
-1.5911	7.2	1.55794	7.2	1.79978	7.2	1.30981	7.2	2.03586	7.2	1.07113	7.2	2.2756	7.2	2.5147	7.2	0.60165	7.2	2.74803	7.2	0.35697	7.2	2.98497	7.2	0.10799	7.2	0.83967	7.2	-0.13236	7.2	-3.04667	7.2	-1.34921	7.2	-1.82604	7.2	-2.06487	7.2	-0.86138	7.2	-1.09732	7.2	-0.61021	7.2	-2.57529	7.2	-0.37031	7.2	-2.80825	7.2
-1.59014	7.21667	1.55638	7.21667	1.79963	7.21667	1.31009	7.21667	2.03481	7.21667	1.07194	7.21667	2.27411	7.21667	2.51694	7.21667	0.60149	7.21667	2.75176	7.21667	0.35549	7.21667	2.98994	7.21667	0.10477	7.21667	0.83971	7.21667	-0.1322	7.21667	-3.0446	7.21667	-1.34586	7.21667	-1.82572	7.21667	-2.06532	7.21667	-0.86422	7.21667	-1.10002	7.21667	-0.6121	7.21667	-2.57315	7.21667	-0.37194	7.21667	-2.80704	7.21667
-1.59143	7.23333	1.5504	7.23333	1.79557	7.23333	1.30721	7.23333	2.03271	7.23333	1.06853	7.23333	2.27208	7.23333	2.51454	7.23333	0.6011	7.23333	2.75348	7.23333	0.35607	7.23333	2.98801	7.23333	0.10597	7.23333	0.838	7.23333	-0.12969	7.23333	-3.04195	7.23333	-1.34536	7.23333	-1.82877	7.23333	-2.06674	7.23333	-0.86117	7.23333	-1.09699	7.23333	-0.61108	7.23333	-2.57452	7.23333	-0.37002	7.23333	-2.8074	7.23333
-1.58947	7.25	1.55182	7.25	1.7987	7.25	1.31017	7.25	2.036	7.25	1.07224	7.25	2.27476	7.25	2.51685	7.25	0.59799	7.25	2.75615	7.25	0.35211	7.25	2.99117	7.25	0.10312	7.25	0.83795	7.25	-0.13649	7.25	-3.0371	7.25	-1.34644	7.25	-1.82477	7.25	-2.06548	7.25	-0.86742	7.25	-1.09914	7.25	-0.61458	7.25	-2.57042	7.25	-0.37567	7.25	-2.80319	7.25
-1.58742	7.26667	1.55016	7.26667	1.80051	7.26667	1.31048	7.26667	2.0335	7.26667	1.07363	7.26667	2.27165	7.26667	2.51439	7.26667	0.60331	7.26667	2.75186	7.26667	0.35685	7.26667	2.98605	7.26667	0.1063	7.26667	0.83773	7.26667	-0.13252	7.26667	-3.04045	7.26667	-1.34049	7.26667	-1.82474	7.26667	-2.06652	7.26667	-0.86281	7.26667	-1.09398	7.26667	-0.60898	7.26667	-2.57195	7.26667	-0.37178	7.26667	-2.80569	7.26667
-1.58872	7.28333	1.54968	7.28333	1.80244	7.28333	1.31125	7.28333	2.03639	7.28333	1.07529	7.28333	2.27464	7.28333	2.51555	7.28333	0.60412	7.28333	2.75384	7.28333	0.35511	7.28333	2.98607	7.28333	0.10452	7.28333	0.83868	7.28333	-0.13323	7.28333	-3.03958	7.28333	-1.34239	7.28333	-1.82755	7.28333	-2.0689	7.28333	-0.86188	7.28333	-1.0926	7.28333	-0.60885	7.28333	-2.5717	7.28333	-0.37515	7.28333	-2.80622	7.28333
-1.58638	7.3	1.54751	7.3	1.8008	7.3	1.31246	7.3	2.03526	7.3	1.07463	7.3	2.27476	7.3	2.51438	7.3	0.60471	7.3	2.75373	7.3	0.35638	7.3	2.98587	7.3	0.10645	7.3	0.83987	7.3	-0.13069	7.3	-3.0408	7.3	-1.33975	7.3	-1.82688	7.3	-2.06787	7.3	-0.86097	7.3	-1.09181	7.3	-0.60732	7.3	-2.57289	7.3	-0.37364	7.3	-2.80766	7.3
-1.58608	7.31667	1.54704	7.31667	1.80148	7.31667	1.31442	7.31667	2.03682	7.31667	1.07518	7.31667	2.27964	7.31667	2.52157	7.31667	0.60372	7.31667	2.75765	7.31667	0.35567	7.31667	2.98945	7.31667	0.10616	7.31667	0.84058	7.31667	-0.13266	7.31667	-3.03997	7.31667	-1.34191	7.31667	-1.82633	7.31667	-2.06555	7.31667	-0.86212	7.31667	-1.09333	7.31667	-0.60828	7.31667	-2.57246	7.31667	-0.37472	7.31667	-2.80655	7.31667
-1.58354	7.33333	1.54652	7.33333	1.80062	7.33333	1.31363	7.33333	2.03649	7.33333	1.07372	7.33333	2.28024	7.33333	2.52326	7.33333	0.59964	7.33333	2.75911	7.33333	0.35297	7.33333	2.99055	7.33333	0.10282	7.33333	0.83714	7.33333	-0.13564	7.33333	-3.04102	7.33333	-1.34148	7.33333	-1.82315	7.33333	-2.06453	7.33333	-0.86427	7.33333	-1.09072	7.33333	-0.61358	7.33333	-2.56942	7.33333	-0.37696	7.33333	-2.80433	7.33333
-1.58501	7.35	1.5494	7.35	1.80157	7.35	1.31685	7.35	2.03495	7.35	1.07481	7.35	2.27853	7.35	2.52078	7.35	0.60375	7.35	2.75889	7.35	0.35548	7.35	2.98662	7.35	0.10662	7.35	0.83935	7.35	-0.13081	7.35	-3.04678	7.35	-1.33826	7.35	-1.82666	7.35	-2.06469	7.35	-0.85856	7.35	-1.08786	7.35	-0.61115	7.35	-2.57146	7.35	-0.37001	7.35	-2.80925	7.35
-1.5872	7.36667	1.55053	7.36667	1.80313	7.36667	1.31618	7.36667	2.03621	7.36667	1.07239	7.36667	2.28103	7.36667	2.52328	7.36667	0.60225	7.36667	2.76019	7.36667	0.35382	7.36667	2.99106	7.36667	0.10483	7.36667	0.83758	7.36667	-0.13236	7.36667	-3.04503	7.36667	-1.33756	7.36667	-1.82763	7.36667	-2.06259	7.36667	-0.86048	7.36667	-1.08846	7.36667	-0.61352	7.36667	-2.57049	7.36667	-0.37122	7.36667	-2.80599	7.36667
-1.58703	7.38333	1.54908	7.38333	1.79961	7.38333	1.31883	7.38333	2.03575	7.38333	1.07164	7.38333	2.27917	7.38333	2.52204	7.38333	0.60251	7.38333	2.75824	7.38333	0.35684	7.38333	2.9919	7.38333	0.10529	7.38333	0.83815	7.38333	-0.13126	7.38333	-3.04864	7.38333	-1.33827	7.38333	-1.82418	7.38333	-2.06336	7.38333	-0.86101	7.38333	-1.0906	7.38333	-0.61341	7.38333	-2.57105	7.38333	-0.37163	7.38333	-2.80567	7.38333
-1.58715	7.4	1.55008	7.4	1.79939	7.4	1.3184	7.4	2.03635	7.4	1.07227	7.4	2.27893	7.4	2.52181	7.4	0.60299	7.4	2.7581	7.4	0.35409	7.4	2.99692	7.4	0.10352	7.4	0.83908	7.4	-0.13145	7.4	-3.04491	7.4	-1.33954	7.4	-1.82329	7.4	-2.06436	7.4	-0.86119	7.4	-1.09108	7.4	-0.61513	7.4	-2.56832	7.4	-0.37292	7.4	-2.80482	7.4
-1.5888	7.41667	1.54947	7.41667	1.79647	7.41667	1.31946	7.41667	2.03487	7.41667	1.07061	7.41667	2.27379	7.41667	2.51982	7.41667	0.602	7.41667	2.75688	7.41667	0.35207	7.41667	2.99603	7.41667	0.10436	7.41667	0.83754	7.41667	-0.12944	7.41667	-3.04568	7.41667	-1.33875	7.41667	-1.82515	7.41667	-2.06476	7.41667	-0.85979	7.41667	-1.09104	7.41667	-0.61126	7.41667	-2.56837	7.41667	-0.36904	7.41667	-2.80486	7.41667
-1.58768	7.43333	1.54906	7.43333	1.79573	7.43333	1.32008	7.43333	2.03113	7.43333	1.0747	7.43333	2.27347	7.43333	2.51674	7.43333	0.60209	7.43333	2.75519	7.43333	0.35399	7.43333	2.99425	7.43333	0.10623	7.43333	0.83818	7.43333	-0.12613	7.43333	-3.04685	7.43333	-1.33761	7.43333	-1.82641	7.43333	-2.06584	7.43333	-0.85895	7.43333	-1.09111	7.43333	-0.60939	7.43333	-2.5668	7.43333	-0.36919	7.43333	-2.8061	7.43333
-1.58705	7.45	1.54893	7.45	1.79806	7.45	1.32086	7.45	2.03484	7.45	1.07454	7.45	2.27533	7.45	2.51507	7.45	0.6003	7.45	2.75497	7.45	0.35569	7.45	2.99211	7.45	0.10539	7.45	0.83633	7.45	-0.12679	7.45	-3.04525	7.45	-1.33721	7.45	-1.82416	7.45	-2.06705	7.45	-0.85991	7.45	-1.09118	7.45	-0.60923	7.45	-2.56701	7.45	-0.3714	7.45	-2.80949	7.45
-1.5857	7.46667	1.54756	7.46667	1.79838	7.46667	1.31869	7.46667	2.03295	7.46667	1.07326	7.46667	2.27249	7.46667	2.51003	7.46667	0.60308	7.46667	2.75447	7.46667	0.35795	7.46667	2.99026	7.46667	0.10863	7.46667	0.83735	7.46667	-0.12642	7.46667	-3.04747	7.46667	-1.33774	7.46667	-1.82531	7.46667	-2.06496	7.46667	-0.8579	7.46667	-1.09062	7.46667	-0.60874	7.46667	-2.56317	7.46667	-0.37211	7.46667	-2.80895	7.46667
-1.58673	7.48333	1.54617	7.48333	1.79817	7.48333	1.31857	7.48333	2.03669	7.48333	1.07138	7.48333	2.27502	7.48333	2.5126	7.48333	0.59798	7.48333	2.75801	7.48333	0.35092	7.48333	2.99734	7.48333	0.10606	7.48333	0.83448	7.48333	-0.13155	7.48333	-3.04547	7.48333	-1.34067	7.48333	-1.82375	7.48333	-2.06416	7.48333	-0.85868	7.48333	-1.09396	7.48333	-0.61049	7.48333	-2.55825	7.48333	-0.38089	7.48333	-2.80698	7.48333
-1.5889	7.5	1.54686	7.5	1.7958	7.5	1.31791	7.5	2.03702	7.5	1.07256	7.5	2.26955	7.5	2.50626	7.5	0.60238	7.5	2.74979	7.5	0.35694	7.5	2.99308	7.5	0.11395	7.5	0.83642	7.5	-0.12386	7.5	-3.04846	7.5	-1.33863	7.5	-1.82495	7.5	-2.06754	7.5	-0.85692	7.5	-1.091	7.5	-0.60336	7.5	-2.56233	7.5	-0.37155	7.5	-2.8108	7.5
-1.5892	7.51667	1.54982	7.51667	1.7994	7.51667	1.31873	7.51667	2.04166	7.51667	1.07292	7.51667	2.27395	7.51667	2.50908	7.51667	0.60042	7.51667	2.75442	7.51667	0.35577	7.51667	3.00052	7.51667	0.11284	7.51667	0.83471	7.51667	-0.12525	7.51667	-3.04488	7.51667	-1.34056	7.51667	-1.82844	7.51667	-2.07212	7.51667	-0.85925	7.51667	-1.09479	7.51667	-0.60772	7.51667	-2.56114	7.51667	-0.37344	7.51667	-2.80702	7.51667
-1.58888	7.53333	1.54816	7.53333	1.79737	7.53333	1.31756	7.53333	2.03812	7.53333	1.07471	7.53333	2.27009	7.53333	2.5096	7.53333	0.59924	7.53333	2.75352	7.53333	0.35709	7.53333	3.0021	7.53333	0.11511	7.53333	0.83324	7.53333	-0.12131	7.53333	-3.04599	7.53333	-1.33862	7.53333	-1.82859	7.53333	-2.0713	7.53333	-0.85377	7.53333	-1.09329	7.53333	-0.60684	7.53333	-2.55973	7.53333	-0.37029	7.53333	-2.80793	7.53333
-1.58962	7.55	1.55015	7.55	1.80104	7.55	1.31833	7.55	2.04317	7.55	1.07246	7.55	2.27811	7.55	2.51406	7.55	0.59771	7.55	2.75745	7.55	0.35249	7.55	3.00549	7.55	0.11207	7.55	0.83272	7.55	-0.12685	7.55	-3.04089	7.55	-1.34199	7.55	-1.82921	7.55	-2.07117	7.55	-0.8597	7.55	-1.09931	7.55	-0.61319	7.55	-2.55559	7.55	-0.37772	7.55	-2.80402	7.55
-1.58633	7.56667	1.54885	7.56667	1.79829	7.56667	1.31706	7.56667	2.04265	7.56667	1.0699	7.56667	2.27706	7.56667	2.51177	7.56667	0.59434	7.56667	2.75736	7.56667	0.35437	7.56667	3.00357	7.56667	0.11703	7.56667	0.8312	7.56667	-0.12519	7.56667	-3.04093	7.56667	-1.34033	7.56667	-1.82969	7.56667	-2.07169	7.56667	-0.8585	7.56667	-1.09797	7.56667	-0.61233	7.56667	-2.55656	7.56667	-0.37748	7.56667	-2.80537	7.56667
-1.58805	7.58333	1.54955	7.58333	1.79588	7.58333	1.3183	7.58333	2.0434	7.58333	1.06985	7.58333	2.27876	7.58333	2.5127	7.58333	0.59746	7.58333	2.75608	7.58333	0.35826	7.58333	3.00352	7.58333	0.11852	7.58333	0.83471	7.58333	-0.12227	7.58333	-3.03978	7.58333	-1.34098	7.58333	-1.82818	7.58333	-2.07247	7.58333	-0.85969	7.58333	-1.09566	7.58333	-0.6161	7.58333	-2.55715	7.58333	-0.37964	7.58333	-2.80431	7.58333
-1.58665	7.6	1.54623	7.6	1.79469	7.6	1.31815	7.6	2.04563	7.6	1.07005	7.6	2.27653	7.6	2.50889	7.6	0.59969	7.6	2.75572	7.6	0.35876	7.6	3.00347	7.6	0.12189	7.6	0.83621	7.6	-0.123	7.6	-3.0403	7.6	-1.34175	7.6	-1.82858	7.6	-2.07402	7.6	-0.86042	7.6	-1.09667	7.6	-0.61358	7.6	-2.56008	7.6	-0.37905	7.6	-2.80447	7.6
-1.58527	7.61667	1.54333	7.61667	1.79456	7.61667	1.31394	7.61667	2.04444	7.61667	1.06816	7.61667	2.27558	7.61667	2.50848	7.61667	0.59644	7.61667	2.75682	7.61667	0.35552	7.61667	3.00651	7.61667	0.11946	7.61667	0.83495	7.61667	-0.1259	7.61667	-3.0402	7.61667	-1.34159	7.61667	-1.8302	7.61667	-2.07407	7.61667	-0.86065	7.61667	-1.09684	7.61667	-0.61612	7.61667	-2.55827	7.61667	-0.37798	7.61667	-2.80605	7.61667
-1.58519	7.63333	1.54471	7.63333	1.79855	7.63333	1.31507	7.63333	2.04611	7.63333	1.06752	7.63333	2.27462	7.63333	2.50698	7.63333	0.59304	7.63333	2.75858	7.63333	0.35359	7.63333	3.00977	7.63333	0.11433	7.63333	0.83521	7.63333	-0.1303	7.63333	-3.03594	7.63333	-1.34275	7.63333	-1.8321	7.63333	-2.07351	7.63333	-0.86259	7.63333	-1.09668	7.63333	-0.6195	7.63333	-2.55387	7.63333	-0.38062	7.63333	-2.80386	7.63333
-1.58309	7.65	1.54439	7.65	1.79603	7.65	1.31605	7.65	2.04378	7.65	1.07157	7.65	2.27131	7.65	2.50355	7.65	0.59771	7.65	2.7555	7.65	0.35735	7.65	3.00551	7.65	0.11528	7.65	0.83733	7.65	-0.12748	7.65	-3.03765	7.65	-1.34121	7.65	-1.82957	7.65	-2.07468	7.65	-0.86197	7.65	-1.09528	7.65	-0.61669	7.65	-2.55634	7.65	-0.37659	7.65	-2.80593	7.65
-1.58416	7.66667	1.54585	7.66667	1.79718	7.66667	1.3167	7.66667	2.04674	7.66667	1.07269	7.66667	2.27204	7.66667	2.50572	7.66667	0.59714	7.66667	2.75787	7.66667	0.35976	7.66667	3.00725	7.66667	0.11743	7.66667	0.83985	7.66667	-0.1274	7.66667	-3.03743	7.66667	-1.34007	7.66667	-1.8287	7.66667	-2.07346	7.66667	-0.86008	7.66667	-1.09723	7.66667	-0.61463	7.66667	-2.55792	7.66667	-0.37773	7.66667	-2.8101	7.66667
-1.58293	7.68333	1.54639	7.68333	1.79689	7.68333	1.31711	7.68333	2.0463	7.68333	1.07199	7.68333	2.27279	7.68333	2.50658	7.68333	0.59645	7.68333	2.75887	7.68333	0.35892	7.68333	3.00915	7.68333	0.11746	7.68333	0.83699	7.68333	-0.1278	7.68333	-3.04001	7.68333	-1.34215	7.68333	-1.82644	7.68333	-2.07177	7.68333	-0.85998	7.68333	-1.09535	7.68333	-0.61586	7.68333	-2.55351	7.68333	-0.37832	7.68333	-2.80742	7.68333
-1.58188	7.7	1.54838	7.7	1.80015	7.7	1.32104	7.7	2.04799	7.7	1.07443	7.7	2.27391	7.7	2.50591	7.7	0.59757	7.7	2.75567	7.7	0.35647	7.7	3.00987	7.7	0.11699	7.7	0.83601	7.7	-0.13087	7.7	-3.03826	7.7	-1.34191	7.7	-1.82944	7.7	-2.07466	7.7	-0.85987	7.7	-1.09412	7.7	-0.61367	7.7	-2.54903	7.7	-0.37687	7.7	-2.80556	7.7
-1.58027	7.71667	1.54935	7.71667	1.80099	7.71667	1.31852	7.71667	2.04731	7.71667	1.07389	7.71667	2.27524	7.71667	2.50788	7.71667	0.59623	7.71667	2.7572	7.71667	0.34971	7.71667	3.01139	7.71667	0.11532	7.71667	0.83813	7.71667	-0.13035	7.71667	-3.03563	7.71667	-1.34236	7.71667	-1.82813	7.71667	-2.07231	7.71667	-0.8591	7.71667	-1.09627	7.71667	-0.61372	7.71667	-2.5461	7.71667	-0.37783	7.71667	-2.80334	7.71667
-1.58172	7.73333	1.54701	7.73333	1.80147	7.73333	1.31956	7.73333	2.04442	7.73333	1.07313	7.73333	2.27209	7.73333	2.50589	7.73333	0.5966	7.73333	2.75301	7.73333	0.35444	7.73333	3.00735	7.73333	0.11734	7.73333	0.83764	7.73333	-0.12831	7.73333	-3.03895	7.73333	-1.34071	7.73333	-1.82749	7.73333	-2.07343	7.73333	-0.85562	7.73333	-1.09419	7.73333	-0.60907	7.73333	-2.54866	7.73333	-0.3752	7.73333	-2.80738	7.73333
-1.58147	7.75	1.54983	7.75	1.80648	7.75	1.32301	7.75	2.04498	7.75	1.07286	7.75	2.2753	7.75	2.51084	7.75	0.59902	7.75	2.75916	7.75	0.35313	7.75	3.00917	7.75	0.11725	7.75	0.83935	7.75	-0.13043	7.75	-3.03719	7.75	-1.34197	7.75	-1.83071	7.75	-2.07447	7.75	-0.85777	7.75	-1.0968	7.75	-0.60857	7.75	-2.54682	7.75	-0.37745	7.75	-2.80564	7.75
-1.5808	7.76667	1.55169	7.76667	1.80602	7.76667	1.3265	7.76667	2.04377	7.76667	1.07188	7.76667	2.27809	7.76667	2.5107	7.76667	0.60306	7.76667	2.75948	7.76667	0.35725	7.76667	3.00442	7.76667	0.11916	7.76667	0.84153	7.76667	-0.12634	7.76667	-3.04142	7.76667	-1.34144	7.76667	-1.83047	7.76667	-2.07337	7.76667	-0.8563	7.76667	-1.09678	7.76667	-0.60532	7.76667	-2.5471	7.76667	-0.37243	7.76667	-2.80687	7.76667
-1.58111	7.78333	1.55345	7.78333	1.8091	7.78333	1.32516	7.78333	2.0454	7.78333	1.06671	7.78333	2.2852	7.78333	2.5192	7.78333	0.59948	7.78333	2.76608	7.78333	0.35418	7.78333	3.01189	7.78333	0.11587	7.78333	0.84003	7.78333	-0.13274	7.78333	-3.03591	7.78333	-1.33924	7.78333	-1.82788	7.78333	-2.07286	7.78333	-0.85924	7.78333	-1.09777	7.78333	-0.60875	7.78333	-2.5435	7.78333	-0.37694	7.78333	-2.803	7.78333
-1.57995	7.8	1.54825	7.8	1.80343	7.8	1.32198	7.8	2.03997	7.8	1.06807	7.8	2.2801	7.8	2.51276	7.8	0.60077	7.8	2.76087	7.8	0.35345	7.8	3.00695	7.8	0.11842	7.8	0.84069	7.8	-0.1271	7.8	-3.04054	7.8	-1.33881	7.8	-1.82873	7.8	-2.0732	7.8	-0.85799	7.8	-1.09738	7.8	-0.61086	7.8	-2.5472	7.8	-0.37387	7.8	-2.80652	7.8
-1.58101	7.81667	1.55001	7.81667	1.80557	7.81667	1.32371	7.81667	2.04219	7.81667	1.06734	7.81667	2.28068	7.81667	2.51569	7.81667	0.60185	7.81667	2.76192	7.81667	0.352	7.81667	3.00965	7.81667	0.11622	7.81667	0.83924	7.81667	-0.13046	7.81667	-3.03904	7.81667	-1.33976	7.81667	-1.82909	7.81667	-2.07466	7.81667	-0.85879	7.81667	-1.10041	7.81667	-0.61601	7.81667	-2.54705	7.81667	-0.37335	7.81667	-2.80414	7.81667
-1.58009	7.83333	1.54983	7.83333	1.80348	7.83333	1.32262	7.83333	2.04335	7.83333	1.06391	7.83333	2.27746	7.83333	2.51595	7.83333	0.60125	7.83333	2.76008	7.83333	0.35467	7.83333	3.00929	7.83333	0.11714	7.83333	0.83789	7.83333	-0.13321	7.83333	-3.03791	7.83333	-1.33841	7.83333	-1.82841	7.83333	-2.07437	7.83333	-0.85644	7.83333	-1.09904	7.83333	-0.61627	7.83333	-2.54559	7.83333	-0.37675	7.83333	-2.80323	7.83333
-1.5831	7.85	1.54763	7.85	1.80385	7.85	1.32496	7.85	2.04432	7.85	1.06349	7.85	2.27944	7.85	2.51508	7.85	0.59929	7.85	2.76016	7.85	0.35408	7.85	3.00647	7.85	0.11754	7.85	0.83815	7.85	-0.13264	7.85	-3.04083	7.85	-1.34158	7.85	-1.82909	7.85	-2.0739	7.85	-0.85656	7.85	-1.09959	7.85	-0.61564	7.85	-2.5458	7.85	-0.378	7.85	-2.80327	7.85
-1.5818	7.86667	1.54493	7.86667	1.80033	7.86667	1.32455	7.86667	2.04567	7.86667	1.06469	7.86667	2.27996	7.86667	2.51735	7.86667	0.59886	7.86667	2.76373	7.86667	0.35415	7.86667	3.00889	7.86667	0.11408	7.86667	0.8376	7.86667	-0.13335	7.86667	-3.0398	7.86667	-1.34386	7.86667	-1.82549	7.86667	-2.07222	7.86667	-0.85647	7.86667	-1.10173	7.86667	-0.61496	7.86667	-2.54504	7.86667	-0.37879	7.86667	-2.80375	7.86667
-1.57812	7.88333	1.54363	7.88333	1.8002	7.88333	1.32456	7.88333	2.04356	7.88333	1.06359	7.88333	2.27769	7.88333	2.51456	7.88333	0.60016	7.88333	2.76198	7.88333	0.36066	7.88333	3.00675	7.88333	0.11814	7.88333	0.83661	7.88333	-0.13132	7.88333	-3.03986	7.88333	-1.34193	7.88333	-1.82534	7.88333	-2.06996	7.88333	-0.85539	7.88333	-1.09777	7.88333	-0.61188	7.88333	-2.54853	7.88333	-0.37597	7.88333	-2.80651	7.88333
-1.57792	7.9	1.54529	7.9	1.80254	7.9	1.32303	7.9	2.04423	7.9	1.06494	7.9	2.28124	7.9	2.52041	7.9	0.59838	7.9	2.76524	7.9	0.35965	7.9	3.0075	7.9	0.11641	7.9	0.8331	7.9	-0.13111	7.9	-3.03854	7.9	-1.34409	7.9	-1.82464	7.9	-2.06821	7.9	-0.85456	7.9	-1.09771	7.9	-0.6131	7.9	-2.54622	7.9	-0.37829	7.9	-2.80498	7.9
-1.57539	7.91667	1.54282	7.91667	1.80198	7.91667	1.32355	7.91667	2.04141	7.91667	1.06461	7.91667	2.28209	7.91667	2.52114	7.91667	0.59778	7.91667	2.76722	7.91667	0.35826	7.91667	3.00571	7.91667	0.11732	7.91667	0.83541	7.91667	-0.13068	7.91667	-3.03957	7.91667	-1.34338	7.91667	-1.82256	7.91667	-2.06988	7.91667	-0.85182	7.91667	-1.09811	7.91667	-0.6102	7.91667	-2.54814	7.91667	-0.37373	7.91667	-2.80454	7.91667
-1.57534	7.93333	1.54434	7.93333	1.80295	7.93333	1.32472	7.93333	2.04431	7.93333	1.06312	7.93333	2.28575	7.93333	2.52332	7.93333	0.59608	7.93333	2.77009	7.93333	0.35542	7.93333	3.00978	7.93333	0.11337	7.93333	0.83204	7.93333	-0.13752	7.93333	-3.03448	7.93333	-1.34446	7.93333	-1.82189	7.93333	-2.06618	7.93333	-0.8582	7.93333	-1.10054	7.93333	-0.61458	7.93333	-2.54434	7.93333	-0.37682	7.93333	-2.80057	7.93333
-1.57592	7.95	1.54486	7.95	1.80106	7.95	1.32543	7.95	2.04087	7.95	1.06133	7.95	2.2812	7.95	2.51922	7.95	0.59873	7.95	2.76517	7.95	0.35825	7.95	3.00481	7.95	0.11534	7.95	0.8328	7.95	-0.13498	7.95	-3.03893	7.95	-1.34247	7.95	-1.82107	7.95	-2.06749	7.95	-0.8575	7.95	-1.09736	7.95	-0.6143	7.95	-2.54744	7.95	-0.37447	7.95	-2.80099	7.95
-1.57821	7.96667	1.54398	7.96667	1.79944	7.96667	1.32597	7.96667	2.04219	7.96667	1.06019	7.96667	2.27995	7.96667	2.51566	7.96667	0.59697	7.96667	2.76304	7.96667	0.35797	7.96667	3.0027	7.96667	0.11633	7.96667	0.83345	7.96667	-0.13585	7.96667	-3.03831	7.96667	-1.34226	7.96667	-1.82433	7.96667	-2.07096	7.96667	-0.85892	7.96667	-1.09718	7.96667	-0.61374	7.96667	-2.55081	7.96667	-0.37512	7.96667	-2.80294	7.96667
-1.57431	7.98333	1.54534	7.98333	1.79893	7.98333	1.32478	7.98333	2.04154	7.98333	1.06061	7.98333	2.27808	7.98333	2.51443	7.98333	0.59614	7.98333	2.76127	7.98333	0.35694	7.98333	3.00202	7.98333	0.11878	7.98333	0.83325	7.98333	-0.13443	7.98333	-3.03821	7.98333	-1.3391	7.98333	-1.82148	7.98333	-2.069	7.98333	-0.85836	7.98333	-1.09185	7.98333	-0.61292	7.98333	-2.54851	7.98333	-0.37627	7.98333	-2.80198	7.98333
-1.57269	8	1.54411	8	1.79732	8	1.32462	8	2.04015	8	1.06308	8	2.27584	8	2.51364	8	0.59813	8	2.75918	8	0.35466	8	3.00096	8	0.1216	8	0.8331	8	-0.13296	8	-3.04349	8	-1.3412	8	-1.82381	8	-2.07092	8	-0.85663	8	-1.09286	8	-0.61065	8	-2.54931	8	-0.37228	8	-2.80643	8
-1.57596	8.01667	1.5447	8.01667	1.79916	8.01667	1.32375	8.01667	2.04217	8.01667	1.06324	8.01667	2.27908	8.01667	2.51842	8.01667	0.59562	8.01667	2.76398	8.01667	0.35402	8.01667	3.00362	8.01667	0.12105	8.01667	0.82963	8.01667	-0.13605	8.01667	-3.04097	8.01667	-1.34295	8.01667	-1.8248	8.01667	-2.07111	8.01667	-0.85577	8.01667	-1.09263	8.01667	-0.61248	8.01667	-2.54822	8.01667	-0.37327	8.01667	-2.80424	8.01667
-1.57553	8.03333	1.54253	8.03333	1.79836	8.03333	1.32424	8.03333	2.03853	8.03333	1.0634	8.03333	2.27898	8.03333	2.51584	8.03333	0.60066	8.03333	2.76242	8.03333	0.35872	8.03333	2.99995	8.03333	0.12096	8.03333	0.83388	8.03333	-0.13356	8.03333	-3.04775	8.03333	-1.33727	8.03333	-1.8226	8.03333	-2.07299	8.03333	-0.85517	8.03333	-1.08979	8.03333	-0.60773	8.03333	-2.54885	8.03333	-0.37269	8.03333	-2.80817	8.03333
-1.57579	8.05	1.54485	8.05	1.7986	8.05	1.32266	8.05	2.03874	8.05	1.06165	8.05	2.27969	8.05	2.51611	8.05	0.60056	8.05	2.76012	8.05	0.35625	8.05	3.00083	8.05	0.11691	8.05	0.83435	8.05	-0.13462	8.05	-3.04404	8.05	-1.33466	8.05	-1.82048	8.05	-2.07367	8.05	-0.85529	8.05	-1.09033	8.05	-0.61032	8.05	-2.54715	8.05	-0.37449	8.05	-2.80592	8.05
-1.57643	8.06667	1.54286	8.06667	1.79601	8.06667	1.31943	8.06667	2.03504	8.06667	1.061	8.06667	2.27925	8.06667	2.51752	8.06667	0.60215	8.06667	2.75956	8.06667	0.35904	8.06667	3.00417	8.06667	0.11794	8.06667	0.83426	8.06667	-0.13404	8.06667	-3.04194	8.06667	-1.33293	8.06667	-1.82038	8.06667	-2.07261	8.06667	-0.8541	8.06667	-1.09019	8.06667	-0.60945	8.06667	-2.54768	8.06667	-0.37352	8.06667	-2.80496	8.06667
-1.5745	8.08333	1.54443	8.08333	1.79742	8.08333	1.32003	8.08333	2.0352	8.08333	1.0608	8.08333	2.28171	8.08333	2.51882	8.08333	0.60005	8.08333	2.75953	8.08333	0.35628	8.08333	3.00445	8.08333	0.11998	8.08333	0.83306	8.08333	-0.13561	8.08333	-3.03579	8.08333	-1.33356	8.08333	-1.81961	8.08333	-2.07103	8.08333	-0.85714	8.08333	-1.08931	8.08333	-0.61	8.08333	-2.54567	8.08333	-0.37589	8.08333	-2.80017	8.08333
-1.57692	8.1	1.54505	8.1	1.7982	8.1	1.32106	8.1	2.03478	8.1	1.0637	8.1	2.28137	8.1	2.51898	8.1	0.59998	8.1	2.75714	8.1	0.35567	8.1	3.00217	8.1	0.11884	8.1	0.83421	8.1	-0.13479	8.1	-3.03481	8.1	-1.33666	8.1	-1.82034	8.1	-2.07307	8.1	-0.85935	8.1	-1.09262	8.1	-0.6107	8.1	-2.54679	8.1	-0.37424	8.1	-2.80007	8.1
-1.57587	8.11667	1.54324	8.11667	1.79852	8.11667	1.31945	8.11667	2.0337	8.11667	1.06709	8.11667	2.28104	8.11667	2.51634	8.11667	0.60168	8.11667	2.75232	8.11667	0.3596	8.11667	2.99792	8.11667	0.12264	8.11667	0.83658	8.11667	-0.13252	8.11667	-3.03693	8.11667	-1.33399	8.11667	-1.82329	8.11667	-2.07488	8.11667	-0.85683	8.11667	-1.0923	8.11667	-0.60453	8.11667	-2.5464	8.11667	-0.37005	8.11667	-2.8005	8.11667
-1.57786	8.13333	1.54491	8.13333	1.80142	8.13333	1.31966	8.13333	2.03632	8.13333	1.06702	8.13333	2.28033	8.13333	2.51841	8.13333	0.59982	8.13333	2.75448	8.13333	0.3545	8.13333	2.99937	8.13333	0.11731	8.13333	0.83498	8.13333	-0.13936	8.13333	-3.03719	8.13333	-1.33868	8.13333	-1.82074	8.13333	-2.07362	8.13333	-0.86151	8.13333	-1.09423	8.13333	-0.61144	8.13333	-2.54699	8.13333	-0.37329	8.13333	-2.80088	8.13333
-1.57766	8.15	1.54555	8.15	1.80174	8.15	1.31783	8.15	2.03569	8.15	1.06797	8.15	2.2765	8.15	2.51572	8.15	0.60175	8.15	2.75059	8.15	0.35738	8.15	2.99582	8.15	0.12014	8.15	0.83668	8.15	-0.13477	8.15	-3.04109	8.15	-1.33776	8.15	-1.82186	8.15	-2.07678	8.15	-0.86148	8.15	-1.09199	8.15	-0.60847	8.15	-2.5511	8.15	-0.37055	8.15	-2.80445	8.15
-1.58044	8.16667	1.54571	8.16667	1.80432	8.16667	1.31803	8.16667	2.04038	8.16667	1.06558	8.16667	2.27926	8.16667	2.51657	8.16667	0.5983	8.16667	2.75527	8.16667	0.3543	8.16667	2.99957	8.16667	0.11524	8.16667	0.83415	8.16667	-0.14159	8.16667	-3.03857	8.16667	-1.33974	8.16667	-1.82174	8.16667	-2.07159	8.16667	-0.8685	8.16667	-1.09577	8.16667	-0.61005	8.16667	-2.54712	8.16667	-0.3746	8.16667	-2.80289	8.16667
-1.57684	8.18333	1.54448	8.18333	1.80051	8.18333	1.31689	8.18333	2.03624	8.18333	1.06767	8.18333	2.27555	8.18333	2.50964	8.18333	0.59852	8.18333	2.75042	8.18333	0.35802	8.18333	2.99437	8.18333	0.12193	8.18333	0.83994	8.18333	-0.13671	8.18333	-3.04062	8.18333	-1.33603	8.18333	-1.81861	8.18333	-2.07099	8.18333	-0.86306	8.18333	-1.0899	8.18333	-0.60316	8.18333	-2.54872	8.18333	-0.37109	8.18333	-2.80912	8.18333
-1.57891	8.2	1.54777	8.2	1.80151	8.2	1.31665	8.2	2.03575	8.2	1.06506	8.2	2.2769	8.2	2.51152	8.2	0.60094	8.2	2.75217	8.2	0.35766	8.2	2.99428	8.2	0.12133	8.2	0.83986	8.2	-0.1369	8.2	-3.03726	8.2	-1.33651	8.2	-1.82017	8.2	-2.07137	8.2	-0.86285	8.2	-1.092	8.2	-0.60606	8.2	-2.54691	8.2	-0.37274	8.2	-2.80713	8.2
-1.5775	8.21667	1.54794	8.21667	1.80092	8.21667	1.31731	8.21667	2.03363	8.21667	1.06569	8.21667	2.27442	8.21667	2.51216	8.21667	0.60192	8.21667	2.74942	8.21667	0.35565	8.21667	2.9928	8.21667	0.11971	8.21667	0.83897	8.21667	-0.13618	8.21667	-3.03675	8.21667	-1.3395	8.21667	-1.81756	8.21667	-2.07007	8.21667	-0.86189	8.21667	-1.09182	8.21667	-0.6053	8.21667	-2.5465	8.21667	-0.3687	8.21667	-2.80592	8.21667
-1.57728	8.23333	1.55232	8.23333	1.80228	8.23333	1.31712	8.23333	2.03582	8.23333	1.06662	8.23333	2.27826	8.23333	2.51657	8.23333	0.60079	8.23333	2.75423	8.23333	0.35083	8.23333	2.99843	8.23333	0.11856	8.23333	0.83734	8.23333	-0.13881	8.23333	-3.03507	8.23333	-1.34166	8.23333	-1.81606	8.23333	-2.07003	8.23333	-0.86334	8.23333	-1.09468	8.23333	-0.60896	8.23333	-2.54799	8.23333	-0.37218	8.23333	-2.80332	8.23333
-1.57743	8.25	1.55303	8.25	1.80534	8.25	1.3169	8.25	2.03737	8.25	1.06614	8.25	2.27966	8.25	2.51554	8.25	0.60058	8.25	2.7545	8.25	0.35038	8.25	2.99687	8.25	0.11863	8.25	0.8372	8.25	-0.13982	8.25	-3.03527	8.25	-1.34345	8.25	-1.81432	8.25	-2.06694	8.25	-0.8636	8.25	-1.09712	8.25	-0.60792	8.25	-2.54796	8.25	-0.37191	8.25	-2.80342	8.25
-1.57586	8.26667	1.55532	8.26667	1.80752	8.26667	1.31678	8.26667	2.03819	8.26667	1.06691	8.26667	2.27881	8.26667	2.51049	8.26667	0.60559	8.26667	2.75235	8.26667	0.35528	8.26667	2.99289	8.26667	0.11917	8.26667	0.84062	8.26667	-0.13791	8.26667	-3.0378	8.26667	-1.34346	8.26667	-1.81359	8.26667	-2.06779	8.26667	-0.86267	8.26667	-1.09862	8.26667	-0.60602	8.26667	-2.55253	8.26667	-0.37065	8.26667	-2.80592	8.26667
-1.57508	8.28333	1.5567	8.28333	1.80894	8.28333	1.31851	8.28333	2.04094	8.28333	1.06622	8.28333	2.28061	8.28333	2.51372	8.28333	0.60331	8.28333	2.75329	8.28333	0.35341	8.28333	2.9964	8.28333	0.11633	8.28333	0.83772	8.28333	-0.13789	8.28333	-3.03782	8.28333	-1.34016	8.28333	-1.81179	8.28333	-2.06487	8.28333	-0.86183	8.28333	-1.09502	8.28333	-0.60793	8.28333	-2.5501	8.28333	-0.37059	8.28333	-2.8044	8.28333
-1.5775	8.3	1.55585	8.3	1.80597	8.3	1.31732	8.3	2.0399	8.3	1.06637	8.3	2.27961	8.3	2.51091	8.3	0.60655	8.3	2.75191	8.3	0.35562	8.3	2.99657	8.3	0.11812	8.3	0.84064	8.3	-0.13383	8.3	-3.03763	8.3	-1.34064	8.3	-1.81628	8.3	-2.06839	8.3	-0.86172	8.3	-1.09514	8.3	-0.60512	8.3	-2.55	8.3	-0.36945	8.3	-2.8008	8.3
-1.57759	8.31667	1.55577	8.31667	1.80702	8.31667	1.31669	8.31667	2.04133	8.31667	1.06422	8.31667	2.28156	8.31667	2.51417	8.31667	0.60282	8.31667	2.75504	8.31667	0.35205	8.31667	3.00024	8.31667	0.11457	8.31667	0.83963	8.31667	-0.13495	8.31667	-3.03656	8.31667	-1.34143	8.31667	-1.81851	8.31667	-2.0661	8.31667	-0.8619	8.31667	-1.09615	8.31667	-0.60632	8.31667	-2.54864	8.31667	-0.37273	8.31667	-2.79784	8.31667
-1.57788	8.33333	1.55481	8.33333	1.80693	8.33333	1.31754	8.33333	2.04011	8.33333	1.06539	8.33333	2.28052	8.33333	2.51434	8.33333	0.60301	8.33333	2.75468	8.33333	0.35255	8.33333	2.99906	8.33333	0.11662	8.33333	0.83849	8.33333	-0.13309	8.33333	-3.03714	8.33333	-1.3407	8.33333	-1.82116	8.33333	-2.06722	8.33333	-0.86297	8.33333	-1.09853	8.33333	-0.60352	8.33333	-2.5506	8.33333	-0.36961	8.33333	-2.7981	8.33333
-1.57818	8.35	1.55539	8.35	1.80722	8.35	1.31488	8.35	2.03664	8.35	1.06639	8.35	2.27911	8.35	2.51134	8.35	0.60408	8.35	2.75153	8.35	0.35429	8.35	2.99635	8.35	0.11579	8.35	0.83842	8.35	-0.13258	8.35	-3.0379	8.35	-1.33848	8.35	-1.82498	8.35	-2.06926	8.35	-0.86123	8.35	-1.09551	8.35	-0.60292	8.35	-2.55252	8.35	-0.36831	8.35	-2.80053	8.35
-1.5785	8.36667	1.55463	8.36667	1.80746	8.36667	1.31447	8.36667	2.03725	8.36667	1.06418	8.36667	2.2821	8.36667	2.51756	8.36667	0.60243	8.36667	2.75529	8.36667	0.3515	8.36667	3.00358	8.36667	0.11679	8.36667	0.83696	8.36667	-0.13343	8.36667	-3.03246	8.36667	-1.33995	8.36667	-1.82481	8.36667	-2.06699	8.36667	-0.86295	8.36667	-1.0963	8.36667	-0.60705	8.36667	-2.55159	8.36667	-0.3737	8.36667	-2.79499	8.36667
-1.57763	8.38333	1.5545	8.38333	1.80503	8.38333	1.31324	8.38333	2.03645	8.38333	1.064	8.38333	2.28094	8.38333	2.5161	8.38333	0.59913	8.38333	2.75504	8.38333	0.35552	8.38333	2.99845	8.38333	0.12	8.38333	0.83633	8.38333	-0.12838	8.38333	-3.03444	8.38333	-1.33761	8.38333	-1.82387	8.38333	-2.06383	8.38333	-0.86489	8.38333	-1.09475	8.38333	-0.60573	8.38333	-2.551	8.38333	-0.37172	8.38333	-2.79479	8.38333
-1.58019	8.4	1.55435	8.4	1.80547	8.4	1.31254	8.4	2.03762	8.4	1.06509	8.4	2.28263	8.4	2.51788	8.4	0.60023	8.4	2.7587	8.4	0.35053	8.4	3.00107	8.4	0.11728	8.4	0.83442	8.4	-0.13414	8.4	-3.03226	8.4	-1.33812	8.4	-1.82618	8.4	-2.06494	8.4	-0.86716	8.4	-1.09488	8.4	-0.61003	8.4	-2.54922	8.4	-0.37552	8.4	-2.79485	8.4
-1.58143	8.41667	1.55451	8.41667	1.80301	8.41667	1.31353	8.41667	2.0363	8.41667	1.06884	8.41667	2.27717	8.41667	2.51168	8.41667	0.60392	8.41667	2.75449	8.41667	0.35569	8.41667	2.9945	8.41667	0.11954	8.41667	0.83916	8.41667	-0.12959	8.41667	-3.03844	8.41667	-1.33647	8.41667	-1.8263	8.41667	-2.06727	8.41667	-0.86259	8.41667	-1.09088	8.41667	-0.60816	8.41667	-2.55277	8.41667	-0.37061	8.41667	-2.80171	8.41667
-1.58262	8.43333	1.5548	8.43333	1.80248	8.43333	1.31088	8.43333	2.03963	8.43333	1.06892	8.43333	2.28049	8.43333	2.51632	8.43333	0.59846	8.43333	2.75949	8.43333	0.35311	8.43333	2.99852	8.43333	0.11414	8.43333	0.83837	8.43333	-0.13391	8.43333	-3.03454	8.43333	-1.33798	8.43333	-1.82639	8.43333	-2.06601	8.43333	-0.86329	8.43333	-1.09299	8.43333	-0.61097	8.43333	-2.55162	8.43333	-0.37358	8.43333	-2.79883	8.43333
-1.58287	8.45	1.5522	8.45	1.799	8.45	1.30965	8.45	2.03799	8.45	1.0696	8.45	2.28146	8.45	2.51607	8.45	0.59663	8.45	2.76003	8.45	0.3535	8.45	2.99799	8.45	0.11531	8.45	0.83732	8.45	-0.13119	8.45	-3.03666	8.45	-1.33603	8.45	-1.82535	8.45	-2.06697	8.45	-0.85813	8.45	-1.09037	8.45	-0.61029	8.45	-2.55318	8.45	-0.37371	8.45	-2.80274	8.45
-1.58391	8.46667	1.55199	8.46667	1.7983	8.46667	1.31084	8.46667	2.0392	8.46667	1.07081	8.46667	2.28314	8.46667	2.5167	8.46667	0.59539	8.46667	2.76323	8.46667	0.35064	8.46667	3.00399	8.46667	0.11292	8.46667	0.83632	8.46667	-0.13356	8.46667	-3.03232	8.46667	-1.33942	8.46667	-1.82463	8.46667	-2.06567	8.46667	-0.8616	8.46667	-1.09291	8.46667	-0.61383	8.46667	-2.54794	8.46667	-0.37724	8.46667	-2.79923	8.46667
-1.58198	8.48333	1.54861	8.48333	1.796	8.48333	1.30901	8.48333	2.03667	8.48333	1.07326	8.48333	2.28094	8.48333	2.51574	8.48333	0.59639	8.48333	2.76026	8.48333	0.35063	8.48333	3.00415	8.48333	0.11302	8.48333	0.83916	8.48333	-0.12788	8.48333	-3.03569	8.48333	-1.33866	8.48333	-1.8245	8.48333	-2.06631	8.48333	-0.86207	8.48333	-1.09259	8.48333	-0.615	8.48333	-2.55017	8.48333	-0.37518	8.48333	-2.80328	8.48333
-1.5817	8.5	1.54783	8.5	1.79484	8.5	1.30756	8.5	2.03436	8.5	1.07303	8.5	2.27851	8.5	2.51239	8.5	0.59865	8.5	2.75664	8.5	0.35093	8.5	3.00338	8.5	0.11827	8.5	0.84004	8.5	-0.12638	8.5	-3.03669	8.5	-1.34085	8.5	-1.82517	8.5	-2.06388	8.5	-0.86293	8.5	-1.09411	8.5	-0.61706	8.5	-2.55139	8.5	-0.37299	8.5	-2.80676	8.5
-1.58019	8.51667	1.54674	8.51667	1.79403	8.51667	1.30878	8.51667	2.03335	8.51667	1.07406	8.51667	2.27685	8.51667	2.51439	8.51667	0.59623	8.51667	2.75957	8.51667	0.34975	8.51667	3.00331	8.51667	0.11622	8.51667	0.84019	8.51667	-0.12824	8.51667	-3.03626	8.51667	-1.34087	8.51667	-1.82638	8.51667	-2.06442	8.51667	-0.861	8.51667	-1.09452	8.51667	-0.61569	8.51667	-2.55084	8.51667	-0.37289	8.51667	-2.80778	8.51667
-1.57847	8.53333	1.54803	8.53333	1.79388	8.53333	1.31058	8.53333	2.03399	8.53333	1.0744	8.53333	2.2761	8.53333	2.51474	8.53333	0.59897	8.53333	2.75915	8.53333	0.35008	8.53333	3.00321	8.53333	0.1166	8.53333	0.84108	8.53333	-0.12726	8.53333	-3.0369	8.53333	-1.33757	8.53333	-1.82773	8.53333	-2.06656	8.53333	-0.85927	8.53333	-1.09327	8.53333	-0.61414	8.53333	-2.55073	8.53333	-0.37341	8.53333	-2.80775	8.53333
-1.57732	8.55	1.54874	8.55	1.79505	8.55	1.31037	8.55	2.03657	8.55	1.07067	8.55	2.28002	8.55	2.51635	8.55	0.6002	8.55	2.76012	8.55	0.3475	8.55	3.00566	8.55	0.11314	8.55	0.83859	8.55	-0.12797	8.55	-3.03628	8.55	-1.33912	8.55	-1.82827	8.55	-2.06571	8.55	-0.86071	8.55	-1.09605	8.55	-0.61583	8.55	-2.54998	8.55	-0.37338	8.55	-2.80308	8.55
-1.57742	8.56667	1.5461	8.56667	1.79462	8.56667	1.31025	8.56667	2.03426	8.56667	1.07271	8.56667	2.27728	8.56667	2.5151	8.56667	0.60304	8.56667	2.75532	8.56667	0.35285	8.56667	3.00353	8.56667	0.11345	8.56667	0.84095	8.56667	-0.1265	8.56667	-3.03828	8.56667	-1.33711	8.56667	-1.82795	8.56667	-2.06332	8.56667	-0.85793	8.56667	-1.09737	8.56667	-0.61253	8.56667	-2.55558	8.56667	-0.36878	8.56667	-2.80778	8.56667
-1.57835	8.58333	1.54634	8.58333	1.79527	8.58333	1.30906	8.58333	2.0351	8.58333	1.07405	8.58333	2.27662	8.58333	2.51552	8.58333	0.60158	8.58333	2.75561	8.58333	0.35257	8.58333	3.00151	8.58333	0.11373	8.58333	0.84144	8.58333	-0.12569	8.58333	-3.03881	8.58333	-1.33565	8.58333	-1.82964	8.58333	-2.0643	8.58333	-0.85722	8.58333	-1.09334	8.58333	-0.61448	8.58333	-2.55507	8.58333	-0.37064	8.58333	-2.80626	8.58333
-1.57722	8.6	1.54818	8.6	1.79505	8.6	1.30904	8.6	2.03887	8.6	1.07501	8.6	2.27781	8.6	2.51473	8.6	0.59977	8.6	2.75574	8.6	0.35392	8.6	2.99964	8.6	0.11207	8.6	0.84041	8.6	-0.12601	8.6	-3.04065	8.6	-1.33768	8.6	-1.82932	8.6	-2.06459	8.6	-0.85622	8.6	-1.09524	8.6	-0.61429	8.6	-2.55407	8.6	-0.37121	8.6	-2.80579	8.6
-1.57651	8.61667	1.55144	8.61667	1.79689	8.61667	1.30903	8.61667	2.04017	8.61667	1.07483	8.61667	2.27955	8.61667	2.51731	8.61667	0.59776	8.61667	2.75811	8.61667	0.35297	8.61667	2.99812	8.61667	0.11016	8.61667	0.83872	8.61667	-0.12929	8.61667	-3.03825	8.61667	-1.33806	8.61667	-1.82655	8.61667	-2.06119	8.61667	-0.86075	8.61667	-1.09782	8.61667	-0.61697	8.61667	-2.55129	8.61667	-0.37207	8.61667	-2.80474	8.61667
-1.57686	8.63333	1.55025	8.63333	1.79728	8.63333	1.30753	8.63333	2.03914	8.63333	1.07434	8.63333	2.27674	8.63333	2.51631	8.63333	0.59444	8.63333	2.75737	8.63333	0.35028	8.63333	2.99784	8.63333	0.11017	8.63333	0.83933	8.63333	-0.12962	8.63333	-3.0387	8.63333	-1.33568	8.63333	-1.8267	8.63333	-2.06179	8.63333	-0.85889	8.63333	-1.09579	8.63333	-0.61768	8.63333	-2.54936	8.63333	-0.37126	8.63333	-2.80259	8.63333
-1.57773	8.65	1.5519	8.65	1.79802	8.65	1.30768	8.65	2.03823	8.65	1.07684	8.65	2.27126	8.65	2.51124	8.65	0.59766	8.65	2.75532	8.65	0.35401	8.65	2.99268	8.65	0.11411	8.65	0.84356	8.65	-0.12771	8.65	-3.04035	8.65	-1.33698	8.65	-1.82739	8.65	-2.06508	8.65	-0.85751	8.65	-1.09307	8.65	-0.61483	8.65	-2.55554	8.65	-0.36953	8.65	-2.80668	8.65
-1.58063	8.66667	1.55078	8.66667	1.79889	8.66667	1.30693	8.66667	2.04045	8.66667	1.07575	8.66667	2.27177	8.66667	2.51328	8.66667	0.598	8.66667	2.75547	8.66667	0.35422	8.66667	2.99374	8.66667	0.11397	8.66667	0.84136	8.66667	-0.12905	8.66667	-3.03786	8.66667	-1.33836	8.66667	-1.82633	8.66667	-2.06325	8.66667	-0.85863	8.66667	-1.09545	8.66667	-0.61712	8.66667	-2.55515	8.66667	-0.37014	8.66667	-2.80621	8.66667
-1.58089	8.68333	1.55151	8.68333	1.80006	8.68333	1.30823	8.68333	2.04237	8.68333	1.07644	8.68333	2.2742	8.68333	2.51454	8.68333	0.59662	8.68333	2.75825	8.68333	0.35159	8.68333	2.99508	8.68333	0.1127	8.68333	0.84108	8.68333	-0.13144	8.68333	-3.03826	8.68333	-1.33984	8.68333	-1.82991	8.68333	-2.06513	8.68333	-0.85641	8.68333	-1.09484	8.68333	-0.61622	8.68333	-2.55446	8.68333	-0.36901	8.68333	-2.80646	8.68333
-1.58043	8.7	1.54979	8.7	1.79811	8.7	1.30754	8.7	2.04168	8.7	1.07329	8.7	2.27537	8.7	2.51499	8.7	0.59654	8.7	2.75782	8.7	0.35061	8.7	2.99704	8.7	0.11314	8.7	0.83655	8.7	-0.1338	8.7	-3.03691	8.7	-1.33662	8.7	-1.82891	8.7	-2.06348	8.7	-0.85519	8.7	-1.09306	8.7	-0.61686	8.7	-2.55505	8.7	-0.37059	8.7	-2.80618	8.7
-1.58	8.71667	1.54898	8.71667	1.79975	8.71667	1.30908	8.71667	2.0409	8.71667	1.07269	8.71667	2.27433	8.71667	2.51187	8.71667	0.59824	8.71667	2.75756	8.71667	0.35073	8.71667	2.99747	8.71667	0.11285	8.71667	0.83627	8.71667	-0.1345	8.71667	-3.03935	8.71667	-1.33909	8.71667	-1.8288	8.71667	-2.06343	8.71667	-0.8546	8.71667	-1.09369	8.71667	-0.61317	8.71667	-2.55539	8.71667	-0.36721	8.71667	-2.80587	8.71667
-1.57779	8.73333	1.54585	8.73333	1.79777	8.73333	1.30442	8.73333	2.03826	8.73333	1.07011	8.73333	2.27039	8.73333	2.50779	8.73333	0.59731	8.73333	2.7564	8.73333	0.34905	8.73333	2.99587	8.73333	0.1103	8.73333	0.83392	8.73333	-0.13467	8.73333	-3.04114	8.73333	-1.33804	8.73333	-1.82623	8.73333	-2.05978	8.73333	-0.85317	8.73333	-1.09298	8.73333	-0.61278	8.73333	-2.55629	8.73333	-0.36702	8.73333	-2.80711	8.73333
-1.57766	8.75	1.54628	8.75	1.80091	8.75	1.3065	8.75	2.04022	8.75	1.06923	8.75	2.27175	8.75	2.50691	8.75	0.5967	8.75	2.75741	8.75	0.34898	8.75	2.99696	8.75	0.11006	8.75	0.83302	8.75	-0.13384	8.75	-3.04093	8.75	-1.33981	8.75	-1.82443	8.75	-2.06045	8.75	-0.85381	8.75	-1.09475	8.75	-0.61267	8.75	-2.55566	8.75	-0.36715	8.75	-2.80434	8.75
-1.57757	8.76667	1.54511	8.76667	1.802	8.76667	1.30624	8.76667	2.03986	8.76667	1.06666	8.76667	2.272	8.76667	2.50646	8.76667	0.59775	8.76667	2.75678	8.76667	0.34816	8.76667	2.99765	8.76667	0.11007	8.76667	0.83102	8.76667	-0.13398	8.76667	-3.03735	8.76667	-1.33846	8.76667	-1.8262	8.76667	-2.06047	8.76667	-0.85494	8.76667	-1.09293	8.76667	-0.61302	8.76667	-2.55456	8.76667	-0.36566	8.76667	-2.80205	8.76667
-1.57717	8.78333	1.54349	8.78333	1.80174	8.78333	1.30629	8.78333	2.0429	8.78333	1.06625	8.78333	2.27324	8.78333	2.50842	8.78333	0.59512	8.78333	2.75738	8.78333	0.34747	8.78333	3.00093	8.78333	0.10756	8.78333	0.83047	8.78333	-0.13766	8.78333	-3.03493	8.78333	-1.34038	8.78333	-1.82761	8.78333	-2.06298	8.78333	-0.85611	8.78333	-1.0964	8.78333	-0.61825	8.78333	-2.55097	8.78333	-0.36716	8.78333	-2.79821	8.78333
-1.5755	8.8	1.54454	8.8	1.79786	8.8	1.30957	8.8	2.03804	8.8	1.06751	8.8	2.27285	8.8	2.50526	8.8	0.59839	8.8	2.75177	8.8	0.34881	8.8	2.99449	8.8	0.1122	8.8	0.83217	8.8	-0.13553	8.8	-3.03774	8.8	-1.34164	8.8	-1.82998	8.8	-2.06261	8.8	-0.85344	8.8	-1.0958	8.8	-0.61452	8.8	-2.55204	8.8	-0.36435	8.8	-2.79976	8.8
-1.57777	8.81667	1.54806	8.81667	1.79876	8.81667	1.31232	8.81667	2.03877	8.81667	1.06853	8.81667	2.27571	8.81667	2.50738	8.81667	0.59564	8.81667	2.75192	8.81667	0.34824	8.81667	2.99871	8.81667	0.10992	8.81667	0.83331	8.81667	-0.1378	8.81667	-3.03377	8.81667	-1.34537	8.81667	-1.83258	8.81667	-2.06248	8.81667	-0.85596	8.81667	-1.09788	8.81667	-0.61734	8.81667	-2.5511	8.81667	-0.36885	8.81667	-2.79752	8.81667
-1.57753	8.83333	1.54913	8.83333	1.7984	8.83333	1.31072	8.83333	2.03954	8.83333	1.06379	8.83333	2.2737	8.83333	2.50754	8.83333	0.59542	8.83333	2.7486	8.83333	0.34899	8.83333	2.99522	8.83333	0.1096	8.83333	0.83296	8.83333	-0.13551	8.83333	-3.03577	8.83333	-1.34515	8.83333	-1.83191	8.83333	-2.06316	8.83333	-0.854	8.83333	-1.09724	8.83333	-0.618	8.83333	-2.55364	8.83333	-0.36838	8.83333	-2.79815	8.83333
-1.5772	8.85	1.5498	8.85	1.79868	8.85	1.31128	8.85	2.03995	8.85	1.06327	8.85	2.2777	8.85	2.50992	8.85	0.59436	8.85	2.75024	8.85	0.34707	8.85	2.99596	8.85	0.1076	8.85	0.83154	8.85	-0.13771	8.85	-3.03216	8.85	-1.347	8.85	-1.83087	8.85	-2.06363	8.85	-0.85468	8.85	-1.09827	8.85	-0.61979	8.85	-2.55172	8.85	-0.37018	8.85	-2.79587	8.85
-1.57283	8.86667	1.54541	8.86667	1.79572	8.86667	1.30808	8.86667	2.03867	8.86667	1.06219	8.86667	2.27416	8.86667	2.50772	8.86667	0.596	8.86667	2.74685	8.86667	0.34764	8.86667	2.99303	8.86667	0.11018	8.86667	0.83237	8.86667	-0.13453	8.86667	-3.0355	8.86667	-1.34258	8.86667	-1.82802	8.86667	-2.06254	8.86667	-0.85333	8.86667	-1.09476	8.86667	-0.61636	8.86667	-2.55227	8.86667	-0.36696	8.86667	-2.79388	8.86667
-1.57576	8.88333	1.54594	8.88333	1.79403	8.88333	1.31054	8.88333	2.03792	8.88333	1.06061	8.88333	2.27681	8.88333	2.50854	8.88333	0.59576	8.88333	2.74532	8.88333	0.34754	8.88333	2.99317	8.88333	0.11042	8.88333	0.83344	8.88333	-0.13514	8.88333	-3.03621	8.88333	-1.34545	8.88333	-1.8289	8.88333	-2.06118	8.88333	-0.85654	8.88333	-1.09729	8.88333	-0.61935	8.88333	-2.55169	8.88333	-0.36929	8.88333	-2.79294	8.88333
-1.57373	8.9	1.54532	8.9	1.79266	8.9	1.31093	8.9	2.03471	8.9	1.06313	8.9	2.27307	8.9	2.50802	8.9	0.59564	8.9	2.74073	8.9	0.34642	8.9	2.99349	8.9	0.10996	8.9	0.83243	8.9	-0.13268	8.9	-3.03683	8.9	-1.3444	8.9	-1.82766	8.9	-2.05985	8.9	-0.85639	8.9	-1.09591	8.9	-0.6171	8.9	-2.5508	8.9	-0.36804	8.9	-2.79152	8.9
-1.5791	8.91667	1.54835	8.91667	1.79607	8.91667	1.31824	8.91667	2.03574	8.91667	1.0644	8.91667	2.2767	8.91667	2.51359	8.91667	0.59774	8.91667	2.74575	8.91667	0.34576	8.91667	2.99601	8.91667	0.10902	8.91667	0.83493	8.91667	-0.13323	8.91667	-3.03807	8.91667	-1.34702	8.91667	-1.83018	8.91667	-2.06326	8.91667	-0.858	8.91667	-1.0999	8.91667	-0.62058	8.91667	-2.55105	8.91667	-0.37095	8.91667	-2.78934	8.91667
-1.57899	8.93333	1.54537	8.93333	1.79252	8.93333	1.31813	8.93333	2.03049	8.93333	1.05969	8.93333	2.27686	8.93333	2.51501	8.93333	0.59871	8.93333	2.74847	8.93333	0.34801	8.93333	2.99587	8.93333	0.11053	8.93333	0.83368	8.93333	-0.13491	8.93333	-3.03806	8.93333	-1.34655	8.93333	-1.82765	8.93333	-2.06263	8.93333	-0.85525	8.93333	-1.0975	8.93333	-0.6204	8.93333	-2.55144	8.93333	-0.36967	8.93333	-2.78918	8.93333
-1.57809	8.95	1.54907	8.95	1.7932	8.95	1.3224	8.95	2.0332	8.95	1.06004	8.95	2.27797	8.95	2.51682	8.95	0.60153	8.95	2.74835	8.95	0.34993	8.95	2.99539	8.95	0.11169	8.95	0.83564	8.95	-0.1323	8.95	-3.03851	8.95	-1.34829	8.95	-1.82967	8.95	-2.06453	8.95	-0.85408	8.95	-1.09797	8.95	-0.62041	8.95	-2.55396	8.95	-0.36839	8.95	-2.79298	8.95
-1.57506	8.96667	1.5458	8.96667	1.78897	8.96667	1.31691	8.96667	2.03359	8.96667	1.0577	8.96667	2.27669	8.96667	2.51476	8.96667	0.59973	8.96667	2.74566	8.96667	0.35097	8.96667	2.99345	8.96667	0.11414	8.96667	0.8331	8.96667	-0.12987	8.96667	-3.03763	8.96667	-1.34406	8.96667	-1.82827	8.96667	-2.0645	8.96667	-0.85382	8.96667	-1.09617	8.96667	-0.61968	8.96667	-2.5536	8.96667	-0.36364	8.96667	-2.79334	8.96667
-1.57549	8.98333	1.54784	8.98333	1.79265	8.98333	1.31838	8.98333	2.03544	8.98333	1.05718	8.98333	2.27845	8.98333	2.51626	8.98333	0.59871	8.98333	2.74682	8.98333	0.34926	8.98333	2.99456	8.98333	0.10955	8.98333	0.83387	8.98333	-0.13479	8.98333	-3.03658	8.98333	-1.34517	8.98333	-1.8293	8.98333	-2.0654	8.98333	-0.85599	8.98333	-1.09738	8.98333	-0.62102	8.98333	-2.55394	8.98333	-0.3683	8.98333	-2.79374	8.98333
-1.57614	9	1.55119	9	1.79444	9	1.31871	9	2.0347	9	1.05523	9	2.27616	9	2.5149	9	0.59685	9	2.74642	9	0.34893	9	2.99655	9	0.10967	9	0.83187	9	-0.13333	9	-3.03646	9	-1.34348	9	-1.82687	9	-2.06295	9	-0.85428	9	-1.09845	9	-0.61997	9	-2.55371	9	-0.37012	9	-2.79399	9
-1.57729	9.01667	1.55061	9.01667	1.79012	9.01667	1.31779	9.01667	2.03715	9.01667	1.05303	9.01667	2.27239	9.01667	2.5162	9.01667	0.59683	9.01667	2.74725	9.01667	0.34807	9.01667	2.99627	9.01667	0.10989	9.01667	0.82787	9.01667	-0.13324	9.01667	-3.03328	9.01667	-1.34058	9.01667	-1.82554	9.01667	-2.0629	9.01667	-0.85536	9.01667	-1.09676	9.01667	-0.6205	9.01667	-2.55237	9.01667	-0.37199	9.01667	-2.79277	9.01667
-1.57675	9.03333	1.54887	9.03333	1.79062	9.03333	1.31594	9.03333	2.03639	9.03333	1.05143	9.03333	2.27208	9.03333	2.51509	9.03333	0.59668	9.03333	2.74689	9.03333	0.34802	9.03333	2.99429	9.03333	0.11052	9.03333	0.82932	9.03333	-0.13072	9.03333	-3.03351	9.03333	-1.33895	9.03333	-1.82561	9.03333	-2.06175	9.03333	-0.85552	9.03333	-1.09542	9.03333	-0.61964	9.03333	-2.55284	9.03333	-0.36898	9.03333	-2.79464	9.03333
-1.57596	9.05	1.5494	9.05	1.78901	9.05	1.31466	9.05	2.03288	9.05	1.04605	9.05	2.27258	9.05	2.51378	9.05	0.59675	9.05	2.74776	9.05	0.34854	9.05	2.99277	9.05	0.11345	9.05	0.82862	9.05	-0.12934	9.05	-3.03366	9.05	-1.33988	9.05	-1.82489	9.05	-2.05988	9.05	-0.85442	9.05	-1.09465	9.05	-0.61749	9.05	-2.55129	9.05	-0.3677	9.05	-2.7938	9.05
-1.5809	9.06667	1.55052	9.06667	1.79287	9.06667	1.31365	9.06667	2.03707	9.06667	1.04775	9.06667	2.27506	9.06667	2.51537	9.06667	0.59548	9.06667	2.74795	9.06667	0.34964	9.06667	2.99174	9.06667	0.1125	9.06667	0.8314	9.06667	-0.12729	9.06667	-3.03366	9.06667	-1.3431	9.06667	-1.82641	9.06667	-2.06336	9.06667	-0.85424	9.06667	-1.09719	9.06667	-0.61949	9.06667	-2.55405	9.06667	-0.36675	9.06667	-2.79547	9.06667
-1.57878	9.08333	1.55004	9.08333	1.79159	9.08333	1.31356	9.08333	2.03728	9.08333	1.04918	9.08333	2.2742	9.08333	2.51368	9.08333	0.59078	9.08333	2.74841	9.08333	0.34699	9.08333	2.99315	9.08333	0.11055	9.08333	0.83076	9.08333	-0.13036	9.08333	-3.03179	9.08333	-1.34094	9.08333	-1.82322	9.08333	-2.06292	9.08333	-0.85553	9.08333	-1.09687	9.08333	-0.62193	9.08333	-2.55472	9.08333	-0.36892	9.08333	-2.79343	9.08333
-1.57805	9.1	1.54793	9.1	1.79216	9.1	1.31234	9.1	2.03701	9.1	1.0496	9.1	2.27195	9.1	2.51264	9.1	0.59366	9.1	2.74662	9.1	0.35002	9.1	2.98772	9.1	0.11199	9.1	0.83328	9.1	-0.12549	9.1	-3.03604	9.1	-1.33935	9.1	-1.82463	9.1	-2.06412	9.1	-0.85143	9.1	-1.09445	9.1	-0.62048	9.1	-2.55589	9.1	-0.36575	9.1	-2.7972	9.1
-1.57832	9.11667	1.5476	9.11667	1.7935	9.11667	1.31369	9.11667	2.03781	9.11667	1.04854	9.11667	2.27254	9.11667	2.51439	9.11667	0.59736	9.11667	2.7477	9.11667	0.3502	9.11667	2.99081	9.11667	0.11066	9.11667	0.8332	9.11667	-0.12486	9.11667	-3.03467	9.11667	-1.33823	9.11667	-1.82328	9.11667	-2.06277	9.11667	-0.85344	9.11667	-1.09711	9.11667	-0.62147	9.11667	-2.554	9.11667	-0.36704	9.11667	-2.79709	9.11667
-1.58048	9.13333	1.54897	9.13333	1.79693	9.13333	1.31533	9.13333	2.0401	9.13333	1.04884	9.13333	2.27259	9.13333	2.51422	9.13333	0.59493	9.13333	2.74654	9.13333	0.3506	9.13333	2.99018	9.13333	0.11317	9.13333	0.83548	9.13333	-0.12284	9.13333	-3.03602	9.13333	-1.33986	9.13333	-1.8247	9.13333	-2.06491	9.13333	-0.84925	9.13333	-1.09622	9.13333	-0.62212	9.13333	-2.55447	9.13333	-0.36526	9.13333	-2.79824	9.13333
-1.58341	9.15	1.55194	9.15	1.79946	9.15	1.31779	9.15	2.04308	9.15	1.04924	9.15	2.27229	9.15	2.51739	9.15	0.59567	9.15	2.74963	9.15	0.35135	9.15	2.99627	9.15	0.11313	9.15	0.83627	9.15	-0.12367	9.15	-3.03053	9.15	-1.34208	9.15	-1.82341	9.15	-2.06633	9.15	-0.85092	9.15	-1.09735	9.15	-0.62264	9.15	-2.55525	9.15	-0.36915	9.15	-2.7974	9.15
-1.5821	9.16667	1.54952	9.16667	1.79686	9.16667	1.31398	9.16667	2.04285	9.16667	1.0491	9.16667	2.27226	9.16667	2.51849	9.16667	0.5958	9.16667	2.74975	9.16667	0.35026	9.16667	2.99561	9.16667	0.11064	9.16667	0.83589	9.16667	-0.12288	9.16667	-3.0311	9.16667	-1.33878	9.16667	-1.81905	9.16667	-2.06623	9.16667	-0.8483	9.16667	-1.09354	9.16667	-0.62225	9.16667	-2.55291	9.16667	-0.36884	9.16667	-2.79728	9.16667
-1.58434	9.18333	1.54933	9.18333	1.79575	9.18333	1.31459	9.18333	2.0413	9.18333	1.05022	9.18333	2.26918	9.18333	2.51703	9.18333	0.59543	9.18333	2.75175	9.18333	0.35118	9.18333	2.99536	9.18333	0.11091	9.18333	0.83558	9.18333	-0.12437	9.18333	-3.03274	9.18333	-1.33962	9.18333	-1.81938	9.18333	-2.06802	9.18333	-0.84789	9.18333	-1.09621	9.18333	-0.62106	9.18333	-2.5525	9.18333	-0.36886	9.18333	-2.79849	9.18333
-1.57981	9.2	1.54775	9.2	1.79268	9.2	1.31152	9.2	2.03937	9.2	1.04595	9.2	2.26739	9.2	2.51726	9.2	0.59277	9.2	2.75142	9.2	0.35225	9.2	2.99556	9.2	0.11264	9.2	0.8343	9.2	-0.12302	9.2	-3.03441	9.2	-1.33592	9.2	-1.81724	9.2	-2.06472	9.2	-0.84242	9.2	-1.09694	9.2	-0.61748	9.2	-2.55204	9.2	-0.36794	9.2	-2.79993	9.2
-1.58279	9.21667	1.55219	9.21667	1.79423	9.21667	1.31396	9.21667	2.04173	9.21667	1.04775	9.21667	2.27019	9.21667	2.51847	9.21667	0.59326	9.21667	2.7531	9.21667	0.35444	9.21667	2.99783	9.21667	0.1138	9.21667	0.83641	9.21667	-0.12512	9.21667	-3.03304	9.21667	-1.34119	9.21667	-1.82072	9.21667	-2.06628	9.21667	-0.84633	9.21667	-1.10205	9.21667	-0.6205	9.21667	-2.55305	9.21667	-0.37251	9.21667	-2.79998	9.21667
-1.58078	9.23333	1.5566	9.23333	1.79562	9.23333	1.31148	9.23333	2.0433	9.23333	1.04668	9.23333	2.27339	9.23333	2.52229	9.23333	0.59118	9.23333	2.75659	9.23333	0.35015	9.23333	2.99854	9.23333	0.10961	9.23333	0.83683	9.23333	-0.12981	9.23333	-3.0341	9.23333	-1.33799	9.23333	-1.8192	9.23333	-2.06634	9.23333	-0.84793	9.23333	-1.10315	9.23333	-0.62114	9.23333	-2.55122	9.23333	-0.37198	9.23333	-2.80067	9.23333
-1.58092	9.25	1.55533	9.25	1.79378	9.25	1.31036	9.25	2.04441	9.25	1.04965	9.25	2.27255	9.25	2.521	9.25	0.59392	9.25	2.75442	9.25	0.35406	9.25	2.99557	9.25	0.11499	9.25	0.83942	9.25	-0.12553	9.25	-3.03654	9.25	-1.3366	9.25	-1.81817	9.25	-2.0677	9.25	-0.84369	9.25	-1.09878	9.25	-0.61854	9.25	-2.55417	9.25	-0.36932	9.25	-2.8048	9.25
-1.58282	9.26667	1.55474	9.26667	1.79729	9.26667	1.30932	9.26667	2.04828	9.26667	1.04844	9.26667	2.27449	9.26667	2.51854	9.26667	0.59554	9.26667	2.75156	9.26667	0.35247	9.26667	2.99601	9.26667	0.11681	9.26667	0.84007	9.26667	-0.12708	9.26667	-3.03445	9.26667	-1.3397	9.26667	-1.82033	9.26667	-2.0708	9.26667	-0.84533	9.26667	-1.10079	9.26667	-0.61896	9.26667	-2.55287	9.26667	-0.37204	9.26667	-2.80306	9.26667
-1.57851	9.28333	1.55272	9.28333	1.79183	9.28333	1.30624	9.28333	2.04656	9.28333	1.04585	9.28333	2.2736	9.28333	2.51664	9.28333	0.59229	9.28333	2.75046	9.28333	0.3493	9.28333	2.99465	9.28333	0.11797	9.28333	0.8372	9.28333	-0.12696	9.28333	-3.0312	9.28333	-1.33953	9.28333	-1.81722	9.28333	-2.06943	9.28333	-0.84401	9.28333	-1.09932	9.28333	-0.61641	9.28333	-2.55174	9.28333	-0.37257	9.28333	-2.80194	9.28333
-1.58161	9.3	1.55355	9.3	1.7978	9.3	1.30805	9.3	2.05429	9.3	1.0463	9.3	2.28235	9.3	2.52203	9.3	0.5928	9.3	2.75614	9.3	0.34851	9.3	2.99745	9.3	0.11698	9.3	0.83934	9.3	-0.12979	9.3	-3.02988	9.3	-1.34115	9.3	-1.81783	9.3	-2.07118	9.3	-0.84889	9.3	-1.10343	9.3	-0.62062	9.3	-2.55217	9.3	-0.37435	9.3	-2.80107	9.3
-1.57941	9.31667	1.54943	9.31667	1.79702	9.31667	1.30606	9.31667	2.04805	9.31667	1.04312	9.31667	2.2782	9.31667	2.52046	9.31667	0.59303	9.31667	2.75277	9.31667	0.34953	9.31667	2.99513	9.31667	0.11394	9.31667	0.83708	9.31667	-0.12763	9.31667	-3.02717	9.31667	-1.33815	9.31667	-1.81614	9.31667	-2.06763	9.31667	-0.84946	9.31667	-1.09982	9.31667	-0.61612	9.31667	-2.54973	9.31667	-0.37045	9.31667	-2.7995	9.31667
-1.57887	9.33333	1.55167	9.33333	1.79788	9.33333	1.30804	9.33333	2.04595	9.33333	1.04216	9.33333	2.27494	9.33333	2.51796	9.33333	0.59177	9.33333	2.75283	9.33333	0.34881	9.33333	2.99285	9.33333	0.1148	9.33333	0.83868	9.33333	-0.12697	9.33333	-3.03036	9.33333	-1.33925	9.33333	-1.81742	9.33333	-2.0723	9.33333	-0.84752	9.33333	-1.10068	9.33333	-0.6168	9.33333	-2.55275	9.33333	-0.36806	9.33333	-2.80266	9.33333
-1.57723	9.35	1.54832	9.35	1.79344	9.35	1.30714	9.35	2.0453	9.35	1.04068	9.35	2.27176	9.35	2.5134	9.35	0.59093	9.35	2.75291	9.35	0.348	9.35	2.99699	9.35	0.11382	9.35	0.83799	9.35	-0.1268	9.35	-3.03162	9.35	-1.33965	9.35	-1.81742	9.35	-2.06758	9.35	-0.84501	9.35	-1.09736	9.35	-0.61628	9.35	-2.55084	9.35	-0.36508	9.35	-2.80092	9.35
-1.58111	9.36667	1.54948	9.36667	1.79436	9.36667	1.3078	9.36667	2.0476	9.36667	1.04284	9.36667	2.27375	9.36667	2.51643	9.36667	0.59128	9.36667	2.75272	9.36667	0.34991	9.36667	2.99456	9.36667	0.11356	9.36667	0.83982	9.36667	-0.12709	9.36667	-3.03265	9.36667	-1.34225	9.36667	-1.81914	9.36667	-2.07215	9.36667	-0.8492	9.36667	-1.09974	9.36667	-0.62029	9.36667	-2.55204	9.36667	-0.3683	9.36667	-2.79963	9.36667
-1.57866	9.38333	1.54671	9.38333	1.79292	9.38333	1.30688	9.38333	2.04638	9.38333	1.0432	9.38333	2.27521	9.38333	2.51884	9.38333	0.58778	9.38333	2.75623	9.38333	0.34604	9.38333	2.99758	9.38333	0.11043	9.38333	0.83971	9.38333	-0.13038	9.38333	-3.03046	9.38333	-1.34147	9.38333	-1.81778	9.38333	-2.07098	9.38333	-0.85401	9.38333	-1.10097	9.38333	-0.62267	9.38333	-2.54951	9.38333	-0.3699	9.38333	-2.79761	9.38333
-1.58039	9.4	1.54935	9.4	1.79564	9.4	1.31002	9.4	2.04572	9.4	1.04598	9.4	2.2733	9.4	2.51585	9.4	0.58983	9.4	2.7543	9.4	0.34765	9.4	2.99258	9.4	0.11336	9.4	0.8432	9.4	-0.12549	9.4	-3.03143	9.4	-1.34046	9.4	-1.81768	9.4	-2.07058	9.4	-0.85257	9.4	-1.0981	9.4	-0.61982	9.4	-2.54872	9.4	-0.36746	9.4	-2.79836	9.4
-1.58151	9.41667	1.55019	9.41667	1.79727	9.41667	1.31201	9.41667	2.04349	9.41667	1.04857	9.41667	2.2739	9.41667	2.51388	9.41667	0.59239	9.41667	2.75445	9.41667	0.34786	9.41667	2.9932	9.41667	0.11493	9.41667	0.84303	9.41667	-0.12642	9.41667	-3.03218	9.41667	-1.33959	9.41667	-1.82062	9.41667	-2.07156	9.41667	-0.85214	9.41667	-1.09831	9.41667	-0.62091	9.41667	-2.54915	9.41667	-0.36767	9.41667	-2.79791	9.41667
-1.58092	9.43333	1.54881	9.43333	1.79672	9.43333	1.30841	9.43333	2.04252	9.43333	1.04851	9.43333	2.27435	9.43333	2.51313	9.43333	0.59452	9.43333	2.7561	9.43333	0.34714	9.43333	2.99589	9.43333	0.11712	9.43333	0.8444	9.43333	-0.12553	9.43333	-3.02957	9.43333	-1.33955	9.43333	-1.8193	9.43333	-2.0727	9.43333	-0.85274	9.43333	-1.09859	9.43333	-0.62001	9.43333	-2.55185	9.43333	-0.36613	9.43333	-2.79846	9.43333
-1.58005	9.45	1.55105	9.45	1.79617	9.45	1.30882	9.45	2.04279	9.45	1.05004	9.45	2.27901	9.45	2.51494	9.45	0.59413	9.45	2.75596	9.45	0.34807	9.45	2.99634	9.45	0.11643	9.45	0.8431	9.45	-0.1288	9.45	-3.03115	9.45	-1.34122	9.45	-1.81988	9.45	-2.0746	9.45	-0.85469	9.45	-1.10084	9.45	-0.62047	9.45	-2.5533	9.45	-0.36855	9.45	-2.79754	9.45
-1.5793	9.46667	1.55006	9.46667	1.79528	9.46667	1.30807	9.46667	2.04384	9.46667	1.04903	9.46667	2.27923	9.46667	2.51651	9.46667	0.59175	9.46667	2.75538	9.46667	0.34552	9.46667	2.99768	9.46667	0.11665	9.46667	0.84034	9.46667	-0.12948	9.46667	-3.0307	9.46667	-1.34129	9.46667	-1.82042	9.46667	-2.0734	9.46667	-0.85307	9.46667	-1.09812	9.46667	-0.6194	9.46667	-2.55319	9.46667	-0.37053	9.46667	-2.79855	9.46667
-1.57736	9.48333	1.54762	9.48333	1.79366	9.48333	1.30657	9.48333	2.03954	9.48333	1.04845	9.48333	2.27661	9.48333	2.51238	9.48333	0.59205	9.48333	2.75177	9.48333	0.34623	9.48333	2.99545	9.48333	0.11853	9.48333	0.8424	9.48333	-0.12822	9.48333	-3.03533	9.48333	-1.34064	9.48333	-1.81676	9.48333	-2.07428	9.48333	-0.85202	9.48333	-1.09393	9.48333	-0.61448	9.48333	-2.55292	9.48333	-0.36554	9.48333	-2.79763	9.48333
-1.57783	9.5	1.54741	9.5	1.79396	9.5	1.30627	9.5	2.04054	9.5	1.04988	9.5	2.2755	9.5	2.51112	9.5	0.59347	9.5	2.75333	9.5	0.34627	9.5	2.99327	9.5	0.11786	9.5	0.84165	9.5	-0.13068	9.5	-3.03327	9.5	-1.33898	9.5	-1.81632	9.5	-2.07173	9.5	-0.85022	9.5	-1.09301	9.5	-0.6167	9.5	-2.55067	9.5	-0.36584	9.5	-2.79576	9.5
-1.57597	9.51667	1.54423	9.51667	1.7944	9.51667	1.30533	9.51667	2.03691	9.51667	1.05233	9.51667	2.2691	9.51667	2.50783	9.51667	0.59633	9.51667	2.74985	9.51667	0.3467	9.51667	2.98965	9.51667	0.11581	9.51667	0.84303	9.51667	-0.13205	9.51667	-3.03317	9.51667	-1.33905	9.51667	-1.81811	9.51667	-2.07157	9.51667	-0.84972	9.51667	-1.09003	9.51667	-0.61432	9.51667	-2.55114	9.51667	-0.3633	9.51667	-2.79458	9.51667
-1.57943	9.53333	1.54831	9.53333	1.79764	9.53333	1.30771	9.53333	2.04231	9.53333	1.0514	9.53333	2.27522	9.53333	2.51531	9.53333	0.599	9.53333	2.75674	9.53333	0.34546	9.53333	2.99359	9.53333	0.11408	9.53333	0.84141	9.53333	-0.13462	9.53333	-3.02858	9.53333	-1.34415	9.53333	-1.82127	9.53333	-2.07315	9.53333	-0.85789	9.53333	-1.09793	9.53333	-0.61953	9.53333	-2.55236	9.53333	-0.36851	9.53333	-2.79203	9.53333
-1.57402	9.55	1.54356	9.55	1.79148	9.55	1.30118	9.55	2.03479	9.55	1.04967	9.55	2.26914	9.55	2.51185	9.55	0.59978	9.55	2.75416	9.55	0.3478	9.55	2.99154	9.55	0.11536	9.55	0.83974	9.55	-0.13154	9.55	-3.03269	9.55	-1.33871	9.55	-1.8186	9.55	-2.07459	9.55	-0.85334	9.55	-1.09291	9.55	-0.61367	9.55	-2.55404	9.55	-0.36402	9.55	-2.794	9.55
-1.57881	9.56667	1.54465	9.56667	1.79243	9.56667	1.30497	9.56667	2.03867	9.56667	1.05486	9.56667	2.27241	9.56667	2.51471	9.56667	0.6021	9.56667	2.75653	9.56667	0.34476	9.56667	2.9923	9.56667	0.11313	9.56667	0.8445	9.56667	-0.13364	9.56667	-3.0318	9.56667	-1.3429	9.56667	-1.81925	9.56667	-2.07968	9.56667	-0.85695	9.56667	-1.09766	9.56667	-0.6179	9.56667	-2.55598	9.56667	-0.3669	9.56667	-2.7953	9.56667
-1.57818	9.58333	1.54289	9.58333	1.79007	9.58333	1.3014	9.58333	2.03726	9.58333	1.0531	9.58333	2.2684	9.58333	2.51001	9.58333	0.60177	9.58333	2.75321	9.58333	0.34429	9.58333	2.98976	9.58333	0.11171	9.58333	0.84471	9.58333	-0.13617	9.58333	-3.03383	9.58333	-1.33864	9.58333	-1.81606	9.58333	-2.0766	9.58333	-0.85145	9.58333	-1.09051	9.58333	-0.6167	9.58333	-2.55698	9.58333	-0.3638	9.58333	-2.79376	9.58333
-1.58182	9.6	1.54816	9.6	1.79329	9.6	1.30532	9.6	2.04048	9.6	1.05277	9.6	2.27234	9.6	2.51678	9.6	0.60277	9.6	2.75586	9.6	0.34153	9.6	2.99506	9.6	0.10763	9.6	0.84427	9.6	-0.1377	9.6	-3.03138	9.6	-1.34377	9.6	-1.81876	9.6	-2.07862	9.6	-0.85469	9.6	-1.09513	9.6	-0.61995	9.6	-2.56008	9.6	-0.36438	9.6	-2.79404	9.6
-1.58128	9.61667	1.54433	9.61667	1.78996	9.61667	1.30396	9.61667	2.03716	9.61667	1.04935	9.61667	2.27217	9.61667	2.51559	9.61667	0.59981	9.61667	2.75486	9.61667	0.34383	9.61667	2.99617	9.61667	0.10991	9.61667	0.8415	9.61667	-0.13733	9.61667	-3.02926	9.61667	-1.33935	9.61667	-1.81645	9.61667	-2.07425	9.61667	-0.85302	9.61667	-1.09361	9.61667	-0.62128	9.61667	-2.5582	9.61667	-0.36364	9.61667	-2.793	9.61667
-1.58002	9.63333	1.54588	9.63333	1.78776	9.63333	1.3039	9.63333	2.03857	9.63333	1.05007	9.63333	2.27071	9.63333	2.51579	9.63333	0.60039	9.63333	2.75626	9.63333	0.34509	9.63333	2.99525	9.63333	0.11102	9.63333	0.84434	9.63333	-0.13506	9.63333	-3.03037	9.63333	-1.33904	9.63333	-1.81666	9.63333	-2.07504	9.63333	-0.84867	9.63333	-1.09445	9.63333	-0.61946	9.63333	-2.55724	9.63333	-0.36144	9.63333	-2.79258	9.63333
-1.5787	9.65	1.54647	9.65	1.7863	9.65	1.30555	9.65	2.03475	9.65	1.04683	9.65	2.26876	9.65	2.51451	9.65	0.59996	9.65	2.75599	9.65	0.34697	9.65	2.99477	9.65	0.11209	9.65	0.84121	9.65	-0.13528	9.65	-3.03012	9.65	-1.33783	9.65	-1.81918	9.65	-2.07503	9.65	-0.84806	9.65	-1.09333	9.65	-0.61511	9.65	-2.56069	9.65	-0.36059	9.65	-2.79625	9.65
-1.57915	9.66667	1.54673	9.66667	1.78413	9.66667	1.30231	9.66667	2.03494	9.66667	1.04589	9.66667	2.26924	9.66667	2.51731	9.66667	0.59754	9.66667	2.75804	9.66667	0.34562	9.66667	2.99492	9.66667	0.111	9.66667	0.84106	9.66667	-0.13594	9.66667	-3.02895	9.66667	-1.33841	9.66667	-1.82111	9.66667	-2.07213	9.66667	-0.84867	9.66667	-1.09254	9.66667	-0.61468	9.66667	-2.5579	9.66667	-0.3618	9.66667	-2.79391	9.66667
-1.5847	9.68333	1.54943	9.68333	1.78277	9.68333	1.30614	9.68333	2.03834	9.68333	1.04659	9.68333	2.26967	9.68333	2.5217	9.68333	0.59791	9.68333	2.76013	9.68333	0.34502	9.68333	2.99885	9.68333	0.11023	9.68333	0.84006	9.68333	-0.13785	9.68333	-3.02541	9.68333	-1.34273	9.68333	-1.82162	9.68333	-2.07403	9.68333	-0.85021	9.68333	-1.09399	9.68333	-0.61656	9.68333	-2.55691	9.68333	-0.36252	9.68333	-2.79172	9.68333
-1.5801	9.7	1.55336	9.7	1.782	9.7	1.30417	9.7	2.03556	9.7	1.04421	9.7	2.26672	9.7	2.519	9.7	0.59481	9.7	2.75978	9.7	0.34402	9.7	2.99773	9.7	0.11049	9.7	0.83856	9.7	-0.13532	9.7	-3.02678	9.7	-1.33848	9.7	-1.81794	9.7	-2.0713	9.7	-0.84801	9.7	-1.09122	9.7	-0.61376	9.7	-2.55797	9.7	-0.36169	9.7	-2.79176	9.7
-1.58103	9.71667	1.55255	9.71667	1.78215	9.71667	1.3041	9.71667	2.03678	9.71667	1.04374	9.71667	2.26891	9.71667	2.51894	9.71667	0.59837	9.71667	2.759	9.71667	0.34579	9.71667	2.99643	9.71667	0.11041	9.71667	0.83934	9.71667	-0.13292	9.71667	-3.0294	9.71667	-1.34088	9.71667	-1.82068	9.71667	-2.07142	9.71667	-0.84875	9.71667	-1.09131	9.71667	-0.6128	9.71667	-2.56035	9.71667	-0.36416	9.71667	-2.79452	9.71667
-1.5816	9.73333	1.55204	9.73333	1.78083	9.73333	1.30384	9.73333	2.03514	9.73333	1.045	9.73333	2.26506	9.73333	2.51846	9.73333	0.59589	9.73333	2.76064	9.73333	0.34263	9.73333	2.99816	9.73333	0.11066	9.73333	0.8379	9.73333	-0.13171	9.73333	-3.02689	9.73333	-1.33956	9.73333	-1.81787	9.73333	-2.06995	9.73333	-0.84965	9.73333	-1.09195	9.73333	-0.61321	9.73333	-2.55693	9.73333	-0.36603	9.73333	-2.78998	9.73333
-1.58329	9.75	1.55347	9.75	1.78438	9.75	1.30792	9.75	2.03648	9.75	1.04665	9.75	2.26737	9.75	2.51925	9.75	0.59676	9.75	2.75938	9.75	0.34413	9.75	2.99633	9.75	0.11082	9.75	0.83983	9.75	-0.13182	9.75	-3.03146	9.75	-1.34393	9.75	-1.82029	9.75	-2.07021	9.75	-0.85109	9.75	-1.09216	9.75	-0.61471	9.75	-2.55982	9.75	-0.36793	9.75	-2.79282	9.75
-1.58343	9.76667	1.55527	9.76667	1.78491	9.76667	1.30817	9.76667	2.03697	9.76667	1.04759	9.76667	2.26825	9.76667	2.5202	9.76667	0.59679	9.76667	2.75924	9.76667	0.34217	9.76667	3.00048	9.76667	0.11071	9.76667	0.84223	9.76667	-0.13302	9.76667	-3.02756	9.76667	-1.34206	9.76667	-1.82089	9.76667	-2.06956	9.76667	-0.85363	9.76667	-1.09068	9.76667	-0.61697	9.76667	-2.55785	9.76667	-0.36943	9.76667	-2.78958	9.76667
-1.58141	9.78333	1.55166	9.78333	1.78202	9.78333	1.30825	9.78333	2.03312	9.78333	1.04519	9.78333	2.26493	9.78333	2.51764	9.78333	0.59644	9.78333	2.75563	9.78333	0.34194	9.78333	2.99819	9.78333	0.11568	9.78333	0.84113	9.78333	-0.12876	9.78333	-3.03071	9.78333	-1.33964	9.78333	-1.82051	9.78333	-2.06927	9.78333	-0.84891	9.78333	-1.08557	9.78333	-0.61029	9.78333	-2.56023	9.78333	-0.36747	9.78333	-2.79252	9.78333
-1.58343	9.8	1.55262	9.8	1.78604	9.8	1.31004	9.8	2.03642	9.8	1.04789	9.8	2.26769	9.8	2.51725	9.8	0.59687	9.8	2.75566	9.8	0.34501	9.8	3.00054	9.8	0.11332	9.8	0.84192	9.8	-0.12881	9.8	-3.03039	9.8	-1.34039	9.8	-1.82223	9.8	-2.07005	9.8	-0.85165	9.8	-1.08618	9.8	-0.61157	9.8	-2.5595	9.8	-0.36824	9.8	-2.79513	9.8
-1.58237	9.81667	1.5524	9.81667	1.78461	9.81667	1.30669	9.81667	2.03429	9.81667	1.04802	9.81667	2.26583	9.81667	2.51781	9.81667	0.5963	9.81667	2.75524	9.81667	0.34511	9.81667	3.0013	9.81667	0.11397	9.81667	0.83955	9.81667	-0.12829	9.81667	-3.02996	9.81667	-1.33905	9.81667	-1.82185	9.81667	-2.06737	9.81667	-0.85015	9.81667	-1.08723	9.81667	-0.60986	9.81667	-2.56241	9.81667	-0.36531	9.81667	-2.79519	9.81667
-1.58468	9.83333	1.55916	9.83333	1.78995	9.83333	1.31266	9.83333	2.04054	9.83333	1.05121	9.83333	2.27476	9.83333	2.52446	9.83333	0.59521	9.83333	2.76251	9.83333	0.34483	9.83333	3.0057	9.83333	0.11271	9.83333	0.84056	9.83333	-0.13035	9.83333	-3.02552	9.83333	-1.33945	9.83333	-1.82387	9.83333	-2.06807	9.83333	-0.85282	9.83333	-1.09077	9.83333	-0.61206	9.83333	-2.56074	9.83333	-0.367	9.83333	-2.79353	9.83333
-1.58257	9.85	1.55588	9.85	1.78681	9.85	1.3116	9.85	2.0365	9.85	1.04942	9.85	2.2713	9.85	2.51805	9.85	0.59544	9.85	2.7576	9.85	0.34424	9.85	3.0039	9.85	0.11458	9.85	0.8382	9.85	-0.1278	9.85	-3.02842	9.85	-1.33699	9.85	-1.82127	9.85	-2.06356	9.85	-0.85011	9.85	-1.09055	9.85	-0.60563	9.85	-2.55995	9.85	-0.36231	9.85	-2.79561	9.85
-1.5839	9.86667	1.55776	9.86667	1.78923	9.86667	1.313	9.86667	2.03927	9.86667	1.05092	9.86667	2.27117	9.86667	2.51869	9.86667	0.59621	9.86667	2.75713	9.86667	0.34546	9.86667	3.00578	9.86667	0.11457	9.86667	0.83877	9.86667	-0.12674	9.86667	-3.03026	9.86667	-1.33945	9.86667	-1.82395	9.86667	-2.06502	9.86667	-0.84968	9.86667	-1.09012	9.86667	-0.60516	9.86667	-2.55731	9.86667	-0.36375	9.86667	-2.79371	9.86667
-1.58167	9.88333	1.55784	9.88333	1.79111	9.88333	1.31141	9.88333	2.03899	9.88333	1.05072	9.88333	2.26994	9.88333	2.51778	9.88333	0.59653	9.88333	2.76024	9.88333	0.34723	9.88333	3.00619	9.88333	0.11871	9.88333	0.83741	9.88333	-0.12707	9.88333	-3.03204	9.88333	-1.33723	9.88333	-1.82193	9.88333	-2.06488	9.88333	-0.85096	9.88333	-1.08865	9.88333	-0.60436	9.88333	-2.56062	9.88333	-0.36331	9.88333	-2.79242	9.88333
-1.5863	9.9	1.56118	9.9	1.79438	9.9	1.31208	9.9	2.03622	9.9	1.05084	9.9	2.27033	9.9	2.51721	9.9	0.59502	9.9	2.75964	9.9	0.3445	9.9	3.00591	9.9	0.11734	9.9	0.83851	9.9	-0.12751	9.9	-3.03132	9.9	-1.33746	9.9	-1.82214	9.9	-2.0658	9.9	-0.85108	9.9	-1.08926	9.9	-0.60562	9.9	-2.56106	9.9	-0.36482	9.9	-2.79158	9.9
-1.58886	9.91667	1.56349	9.91667	1.7948	9.91667	1.312	9.91667	2.03784	9.91667	1.05149	9.91667	2.27649	9.91667	2.52022	9.91667	0.59242	9.91667	2.76327	9.91667	0.34487	9.91667	3.00867	9.91667	0.11519	9.91667	0.8381	9.91667	-0.13196	9.91667	-3.03092	9.91667	-1.34373	9.91667	-1.82525	9.91667	-2.06706	9.91667	-0.85487	9.91667	-1.0924	9.91667	-0.60732	9.91667	-2.56059	9.91667	-0.36993	9.91667	-2.79176	9.91667
-1.58561	9.93333	1.55842	9.93333	1.7891	9.93333	1.30765	9.93333	2.03498	9.93333	1.04703	9.93333	2.27083	9.93333	2.51638	9.93333	0.59197	9.93333	2.76229	9.93333	0.3463	9.93333	3.00765	9.93333	0.11465	9.93333	0.83636	9.93333	-0.13044	9.93333	-3.03105	9.93333	-1.33877	9.93333	-1.82111	9.93333	-2.06561	9.93333	-0.85339	9.93333	-1.0879	9.93333	-0.60351	9.93333	-2.55993	9.93333	-0.36475	9.93333	-2.79094	9.93333
-1.58775	9.95	1.55786	9.95	1.79084	9.95	1.30927	9.95	2.03593	9.95	1.04908	9.95	2.27335	9.95	2.52034	9.95	0.59305	9.95	2.76286	9.95	0.34784	9.95	3.00876	9.95	0.11512	9.95	0.83706	9.95	-0.13056	9.95	-3.02958	9.95	-1.33909	9.95	-1.82215	9.95	-2.06788	9.95	-0.85494	9.95	-1.09066	9.95	-0.60751	9.95	-2.55994	9.95	-0.36518	9.95	-2.79171	9.95
-1.58424	9.96667	1.55502	9.96667	1.79124	9.96667	1.30534	9.96667	2.03321	9.96667	1.05067	9.96667	2.27058	9.96667	2.51915	9.96667	0.59016	9.96667	2.76026	9.96667	0.34649	9.96667	3.00815	9.96667	0.11755	9.96667	0.83766	9.96667	-0.12882	9.96667	-3.03192	9.96667	-1.3372	9.96667	-1.82156	9.96667	-2.0656	9.96667	-0.85141	9.96667	-1.08747	9.96667	-0.60298	9.96667	-2.55559	9.96667	-0.36253	9.96667	-2.7925	9.96667
-1.59072	9.98333	1.55743	9.98333	1.79608	9.98333	1.30768	9.98333	2.03714	9.98333	1.05336	9.98333	2.27691	9.98333	2.52429	9.98333	0.58892	9.98333	2.76535	9.98333	0.34666	9.98333	3.0122	9.98333	0.11483	9.98333	0.83904	9.98333	-0.13437	9.98333	-3.0302	9.98333	-1.34454	9.98333	-1.82826	9.98333	-2.06892	9.98333	-0.85781	9.98333	-1.09358	9.98333	-0.60985	9.98333	-2.55576	9.98333	-0.36634	9.98333	-2.79371	9.98333
-1.58742	10	1.55516	10	1.79329	10	1.30734	10	2.03408	10	1.05009	10	2.27569	10	2.51975	10	0.58746	10	2.76114	10	0.34536	10	3.01146	10	0.11746	10	0.83679	10	-0.13191	10	-3.0314	10	-1.34293	10	-1.82493	10	-2.06737	10	-0.85579	10	-1.09093	10	-0.60559	10	-2.55583	10	-0.36502	10	-2.79241	10
-1.5886	10.01667	1.5547	10.01667	1.79283	10.01667	1.30854	10.01667	2.0336	10.01667	1.05143	10.01667	2.27399	10.01667	2.51872	10.01667	0.58856	10.01667	2.76012	10.01667	0.34756	10.01667	3.01227	10.01667	0.11891	10.01667	0.83769	10.01667	-0.132	10.01667	-3.03398	10.01667	-1.34707	10.01667	-1.82556	10.01667	-2.06783	10.01667	-0.85654	10.01667	-1.0935	10.01667	-0.607	10.01667	-2.55906	10.01667	-0.36454	10.01667	-2.79704	10.01667
-1.58925	10.03333	1.55302	10.03333	1.79251	10.03333	1.3091	10.03333	2.03198	10.03333	1.04964	10.03333	2.27231	10.03333	2.5174	10.03333	0.58731	10.03333	2.75971	10.03333	0.34741	10.03333	3.0118	10.03333	0.11574	10.03333	0.83292	10.03333	-0.13266	10.03333	-3.03251	10.03333	-1.34537	10.03333	-1.82477	10.03333	-2.06804	10.03333	-0.85442	10.03333	-1.0898	10.03333	-0.60567	10.03333	-2.55716	10.03333	-0.36472	10.03333	-2.79528	10.03333
-1.59326	10.05	1.55601	10.05	1.79349	10.05	1.31469	10.05	2.03542	10.05	1.05271	10.05	2.27419	10.05	2.52055	10.05	0.58926	10.05	2.75818	10.05	0.34912	10.05	3.00852	10.05	0.11652	10.05	0.83425	10.05	-0.1342	10.05	-3.03383	10.05	-1.34623	10.05	-1.82656	10.05	-2.06891	10.05	-0.85417	10.05	-1.0915	10.05	-0.60883	10.05	-2.55739	10.05	-0.365	10.05	-2.79958	10.05
-1.59381	10.06667	1.55566	10.06667	1.7954	10.06667	1.31582	10.06667	2.03889	10.06667	1.05524	10.06667	2.27985	10.06667	2.5257	10.06667	0.59121	10.06667	2.76124	10.06667	0.34811	10.06667	3.01196	10.06667	0.11413	10.06667	0.83576	10.06667	-0.13663	10.06667	-3.03091	10.06667	-1.34874	10.06667	-1.82788	10.06667	-2.0713	10.06667	-0.86001	10.06667	-1.09452	10.06667	-0.6106	10.06667	-2.55432	10.06667	-0.36785	10.06667	-2.80001	10.06667
-1.59196	10.08333	1.55119	10.08333	1.79033	10.08333	1.31202	10.08333	2.03208	10.08333	1.0521	10.08333	2.27532	10.08333	2.52158	10.08333	0.59065	10.08333	2.75688	10.08333	0.34815	10.08333	3.00876	10.08333	0.11616	10.08333	0.83479	10.08333	-0.13457	10.08333	-3.03336	10.08333	-1.34512	10.08333	-1.82336	10.08333	-2.06608	10.08333	-0.85682	10.08333	-1.09203	10.08333	-0.60782	10.08333	-2.55284	10.08333	-0.36261	10.08333	-2.79878	10.08333
-1.59111	10.1	1.55585	10.1	1.79062	10.1	1.31534	10.1	2.0325	10.1	1.05348	10.1	2.27452	10.1	2.5256	10.1	0.59002	10.1	2.75703	10.1	0.35026	10.1	3.01071	10.1	0.11576	10.1	0.83708	10.1	-0.13382	10.1	-3.03411	10.1	-1.34462	10.1	-1.82082	10.1	-2.06576	10.1	-0.85785	10.1	-1.09171	10.1	-0.60803	10.1	-2.55248	10.1	-0.36082	10.1	-2.79982	10.1
-1.58893	10.11667	1.55691	10.11667	1.78954	10.11667	1.31516	10.11667	2.03177	10.11667	1.05478	10.11667	2.27608	10.11667	2.52545	10.11667	0.59234	10.11667	2.75288	10.11667	0.35181	10.11667	3.00908	10.11667	0.1153	10.11667	0.83815	10.11667	-0.13535	10.11667	-3.03454	10.11667	-1.34498	10.11667	-1.82033	10.11667	-2.06425	10.11667	-0.85739	10.11667	-1.09229	10.11667	-0.60883	10.11667	-2.55187	10.11667	-0.36404	10.11667	-2.80187	10.11667
-1.58942	10.13333	1.55943	10.13333	1.79007	10.13333	1.31768	10.13333	2.0347	10.13333	1.05684	10.13333	2.27572	10.13333	2.52436	10.13333	0.59199	10.13333	2.7562	10.13333	0.34858	10.13333	3.01151	10.13333	0.11212	10.13333	0.83861	10.13333	-0.13835	10.13333	-3.03268	10.13333	-1.34689	10.13333	-1.82316	10.13333	-2.06614	10.13333	-0.86078	10.13333	-1.09566	10.13333	-0.61076	10.13333	-2.55154	10.13333	-0.36435	10.13333	-2.80111	10.13333
-1.58683	10.15	1.55736	10.15	1.78653	10.15	1.31703	10.15	2.03297	10.15	1.05688	10.15	2.27526	10.15	2.52362	10.15	0.59107	10.15	2.75753	10.15	0.34775	10.15	3.01512	10.15	0.11297	10.15	0.83945	10.15	-0.13432	10.15	-3.03214	10.15	-1.34502	10.15	-1.82269	10.15	-2.06516	10.15	-0.85745	10.15	-1.09212	10.15	-0.6093	10.15	-2.55177	10.15	-0.36262	10.15	-2.79985	10.15
-1.58059	10.16667	1.55308	10.16667	1.78359	10.16667	1.31481	10.16667	2.02954	10.16667	1.05745	10.16667	2.27229	10.16667	2.5186	10.16667	0.58958	10.16667	2.75259	10.16667	0.34986	10.16667	3.0135	10.16667	0.11651	10.16667	0.83924	10.16667	-0.13248	10.16667	-3.03346	10.16667	-1.34015	10.16667	-1.81966	10.16667	-2.06258	10.16667	-0.85353	10.16667	-1.08762	10.16667	-0.6079	10.16667	-2.55043	10.16667	-0.36075	10.16667	-2.80078	10.16667
-1.58408	10.18333	1.55488	10.18333	1.78868	10.18333	1.31407	10.18333	2.03066	10.18333	1.05831	10.18333	2.27243	10.18333	2.51953	10.18333	0.59132	10.18333	2.75377	10.18333	0.34931	10.18333	3.01322	10.18333	0.11604	10.18333	0.8385	10.18333	-0.13527	10.18333	-3.03397	10.18333	-1.34114	10.18333	-1.82211	10.18333	-2.06469	10.18333	-0.85484	10.18333	-1.09137	10.18333	-0.61186	10.18333	-2.55112	10.18333	-0.36431	10.18333	-2.80596	10.18333
-1.5807	10.2	1.55069	10.2	1.78459	10.2	1.31102	10.2	2.02768	10.2	1.05642	10.2	2.26815	10.2	2.51832	10.2	0.5934	10.2	2.75537	10.2	0.35231	10.2	3.01153	10.2	0.11748	10.2	0.83666	10.2	-0.13187	10.2	-3.03316	10.2	-1.33954	10.2	-1.82107	10.2	-2.06288	10.2	-0.85081	10.2	-1.0909	10.2	-0.60737	10.2	-2.55179	10.2	-0.36377	10.2	-2.80591	10.2
-1.58625	10.21667	1.55806	10.21667	1.7933	10.21667	1.31884	10.21667	2.03397	10.21667	1.06169	10.21667	2.27684	10.21667	2.52314	10.21667	0.58888	10.21667	2.75952	10.21667	0.34915	10.21667	3.0143	10.21667	0.11396	10.21667	0.83894	10.21667	-0.13439	10.21667	-3.03051	10.21667	-1.34602	10.21667	-1.82683	10.21667	-2.0664	10.21667	-0.85963	10.21667	-1.09758	10.21667	-0.61386	10.21667	-2.55164	10.21667	-0.37214	10.21667	-2.80276	10.21667
-1.57842	10.23333	1.55534	10.23333	1.78761	10.23333	1.316	10.23333	2.02564	10.23333	1.05758	10.23333	2.26985	10.23333	2.51806	10.23333	0.59062	10.23333	2.75672	10.23333	0.34864	10.23333	3.01113	10.23333	0.11265	10.23333	0.83551	10.23333	-0.13405	10.23333	-3.03297	10.23333	-1.34018	10.23333	-1.82227	10.23333	-2.06242	10.23333	-0.85392	10.23333	-1.09423	10.23333	-0.61027	10.23333	-2.54778	10.23333	-0.3685	10.23333	-2.80028	10.23333
-1.57995	10.25	1.55605	10.25	1.79187	10.25	1.31761	10.25	2.02845	10.25	1.05872	10.25	2.27473	10.25	2.52108	10.25	0.59083	10.25	2.7597	10.25	0.34887	10.25	3.01251	10.25	0.11541	10.25	0.83872	10.25	-0.13485	10.25	-3.03273	10.25	-1.3426	10.25	-1.82442	10.25	-2.06439	10.25	-0.85826	10.25	-1.09694	10.25	-0.61334	10.25	-2.54576	10.25	-0.37015	10.25	-2.80173	10.25
-1.57906	10.26667	1.55572	10.26667	1.78871	10.26667	1.31598	10.26667	2.0268	10.26667	1.05674	10.26667	2.27485	10.26667	2.51968	10.26667	0.58874	10.26667	2.75837	10.26667	0.35135	10.26667	3.01201	10.26667	0.11443	10.26667	0.83638	10.26667	-0.13283	10.26667	-3.03282	10.26667	-1.33947	10.26667	-1.8251	10.26667	-2.0676	10.26667	-0.85664	10.26667	-1.09513	10.26667	-0.6118	10.26667	-2.54571	10.26667	-0.37027	10.26667	-2.79919	10.26667
-1.5819	10.28333	1.5587	10.28333	1.78978	10.28333	1.31887	10.28333	2.03153	10.28333	1.0594	10.28333	2.27739	10.28333	2.52013	10.28333	0.58978	10.28333	2.76123	10.28333	0.35331	10.28333	3.01328	10.28333	0.11203	10.28333	0.83789	10.28333	-0.13157	10.28333	-3.03036	10.28333	-1.34085	10.28333	-1.82812	10.28333	-2.06899	10.28333	-0.85691	10.28333	-1.09736	10.28333	-0.61307	10.28333	-2.54748	10.28333	-0.3722	10.28333	-2.79963	10.28333
-1.58161	10.3	1.55644	10.3	1.78999	10.3	1.31834	10.3	2.03013	10.3	1.0618	10.3	2.27614	10.3	2.51927	10.3	0.59065	10.3	2.76163	10.3	0.35423	10.3	3.01102	10.3	0.11194	10.3	0.83985	10.3	-0.13314	10.3	-3.02945	10.3	-1.34311	10.3	-1.82626	10.3	-2.06898	10.3	-0.85882	10.3	-1.1004	10.3	-0.61226	10.3	-2.54688	10.3	-0.3709	10.3	-2.79777	10.3
-1.58133	10.31667	1.55111	10.31667	1.78841	10.31667	1.315	10.31667	2.02956	10.31667	1.06109	10.31667	2.2758	10.31667	2.51476	10.31667	0.59203	10.31667	2.75929	10.31667	0.35604	10.31667	3.00744	10.31667	0.11312	10.31667	0.83783	10.31667	-0.13129	10.31667	-3.03071	10.31667	-1.34156	10.31667	-1.82385	10.31667	-2.06682	10.31667	-0.85377	10.31667	-1.09704	10.31667	-0.60828	10.31667	-2.54643	10.31667	-0.37143	10.31667	-2.79918	10.31667
-1.58389	10.33333	1.55086	10.33333	1.78797	10.33333	1.31534	10.33333	2.02936	10.33333	1.06244	10.33333	2.27744	10.33333	2.51766	10.33333	0.58927	10.33333	2.75801	10.33333	0.35535	10.33333	3.0091	10.33333	0.11656	10.33333	0.83658	10.33333	-0.13329	10.33333	-3.02907	10.33333	-1.34274	10.33333	-1.82468	10.33333	-2.06668	10.33333	-0.85494	10.33333	-1.09778	10.33333	-0.60888	10.33333	-2.54856	10.33333	-0.3719	10.33333	-2.80159	10.33333
-1.58252	10.35	1.54956	10.35	1.78602	10.35	1.31447	10.35	2.02954	10.35	1.06083	10.35	2.27614	10.35	2.51522	10.35	0.58745	10.35	2.76033	10.35	0.35542	10.35	3.00775	10.35	0.11914	10.35	0.83445	10.35	-0.13319	10.35	-3.03023	10.35	-1.34324	10.35	-1.82098	10.35	-2.06403	10.35	-0.85496	10.35	-1.09844	10.35	-0.60712	10.35	-2.54599	10.35	-0.37104	10.35	-2.80176	10.35
-1.58583	10.36667	1.54972	10.36667	1.78847	10.36667	1.31526	10.36667	2.0326	10.36667	1.06347	10.36667	2.27863	10.36667	2.51726	10.36667	0.58886	10.36667	2.766	10.36667	0.35323	10.36667	3.01155	10.36667	0.11445	10.36667	0.837	10.36667	-0.1372	10.36667	-3.03023	10.36667	-1.34415	10.36667	-1.82444	10.36667	-2.06561	10.36667	-0.85827	10.36667	-1.09984	10.36667	-0.61063	10.36667	-2.54612	10.36667	-0.37562	10.36667	-2.80194	10.36667
-1.58333	10.38333	1.54709	10.38333	1.78595	10.38333	1.31071	10.38333	2.03242	10.38333	1.06532	10.38333	2.27707	10.38333	2.51407	10.38333	0.58296	10.38333	2.76465	10.38333	0.35246	10.38333	3.00802	10.38333	0.11435	10.38333	0.83497	10.38333	-0.13626	10.38333	-3.03114	10.38333	-1.34056	10.38333	-1.82092	10.38333	-2.06575	10.38333	-0.85536	10.38333	-1.10117	10.38333	-0.61081	10.38333	-2.54394	10.38333	-0.37458	10.38333	-2.80029	10.38333
-1.58275	10.4	1.54696	10.4	1.78665	10.4	1.30882	10.4	2.03133	10.4	1.06541	10.4	2.27418	10.4	2.51338	10.4	0.58195	10.4	2.76422	10.4	0.35121	10.4	3.00877	10.4	0.11481	10.4	0.83554	10.4	-0.13361	10.4	-3.03383	10.4	-1.3381	10.4	-1.81862	10.4	-2.06363	10.4	-0.85585	10.4	-1.10146	10.4	-0.61003	10.4	-2.54356	10.4	-0.37157	10.4	-2.79995	10.4
-1.58756	10.41667	1.5431	10.41667	1.78705	10.41667	1.3092	10.41667	2.03041	10.41667	1.06748	10.41667	2.27284	10.41667	2.51359	10.41667	0.58059	10.41667	2.76625	10.41667	0.34886	10.41667	3.00897	10.41667	0.11142	10.41667	0.83772	10.41667	-0.13608	10.41667	-3.03553	10.41667	-1.34093	10.41667	-1.82139	10.41667	-2.06545	10.41667	-0.85916	10.41667	-1.10288	10.41667	-0.61467	10.41667	-2.54145	10.41667	-0.37346	10.41667	-2.79875	10.41667
-1.58522	10.43333	1.5392	10.43333	1.78649	10.43333	1.30462	10.43333	2.0246	10.43333	1.06684	10.43333	2.27167	10.43333	2.51054	10.43333	0.58196	10.43333	2.76287	10.43333	0.3479	10.43333	3.009	10.43333	0.11135	10.43333	0.83628	10.43333	-0.13167	10.43333	-3.0342	10.43333	-1.3369	10.43333	-1.81921	10.43333	-2.06323	10.43333	-0.85819	10.43333	-1.09923	10.43333	-0.61304	10.43333	-2.54332	10.43333	-0.37255	10.43333	-2.79785	10.43333
-1.58984	10.45	1.54144	10.45	1.79064	10.45	1.30983	10.45	2.03029	10.45	1.06945	10.45	2.27635	10.45	2.5135	10.45	0.58272	10.45	2.76892	10.45	0.3498	10.45	3.00961	10.45	0.10815	10.45	0.83627	10.45	-0.13595	10.45	-3.03263	10.45	-1.34062	10.45	-1.82151	10.45	-2.06554	10.45	-0.86085	10.45	-1.09913	10.45	-0.61417	10.45	-2.54575	10.45	-0.37373	10.45	-2.7984	10.45
-1.58698	10.46667	1.53867	10.46667	1.78948	10.46667	1.30629	10.46667	2.02783	10.46667	1.06777	10.46667	2.27364	10.46667	2.51133	10.46667	0.58554	10.46667	2.76604	10.46667	0.3503	10.46667	3.00731	10.46667	0.11359	10.46667	0.83686	10.46667	-0.13228	10.46667	-3.03763	10.46667	-1.33788	10.46667	-1.81819	10.46667	-2.06132	10.46667	-0.85147	10.46667	-1.08987	10.46667	-0.60691	10.46667	-2.54566	10.46667	-0.36561	10.46667	-2.80121	10.46667
-1.58944	10.48333	1.54027	10.48333	1.79012	10.48333	1.30924	10.48333	2.03201	10.48333	1.0674	10.48333	2.27821	10.48333	2.51366	10.48333	0.58356	10.48333	2.77158	10.48333	0.3453	10.48333	3.00869	10.48333	0.11099	10.48333	0.83968	10.48333	-0.13729	10.48333	-3.03658	10.48333	-1.33763	10.48333	-1.81926	10.48333	-2.06326	10.48333	-0.85426	10.48333	-1.09055	10.48333	-0.6104	10.48333	-2.54527	10.48333	-0.36995	10.48333	-2.80048	10.48333
-1.58761	10.5	1.53931	10.5	1.78841	10.5	1.30852	10.5	2.02984	10.5	1.06592	10.5	2.27775	10.5	2.51045	10.5	0.5805	10.5	2.76852	10.5	0.34681	10.5	3.00684	10.5	0.11505	10.5	0.84035	10.5	-0.13575	10.5	-3.03778	10.5	-1.33593	10.5	-1.81819	10.5	-2.06155	10.5	-0.85324	10.5	-1.08839	10.5	-0.60979	10.5	-2.54786	10.5	-0.36689	10.5	-2.80342	10.5
-1.58992	10.51667	1.53947	10.51667	1.7899	10.51667	1.30815	10.51667	2.03238	10.51667	1.06767	10.51667	2.28226	10.51667	2.51332	10.51667	0.57738	10.51667	2.77057	10.51667	0.34475	10.51667	3.01076	10.51667	0.11236	10.51667	0.84072	10.51667	-0.13796	10.51667	-3.03644	10.51667	-1.3392	10.51667	-1.82106	10.51667	-2.06613	10.51667	-0.8577	10.51667	-1.09051	10.51667	-0.61297	10.51667	-2.54958	10.51667	-0.36989	10.51667	-2.80046	10.51667
-1.58883	10.53333	1.53594	10.53333	1.78856	10.53333	1.30696	10.53333	2.03144	10.53333	1.07012	10.53333	2.27941	10.53333	2.51198	10.53333	0.57593	10.53333	2.7688	10.53333	0.34414	10.53333	3.01088	10.53333	0.11304	10.53333	0.83921	10.53333	-0.13634	10.53333	-3.03677	10.53333	-1.33801	10.53333	-1.82256	10.53333	-2.06609	10.53333	-0.85673	10.53333	-1.09165	10.53333	-0.61206	10.53333	-2.55037	10.53333	-0.37099	10.53333	-2.801	10.53333
-1.58965	10.55	1.53192	10.55	1.78547	10.55	1.30482	10.55	2.03014	10.55	1.06913	10.55	2.27762	10.55	2.50927	10.55	0.57521	10.55	2.76618	10.55	0.34241	10.55	3.01162	10.55	0.11319	10.55	0.83783	10.55	-0.13621	10.55	-3.03745	10.55	-1.33704	10.55	-1.8239	10.55	-2.06494	10.55	-0.85836	10.55	-1.09265	10.55	-0.60868	10.55	-2.54716	10.55	-0.37122	10.55	-2.80022	10.55
-1.59261	10.56667	1.53448	10.56667	1.78802	10.56667	1.30664	10.56667	2.03242	10.56667	1.07206	10.56667	2.28119	10.56667	2.51049	10.56667	0.57567	10.56667	2.76692	10.56667	0.34225	10.56667	3.01315	10.56667	0.11314	10.56667	0.8389	10.56667	-0.13742	10.56667	-3.03684	10.56667	-1.34046	10.56667	-1.82752	10.56667	-2.06752	10.56667	-0.85839	10.56667	-1.09351	10.56667	-0.60906	10.56667	-2.54692	10.56667	-0.37174	10.56667	-2.80027	10.56667
-1.59415	10.58333	1.53499	10.58333	1.78986	10.58333	1.30809	10.58333	2.03234	10.58333	1.0723	10.58333	2.28056	10.58333	2.50894	10.58333	0.57457	10.58333	2.76472	10.58333	0.34189	10.58333	3.0084	10.58333	0.11368	10.58333	0.8381	10.58333	-0.13589	10.58333	-3.03915	10.58333	-1.33667	10.58333	-1.82519	10.58333	-2.06575	10.58333	-0.85606	10.58333	-1.09242	10.58333	-0.60485	10.58333	-2.54813	10.58333	-0.37079	10.58333	-2.80411	10.58333
-1.59859	10.6	1.53774	10.6	1.79594	10.6	1.31087	10.6	2.03811	10.6	1.07622	10.6	2.28254	10.6	2.50833	10.6	0.57568	10.6	2.76637	10.6	0.34133	10.6	3.01044	10.6	0.11412	10.6	0.83784	10.6	-0.13511	10.6	-3.0373	10.6	-1.34071	10.6	-1.82927	10.6	-2.06563	10.6	-0.86193	10.6	-1.09627	10.6	-0.61022	10.6	-2.54945	10.6	-0.37392	10.6	-2.80047	10.6
-1.59415	10.61667	1.53503	10.61667	1.791	10.61667	1.31002	10.61667	2.03231	10.61667	1.07312	10.61667	2.2757	10.61667	2.50268	10.61667	0.57353	10.61667	2.75889	10.61667	0.34143	10.61667	3.00878	10.61667	0.1172	10.61667	0.83409	10.61667	-0.13427	10.61667	-3.04103	10.61667	-1.33574	10.61667	-1.82332	10.61667	-2.06331	10.61667	-0.85764	10.61667	-1.09094	10.61667	-0.60682	10.61667	-2.54595	10.61667	-0.37144	10.61667	-2.80164	10.61667
-1.59718	10.63333	1.53648	10.63333	1.79104	10.63333	1.31036	10.63333	2.03068	10.63333	1.07537	10.63333	2.27648	10.63333	2.50147	10.63333	0.57145	10.63333	2.76113	10.63333	0.34131	10.63333	3.00909	10.63333	0.1159	10.63333	0.83343	10.63333	-0.1364	10.63333	-3.03747	10.63333	-1.33784	10.63333	-1.82492	10.63333	-2.06606	10.63333	-0.85929	10.63333	-1.09009	10.63333	-0.61145	10.63333	-2.54694	10.63333	-0.37185	10.63333	-2.80048	10.63333
-1.59662	10.65	1.5393	10.65	1.79342	10.65	1.3126	10.65	2.02969	10.65	1.07594	10.65	2.27522	10.65	2.50014	10.65	0.56849	10.65	2.75958	10.65	0.3402	10.65	3.00905	10.65	0.11578	10.65	0.83123	10.65	-0.13738	10.65	-3.03662	10.65	-1.3383	10.65	-1.82116	10.65	-2.0651	10.65	-0.85751	10.65	-1.09085	10.65	-0.61176	10.65	-2.54639	10.65	-0.37286	10.65	-2.7999	10.65
-1.59618	10.66667	1.53818	10.66667	1.79535	10.66667	1.31285	10.66667	2.03299	10.66667	1.07661	10.66667	2.27667	10.66667	2.50284	10.66667	0.56805	10.66667	2.76239	10.66667	0.34104	10.66667	3.01148	10.66667	0.11896	10.66667	0.83122	10.66667	-0.14173	10.66667	-3.0362	10.66667	-1.33908	10.66667	-1.82264	10.66667	-2.06709	10.66667	-0.85879	10.66667	-1.09043	10.66667	-0.61333	10.66667	-2.54531	10.66667	-0.37443	10.66667	-2.79883	10.66667
-1.59514	10.68333	1.53662	10.68333	1.79378	10.68333	1.31194	10.68333	2.03049	10.68333	1.07605	10.68333	2.2765	10.68333	2.50667	10.68333	0.56712	10.68333	2.76173	10.68333	0.34115	10.68333	3.01182	10.68333	0.12092	10.68333	0.83088	10.68333	-0.1409	10.68333	-3.03456	10.68333	-1.33815	10.68333	-1.82092	10.68333	-2.06623	10.68333	-0.85933	10.68333	-1.08915	10.68333	-0.61003	10.68333	-2.54639	10.68333	-0.37367	10.68333	-2.79628	10.68333
-1.59096	10.7	1.53471	10.7	1.78942	10.7	1.31185	10.7	2.02771	10.7	1.07517	10.7	2.27366	10.7	2.5034	10.7	0.57003	10.7	2.75947	10.7	0.34192	10.7	3.00809	10.7	0.12266	10.7	0.82991	10.7	-0.13886	10.7	-3.03805	10.7	-1.33792	10.7	-1.8224	10.7	-2.06591	10.7	-0.85518	10.7	-1.08599	10.7	-0.60469	10.7	-2.54592	10.7	-0.37049	10.7	-2.79658	10.7
-1.59281	10.71667	1.53747	10.71667	1.79092	10.71667	1.31215	10.71667	2.02869	10.71667	1.07468	10.71667	2.2778	10.71667	2.50553	10.71667	0.56925	10.71667	2.76209	10.71667	0.34184	10.71667	3.01053	10.71667	0.12092	10.71667	0.82894	10.71667	-0.14082	10.71667	-3.03638	10.71667	-1.33933	10.71667	-1.82406	10.71667	-2.06587	10.71667	-0.85662	10.71667	-1.08726	10.71667	-0.6056	10.71667	-2.54464	10.71667	-0.37274	10.71667	-2.79106	10.71667
-1.59372	10.73333	1.53532	10.73333	1.79022	10.73333	1.3107	10.73333	2.02808	10.73333	1.0734	10.73333	2.27664	10.73333	2.50394	10.73333	0.57055	10.73333	2.75925	10.73333	0.34529	10.73333	3.00773	10.73333	0.11929	10.73333	0.82853	10.73333	-0.14171	10.73333	-3.0366	10.73333	-1.33848	10.73333	-1.82441	10.73333	-2.06837	10.73333	-0.85745	10.73333	-1.0879	10.73333	-0.60652	10.73333	-2.54722	10.73333	-0.375	10.73333	-2.79059	10.73333
-1.59371	10.75	1.53564	10.75	1.79101	10.75	1.3084	10.75	2.03061	10.75	1.07136	10.75	2.28122	10.75	2.51025	10.75	0.56849	10.75	2.76192	10.75	0.3428	10.75	3.0083	10.75	0.11665	10.75	0.82772	10.75	-0.14054	10.75	-3.03706	10.75	-1.34042	10.75	-1.8241	10.75	-2.06795	10.75	-0.8607	10.75	-1.09065	10.75	-0.60604	10.75	-2.547	10.75	-0.37688	10.75	-2.78899	10.75
-1.59189	10.76667	1.53668	10.76667	1.79087	10.76667	1.3064	10.76667	2.03031	10.76667	1.0694	10.76667	2.28113	10.76667	2.50756	10.76667	0.56784	10.76667	2.76123	10.76667	0.34391	10.76667	3.00996	10.76667	0.11875	10.76667	0.82634	10.76667	-0.14035	10.76667	-3.03666	10.76667	-1.33965	10.76667	-1.825	10.76667	-2.06706	10.76667	-0.8588	10.76667	-1.09408	10.76667	-0.60393	10.76667	-2.54608	10.76667	-0.37702	10.76667	-2.79117	10.76667
-1.58884	10.78333	1.53736	10.78333	1.78943	10.78333	1.30327	10.78333	2.02958	10.78333	1.06552	10.78333	2.2805	10.78333	2.50962	10.78333	0.56591	10.78333	2.76228	10.78333	0.34001	10.78333	3.0095	10.78333	0.11799	10.78333	0.8247	10.78333	-0.1434	10.78333	-3.03646	10.78333	-1.33597	10.78333	-1.82521	10.78333	-2.06348	10.78333	-0.85895	10.78333	-1.09368	10.78333	-0.60701	10.78333	-2.54533	10.78333	-0.37944	10.78333	-2.79152	10.78333
-1.59308	10.8	1.54144	10.8	1.79189	10.8	1.30486	10.8	2.03467	10.8	1.06621	10.8	2.28151	10.8	2.5102	10.8	0.5658	10.8	2.76543	10.8	0.33912	10.8	3.00914	10.8	0.11953	10.8	0.82564	10.8	-0.14345	10.8	-3.03544	10.8	-1.34226	10.8	-1.82847	10.8	-2.06562	10.8	-0.86243	10.8	-1.09838	10.8	-0.60927	10.8	-2.54707	10.8	-0.38154	10.8	-2.79369	10.8
-1.59098	10.81667	1.54348	10.81667	1.7905	10.81667	1.30451	10.81667	2.03175	10.81667	1.06457	10.81667	2.27921	10.81667	2.51305	10.81667	0.56642	10.81667	2.76386	10.81667	0.34059	10.81667	3.00971	10.81667	0.11973	10.81667	0.82647	10.81667	-0.14373	10.81667	-3.03579	10.81667	-1.34084	10.81667	-1.82651	10.81667	-2.06359	10.81667	-0.86285	10.81667	-1.10019	10.81667	-0.60742	10.81667	-2.54718	10.81667	-0.3801	10.81667	-2.79566	10.81667
-1.59048	10.83333	1.54699	10.83333	1.79422	10.83333	1.30659	10.83333	2.03128	10.83333	1.06699	10.83333	2.27931	10.83333	2.51386	10.83333	0.5687	10.83333	2.76607	10.83333	0.34262	10.83333	3.01078	10.83333	0.12014	10.83333	0.8288	10.83333	-0.14604	10.83333	-3.03437	10.83333	-1.34119	10.83333	-1.82771	10.83333	-2.06387	10.83333	-0.86483	10.83333	-1.09891	10.83333	-0.60877	10.83333	-2.54563	10.83333	-0.38148	10.83333	-2.79419	10.83333
-1.58671	10.85	1.5431	10.85	1.79198	10.85	1.30359	10.85	2.02911	10.85	1.0684	10.85	2.275	10.85	2.50923	10.85	0.56853	10.85	2.76096	10.85	0.34288	10.85	3.009	10.85	0.12242	10.85	0.82978	10.85	-0.14366	10.85	-3.03596	10.85	-1.33689	10.85	-1.82573	10.85	-2.06368	10.85	-0.8582	10.85	-1.09579	10.85	-0.60475	10.85	-2.54478	10.85	-0.37908	10.85	-2.79598	10.85
-1.58911	10.86667	1.54049	10.86667	1.79521	10.86667	1.30284	10.86667	2.03285	10.86667	1.06738	10.86667	2.27686	10.86667	2.51174	10.86667	0.56819	10.86667	2.75995	10.86667	0.34143	10.86667	3.00987	10.86667	0.11847	10.86667	0.82916	10.86667	-0.14368	10.86667	-3.03591	10.86667	-1.34045	10.86667	-1.82875	10.86667	-2.06635	10.86667	-0.85767	10.86667	-1.09741	10.86667	-0.60698	10.86667	-2.54559	10.86667	-0.38189	10.86667	-2.7979	10.86667
-1.58647	10.88333	1.54171	10.88333	1.7951	10.88333	1.30143	10.88333	2.03327	10.88333	1.06733	10.88333	2.27711	10.88333	2.51245	10.88333	0.56926	10.88333	2.75886	10.88333	0.34211	10.88333	3.00898	10.88333	0.11807	10.88333	0.83117	10.88333	-0.14255	10.88333	-3.03959	10.88333	-1.33774	10.88333	-1.82904	10.88333	-2.06458	10.88333	-0.85449	10.88333	-1.09524	10.88333	-0.60739	10.88333	-2.54447	10.88333	-0.37961	10.88333	-2.79809	10.88333
-1.59107	10.9	1.54628	10.9	1.79928	10.9	1.30561	10.9	2.03413	10.9	1.07197	10.9	2.28046	10.9	2.51657	10.9	0.57182	10.9	2.76367	10.9	0.34446	10.9	3.01301	10.9	0.1175	10.9	0.83539	10.9	-0.14548	10.9	-3.03867	10.9	-1.34248	10.9	-1.83091	10.9	-2.06644	10.9	-0.85894	10.9	-1.09648	10.9	-0.60987	10.9	-2.54674	10.9	-0.38343	10.9	-2.79816	10.9
-1.58789	10.91667	1.54623	10.91667	1.79556	10.91667	1.30474	10.91667	2.02937	10.91667	1.07061	10.91667	2.2757	10.91667	2.51413	10.91667	0.57188	10.91667	2.76119	10.91667	0.3436	10.91667	3.01027	10.91667	0.11918	10.91667	0.83464	10.91667	-0.14132	10.91667	-3.03948	10.91667	-1.33907	10.91667	-1.82606	10.91667	-2.06146	10.91667	-0.85392	10.91667	-1.09248	10.91667	-0.60645	10.91667	-2.54766	10.91667	-0.38034	10.91667	-2.7978	10.91667
-1.5887	10.93333	1.54486	10.93333	1.7937	10.93333	1.30239	10.93333	2.02972	10.93333	1.07146	10.93333	2.27317	10.93333	2.513	10.93333	0.57369	10.93333	2.76062	10.93333	0.34392	10.93333	3.00797	10.93333	0.11585	10.93333	0.8339	10.93333	-0.13945	10.93333	-3.04147	10.93333	-1.3383	10.93333	-1.82851	10.93333	-2.06352	10.93333	-0.85336	10.93333	-1.09293	10.93333	-0.60669	10.93333	-2.54731	10.93333	-0.3807	10.93333	-2.79843	10.93333
-1.58712	10.95	1.54546	10.95	1.79363	10.95	1.30054	10.95	2.02885	10.95	1.07148	10.95	2.27216	10.95	2.5128	10.95	0.57232	10.95	2.7583	10.95	0.34193	10.95	3.00608	10.95	0.11455	10.95	0.83398	10.95	-0.13931	10.95	-3.03969	10.95	-1.3407	10.95	-1.82689	10.95	-2.06377	10.95	-0.85291	10.95	-1.09598	10.95	-0.6065	10.95	-2.54712	10.95	-0.37965	10.95	-2.79471	10.95
-1.58802	10.96667	1.54822	10.96667	1.79774	10.96667	1.30379	10.96667	2.03227	10.96667	1.07326	10.96667	2.27333	10.96667	2.51342	10.96667	0.57444	10.96667	2.75786	10.96667	0.34391	10.96667	3.00675	10.96667	0.113	10.96667	0.83758	10.96667	-0.13819	10.96667	-3.04205	10.96667	-1.34172	10.96667	-1.82866	10.96667	-2.06437	10.96667	-0.8538	10.96667	-1.09555	10.96667	-0.6076	10.96667	-2.54789	10.96667	-0.37977	10.96667	-2.79428	10.96667
-1.58729	10.98333	1.54561	10.98333	1.79583	10.98333	1.30333	10.98333	2.03356	10.98333	1.06935	10.98333	2.27023	10.98333	2.51646	10.98333	0.5706	10.98333	2.76187	10.98333	0.34093	10.98333	3.00894	10.98333	0.11124	10.98333	0.8332	10.98333	-0.14018	10.98333	-3.04174	10.98333	-1.33966	10.98333	-1.82634	10.98333	-2.06171	10.98333	-0.8562	10.98333	-1.09628	10.98333	-0.61029	10.98333	-2.54755	10.98333	-0.38186	10.98333	-2.78895	10.98333
-1.58871	11	1.54628	11	1.79536	11	1.30275	11	2.03271	11	1.06999	11	2.26844	11	2.51699	11	0.57433	11	2.76237	11	0.34225	11	3.00923	11	0.11329	11	0.83521	11	-0.1376	11	-3.04079	11	-1.33872	11	-1.82518	11	-2.06202	11	-0.85265	11	-1.09682	11	-0.60931	11	-2.54997	11	-0.37972	11	-2.79085	11
-1.58482	11.01667	1.54576	11.01667	1.79661	11.01667	1.30172	11.01667	2.03274	11.01667	1.06862	11.01667	2.26999	11.01667	2.52117	11.01667	0.5741	11.01667	2.76671	11.01667	0.3415	11.01667	3.01076	11.01667	0.11197	11.01667	0.83106	11.01667	-0.13835	11.01667	-3.03823	11.01667	-1.33428	11.01667	-1.82467	11.01667	-2.06072	11.01667	-0.84887	11.01667	-1.09134	11.01667	-0.61056	11.01667	-2.54676	11.01667	-0.38042	11.01667	-2.78532	11.01667
-1.58668	11.03333	1.54714	11.03333	1.80103	11.03333	1.30495	11.03333	2.03461	11.03333	1.0696	11.03333	2.26792	11.03333	2.52212	11.03333	0.57615	11.03333	2.76814	11.03333	0.34459	11.03333	3.01063	11.03333	0.11263	11.03333	0.83409	11.03333	-0.1403	11.03333	-3.03945	11.03333	-1.33337	11.03333	-1.82612	11.03333	-2.05964	11.03333	-0.84838	11.03333	-1.0912	11.03333	-0.61081	11.03333	-2.54685	11.03333	-0.3805	11.03333	-2.78725	11.03333
-1.5859	11.05	1.54986	11.05	1.79939	11.05	1.30795	11.05	2.03515	11.05	1.0714	11.05	2.26941	11.05	2.52161	11.05	0.57869	11.05	2.76816	11.05	0.34559	11.05	3.01183	11.05	0.11179	11.05	0.83537	11.05	-0.13992	11.05	-3.04005	11.05	-1.33407	11.05	-1.82464	11.05	-2.06061	11.05	-0.84947	11.05	-1.0929	11.05	-0.61123	11.05	-2.54824	11.05	-0.38018	11.05	-2.79013	11.05
-1.58645	11.06667	1.54792	11.06667	1.80036	11.06667	1.30881	11.06667	2.03488	11.06667	1.0699	11.06667	2.26804	11.06667	2.51881	11.06667	0.57725	11.06667	2.76635	11.06667	0.34559	11.06667	3.01122	11.06667	0.11094	11.06667	0.83368	11.06667	-0.1397	11.06667	-3.03901	11.06667	-1.33403	11.06667	-1.82573	11.06667	-2.05842	11.06667	-0.84956	11.06667	-1.09125	11.06667	-0.61089	11.06667	-2.54643	11.06667	-0.37667	11.06667	-2.78793	11.06667
-1.5826	11.08333	1.54459	11.08333	1.79628	11.08333	1.30553	11.08333	2.03362	11.08333	1.06593	11.08333	2.26642	11.08333	2.51693	11.08333	0.57416	11.08333	2.76654	11.08333	0.34842	11.08333	3.01168	11.08333	0.11273	11.08333	0.83215	11.08333	-0.13803	11.08333	-3.04108	11.08333	-1.33029	11.08333	-1.82517	11.08333	-2.05872	11.08333	-0.84797	11.08333	-1.08879	11.08333	-0.60867	11.08333	-2.54681	11.08333	-0.37257	11.08333	-2.78942	11.08333
-1.585	11.1	1.54568	11.1	1.79647	11.1	1.30599	11.1	2.03406	11.1	1.06489	11.1	2.26857	11.1	2.51699	11.1	0.57231	11.1	2.76823	11.1	0.34649	11.1	3.01361	11.1	0.11128	11.1	0.83247	11.1	-0.13925	11.1	-3.04198	11.1	-1.33362	11.1	-1.82635	11.1	-2.0587	11.1	-0.8503	11.1	-1.09028	11.1	-0.61054	11.1	-2.54656	11.1	-0.37296	11.1	-2.79234	11.1
-1.58601	11.11667	1.54612	11.11667	1.79634	11.11667	1.30479	11.11667	2.03342	11.11667	1.06831	11.11667	2.26782	11.11667	2.5165	11.11667	0.57537	11.11667	2.76442	11.11667	0.3476	11.11667	3.00845	11.11667	0.11238	11.11667	0.83584	11.11667	-0.14229	11.11667	-3.04577	11.11667	-1.33335	11.11667	-1.82818	11.11667	-2.0614	11.11667	-0.85124	11.11667	-1.09127	11.11667	-0.61058	11.11667	-2.54873	11.11667	-0.37491	11.11667	-2.79524	11.11667
-1.58504	11.13333	1.54717	11.13333	1.80128	11.13333	1.30445	11.13333	2.03651	11.13333	1.06677	11.13333	2.26853	11.13333	2.51921	11.13333	0.57333	11.13333	2.76943	11.13333	0.34876	11.13333	3.01052	11.13333	0.1091	11.13333	0.83228	11.13333	-0.14418	11.13333	-3.04282	11.13333	-1.33494	11.13333	-1.82744	11.13333	-2.06154	11.13333	-0.85328	11.13333	-1.09311	11.13333	-0.61268	11.13333	-2.54925	11.13333	-0.37741	11.13333	-2.7945	11.13333
-1.58555	11.15	1.54811	11.15	1.79646	11.15	1.30658	11.15	2.03299	11.15	1.06828	11.15	2.26138	11.15	2.51543	11.15	0.5732	11.15	2.76775	11.15	0.35172	11.15	3.00726	11.15	0.11089	11.15	0.83225	11.15	-0.14234	11.15	-3.04439	11.15	-1.3333	11.15	-1.82376	11.15	-2.06192	11.15	-0.84783	11.15	-1.09259	11.15	-0.61039	11.15	-2.54802	11.15	-0.37213	11.15	-2.79662	11.15
-1.58529	11.16667	1.54737	11.16667	1.7979	11.16667	1.30447	11.16667	2.03527	11.16667	1.06766	11.16667	2.26212	11.16667	2.51656	11.16667	0.5732	11.16667	2.76523	11.16667	0.34823	11.16667	3.00582	11.16667	0.10748	11.16667	0.8284	11.16667	-0.14298	11.16667	-3.04357	11.16667	-1.3312	11.16667	-1.82502	11.16667	-2.06358	11.16667	-0.85028	11.16667	-1.09292	11.16667	-0.61051	11.16667	-2.54867	11.16667	-0.37486	11.16667	-2.79662	11.16667
-1.58365	11.18333	1.54654	11.18333	1.79725	11.18333	1.30379	11.18333	2.03889	11.18333	1.07078	11.18333	2.26371	11.18333	2.5178	11.18333	0.57561	11.18333	2.76709	11.18333	0.34831	11.18333	3.0046	11.18333	0.10928	11.18333	0.82629	11.18333	-0.14249	11.18333	-3.04346	11.18333	-1.32853	11.18333	-1.82298	11.18333	-2.06261	11.18333	-0.84791	11.18333	-1.09095	11.18333	-0.60766	11.18333	-2.55056	11.18333	-0.37389	11.18333	-2.79404	11.18333
-1.58548	11.2	1.55085	11.2	1.79828	11.2	1.3049	11.2	2.0415	11.2	1.07193	11.2	2.26754	11.2	2.51948	11.2	0.57651	11.2	2.76714	11.2	0.3482	11.2	3.00236	11.2	0.10934	11.2	0.82716	11.2	-0.14022	11.2	-3.04172	11.2	-1.33223	11.2	-1.82585	11.2	-2.06381	11.2	-0.8481	11.2	-1.09181	11.2	-0.60887	11.2	-2.55103	11.2	-0.37341	11.2	-2.79381	11.2
-1.58439	11.21667	1.55087	11.21667	1.79837	11.21667	1.30251	11.21667	2.04049	11.21667	1.07058	11.21667	2.26882	11.21667	2.52003	11.21667	0.57425	11.21667	2.76881	11.21667	0.34636	11.21667	3.00472	11.21667	0.10905	11.21667	0.82733	11.21667	-0.13676	11.21667	-3.04109	11.21667	-1.33315	11.21667	-1.82458	11.21667	-2.06294	11.21667	-0.84763	11.21667	-1.08993	11.21667	-0.60706	11.21667	-2.5473	11.21667	-0.37332	11.21667	-2.79156	11.21667
-1.58279	11.23333	1.55275	11.23333	1.79836	11.23333	1.3048	11.23333	2.03829	11.23333	1.07055	11.23333	2.26616	11.23333	2.51599	11.23333	0.57399	11.23333	2.76387	11.23333	0.34524	11.23333	3.00257	11.23333	0.10775	11.23333	0.82919	11.23333	-0.13744	11.23333	-3.04039	11.23333	-1.3297	11.23333	-1.82458	11.23333	-2.06327	11.23333	-0.8458	11.23333	-1.08408	11.23333	-0.60686	11.23333	-2.54531	11.23333	-0.37018	11.23333	-2.79318	11.23333
-1.58501	11.25	1.54893	11.25	1.79436	11.25	1.30393	11.25	2.03912	11.25	1.07067	11.25	2.26684	11.25	2.51917	11.25	0.57585	11.25	2.76523	11.25	0.34639	11.25	3.00431	11.25	0.10652	11.25	0.82856	11.25	-0.13915	11.25	-3.03834	11.25	-1.32969	11.25	-1.82564	11.25	-2.0609	11.25	-0.84554	11.25	-1.08222	11.25	-0.60823	11.25	-2.54414	11.25	-0.37153	11.25	-2.79007	11.25
-1.58527	11.26667	1.54756	11.26667	1.79422	11.26667	1.30266	11.26667	2.03712	11.26667	1.07072	11.26667	2.26647	11.26667	2.51799	11.26667	0.57642	11.26667	2.76714	11.26667	0.34698	11.26667	3.00522	11.26667	0.10631	11.26667	0.82985	11.26667	-0.1385	11.26667	-3.03678	11.26667	-1.33209	11.26667	-1.82784	11.26667	-2.06323	11.26667	-0.84761	11.26667	-1.08164	11.26667	-0.60966	11.26667	-2.54797	11.26667	-0.36935	11.26667	-2.79251	11.26667
-1.58607	11.28333	1.54852	11.28333	1.79797	11.28333	1.30386	11.28333	2.03972	11.28333	1.07063	11.28333	2.26692	11.28333	2.51765	11.28333	0.57578	11.28333	2.76575	11.28333	0.34399	11.28333	3.0051	11.28333	0.10228	11.28333	0.82981	11.28333	-0.14183	11.28333	-3.03766	11.28333	-1.33101	11.28333	-1.8288	11.28333	-2.06308	11.28333	-0.84891	11.28333	-1.0844	11.28333	-0.61358	11.28333	-2.54713	11.28333	-0.37294	11.28333	-2.79262	11.28333
-1.58232	11.3	1.54617	11.3	1.79668	11.3	1.30246	11.3	2.03873	11.3	1.07313	11.3	2.26594	11.3	2.51555	11.3	0.57509	11.3	2.76568	11.3	0.34443	11.3	3.00488	11.3	0.105	11.3	0.82841	11.3	-0.13972	11.3	-3.03817	11.3	-1.3286	11.3	-1.82545	11.3	-2.05785	11.3	-0.8471	11.3	-1.07995	11.3	-0.61358	11.3	-2.54766	11.3	-0.37194	11.3	-2.79548	11.3
-1.58317	11.31667	1.54905	11.31667	1.79742	11.31667	1.30357	11.31667	2.04225	11.31667	1.07109	11.31667	2.26762	11.31667	2.5159	11.31667	0.57597	11.31667	2.76429	11.31667	0.34258	11.31667	3.0036	11.31667	0.10519	11.31667	0.83249	11.31667	-0.1423	11.31667	-3.03649	11.31667	-1.33183	11.31667	-1.82389	11.31667	-2.06014	11.31667	-0.84807	11.31667	-1.08271	11.31667	-0.61645	11.31667	-2.55045	11.31667	-0.37236	11.31667	-2.79508	11.31667
-1.58282	11.33333	1.54718	11.33333	1.7943	11.33333	1.30229	11.33333	2.04117	11.33333	1.06788	11.33333	2.26641	11.33333	2.51782	11.33333	0.57739	11.33333	2.76547	11.33333	0.3414	11.33333	3.00504	11.33333	0.10206	11.33333	0.83116	11.33333	-0.14347	11.33333	-3.03635	11.33333	-1.33166	11.33333	-1.82229	11.33333	-2.05826	11.33333	-0.84584	11.33333	-1.0841	11.33333	-0.61437	11.33333	-2.55054	11.33333	-0.37153	11.33333	-2.79191	11.33333
-1.5857	11.35	1.55316	11.35	1.79694	11.35	1.30713	11.35	2.04505	11.35	1.07245	11.35	2.27118	11.35	2.51911	11.35	0.57923	11.35	2.76778	11.35	0.34213	11.35	3.00618	11.35	0.10195	11.35	0.83467	11.35	-0.14548	11.35	-3.0353	11.35	-1.33546	11.35	-1.82529	11.35	-2.0642	11.35	-0.84885	11.35	-1.08587	11.35	-0.61821	11.35	-2.55334	11.35	-0.3766	11.35	-2.79221	11.35
-1.58024	11.36667	1.55087	11.36667	1.79339	11.36667	1.30552	11.36667	2.04289	11.36667	1.06912	11.36667	2.27049	11.36667	2.51908	11.36667	0.57558	11.36667	2.76791	11.36667	0.33923	11.36667	3.00799	11.36667	0.10087	11.36667	0.82982	11.36667	-0.14597	11.36667	-3.03502	11.36667	-1.33278	11.36667	-1.82297	11.36667	-2.06432	11.36667	-0.84777	11.36667	-1.08132	11.36667	-0.61715	11.36667	-2.55052	11.36667	-0.37434	11.36667	-2.78817	11.36667
-1.58069	11.38333	1.55295	11.38333	1.79179	11.38333	1.30708	11.38333	2.04254	11.38333	1.06906	11.38333	2.26945	11.38333	2.51868	11.38333	0.57448	11.38333	2.7665	11.38333	0.33902	11.38333	3.00472	11.38333	0.10339	11.38333	0.83021	11.38333	-0.1426	11.38333	-3.03883	11.38333	-1.33001	11.38333	-1.82668	11.38333	-2.06328	11.38333	-0.84523	11.38333	-1.0807	11.38333	-0.61458	11.38333	-2.55312	11.38333	-0.371	11.38333	-2.79084	11.38333
-1.57999	11.4	1.55132	11.4	1.79377	11.4	1.30617	11.4	2.04272	11.4	1.06883	11.4	2.2694	11.4	2.51816	11.4	0.57641	11.4	2.76695	11.4	0.33842	11.4	3.00531	11.4	0.10238	11.4	0.82987	11.4	-0.14637	11.4	-3.03438	11.4	-1.33017	11.4	-1.82613	11.4	-2.06422	11.4	-0.84642	11.4	-1.08106	11.4	-0.61536	11.4	-2.54784	11.4	-0.37238	11.4	-2.7893	11.4
-1.58404	11.41667	1.5552	11.41667	1.79298	11.41667	1.31103	11.41667	2.04446	11.41667	1.07201	11.41667	2.27188	11.41667	2.51479	11.41667	0.57984	11.41667	2.76454	11.41667	0.34211	11.41667	3.00488	11.41667	0.10584	11.41667	0.83314	11.41667	-0.14455	11.41667	-3.03535	11.41667	-1.3358	11.41667	-1.82958	11.41667	-2.06516	11.41667	-0.8485	11.41667	-1.08265	11.41667	-0.61636	11.41667	-2.55063	11.41667	-0.37297	11.41667	-2.79341	11.41667
-1.58496	11.43333	1.55333	11.43333	1.79212	11.43333	1.30987	11.43333	2.04405	11.43333	1.07012	11.43333	2.27236	11.43333	2.51579	11.43333	0.58127	11.43333	2.76431	11.43333	0.33794	11.43333	3.00801	11.43333	0.10042	11.43333	0.83464	11.43333	-0.14824	11.43333	-3.03081	11.43333	-1.33862	11.43333	-1.83005	11.43333	-2.06357	11.43333	-0.85189	11.43333	-1.0836	11.43333	-0.61868	11.43333	-2.54754	11.43333	-0.37565	11.43333	-2.79205	11.43333
-1.58394	11.45	1.55473	11.45	1.79269	11.45	1.31033	11.45	2.04412	11.45	1.07327	11.45	2.26912	11.45	2.51452	11.45	0.58337	11.45	2.76299	11.45	0.33669	11.45	3.00429	11.45	0.10254	11.45	0.83622	11.45	-0.14448	11.45	-3.03357	11.45	-1.33854	11.45	-1.83006	11.45	-2.06208	11.45	-0.8502	11.45	-1.08136	11.45	-0.61751	11.45	-2.54734	11.45	-0.37604	11.45	-2.79338	11.45
-1.58371	11.46667	1.55064	11.46667	1.78942	11.46667	1.30803	11.46667	2.04542	11.46667	1.07209	11.46667	2.26955	11.46667	2.51538	11.46667	0.58349	11.46667	2.76218	11.46667	0.33741	11.46667	3.00339	11.46667	0.10435	11.46667	0.83437	11.46667	-0.14286	11.46667	-3.03337	11.46667	-1.33668	11.46667	-1.82973	11.46667	-2.06241	11.46667	-0.84907	11.46667	-1.07933	11.46667	-0.61614	11.46667	-2.54694	11.46667	-0.37653	11.46667	-2.79508	11.46667
-1.58333	11.48333	1.5511	11.48333	1.78754	11.48333	1.30918	11.48333	2.0444	11.48333	1.07356	11.48333	2.27137	11.48333	2.51952	11.48333	0.58577	11.48333	2.76461	11.48333	0.33462	11.48333	3.00341	11.48333	0.10568	11.48333	0.83197	11.48333	-0.14478	11.48333	-3.03459	11.48333	-1.33573	11.48333	-1.82917	11.48333	-2.0601	11.48333	-0.84621	11.48333	-1.07818	11.48333	-0.61698	11.48333	-2.54451	11.48333	-0.38055	11.48333	-2.79303	11.48333
-1.58606	11.5	1.55261	11.5	1.78785	11.5	1.30893	11.5	2.04481	11.5	1.07681	11.5	2.27043	11.5	2.5185	11.5	0.58957	11.5	2.76706	11.5	0.33578	11.5	3.00248	11.5	0.10691	11.5	0.83702	11.5	-0.14411	11.5	-3.03543	11.5	-1.33883	11.5	-1.83089	11.5	-2.06023	11.5	-0.84852	11.5	-1.08181	11.5	-0.61706	11.5	-2.54756	11.5	-0.3814	11.5	-2.79413	11.5
-1.58584	11.51667	1.55243	11.51667	1.78865	11.51667	1.30807	11.51667	2.04562	11.51667	1.07672	11.51667	2.27154	11.51667	2.51853	11.51667	0.58518	11.51667	2.76715	11.51667	0.33346	11.51667	2.99953	11.51667	0.10434	11.51667	0.83262	11.51667	-0.14506	11.51667	-3.03364	11.51667	-1.33919	11.51667	-1.8319	11.51667	-2.0613	11.51667	-0.8514	11.51667	-1.08433	11.51667	-0.6205	11.51667	-2.54749	11.51667	-0.38301	11.51667	-2.79316	11.51667
-1.58406	11.53333	1.54964	11.53333	1.78598	11.53333	1.30672	11.53333	2.04315	11.53333	1.07439	11.53333	2.26854	11.53333	2.51386	11.53333	0.58488	11.53333	2.76524	11.53333	0.33623	11.53333	2.99771	11.53333	0.10951	11.53333	0.8312	11.53333	-0.13973	11.53333	-3.03535	11.53333	-1.3358	11.53333	-1.82826	11.53333	-2.05952	11.53333	-0.8494	11.53333	-1.08162	11.53333	-0.6188	11.53333	-2.54499	11.53333	-0.37846	11.53333	-2.79357	11.53333
-1.58415	11.55	1.54909	11.55	1.7857	11.55	1.30635	11.55	2.04084	11.55	1.07498	11.55	2.26868	11.55	2.51581	11.55	0.58418	11.55	2.76485	11.55	0.33577	11.55	2.99801	11.55	0.10552	11.55	0.83124	11.55	-0.14105	11.55	-3.03306	11.55	-1.33794	11.55	-1.82962	11.55	-2.0606	11.55	-0.84942	11.55	-1.08255	11.55	-0.62069	11.55	-2.54369	11.55	-0.37745	11.55	-2.79289	11.55
-1.58146	11.56667	1.55015	11.56667	1.78696	11.56667	1.30694	11.56667	2.04134	11.56667	1.07444	11.56667	2.26783	11.56667	2.51648	11.56667	0.5861	11.56667	2.76395	11.56667	0.3361	11.56667	3.00036	11.56667	0.10431	11.56667	0.83116	11.56667	-0.14106	11.56667	-3.03321	11.56667	-1.33799	11.56667	-1.82922	11.56667	-2.06215	11.56667	-0.84761	11.56667	-1.0833	11.56667	-0.62089	11.56667	-2.5451	11.56667	-0.37533	11.56667	-2.79109	11.56667
-1.58231	11.58333	1.55544	11.58333	1.79244	11.58333	1.31012	11.58333	2.04431	11.58333	1.08006	11.58333	2.271	11.58333	2.51967	11.58333	0.58962	11.58333	2.76784	11.58333	0.33795	11.58333	3.00464	11.58333	0.10394	11.58333	0.83759	11.58333	-0.14139	11.58333	-3.03468	11.58333	-1.34058	11.58333	-1.83115	11.58333	-2.06545	11.58333	-0.85064	11.58333	-1.08671	11.58333	-0.62261	11.58333	-2.54737	11.58333	-0.37511	11.58333	-2.79225	11.58333
-1.57662	11.6	1.54981	11.6	1.79102	11.6	1.30451	11.6	2.04203	11.6	1.07545	11.6	2.26778	11.6	2.51665	11.6	0.58502	11.6	2.76279	11.6	0.33454	11.6	3.00514	11.6	0.10322	11.6	0.83255	11.6	-0.14254	11.6	-3.03046	11.6	-1.33697	11.6	-1.82807	11.6	-2.06274	11.6	-0.84693	11.6	-1.08567	11.6	-0.61944	11.6	-2.54418	11.6	-0.37439	11.6	-2.79069	11.6
-1.57945	11.61667	1.5533	11.61667	1.79553	11.61667	1.30568	11.61667	2.04515	11.61667	1.07879	11.61667	2.26612	11.61667	2.5184	11.61667	0.58641	11.61667	2.76435	11.61667	0.33435	11.61667	3.00428	11.61667	0.10659	11.61667	0.83629	11.61667	-0.14198	11.61667	-3.03085	11.61667	-1.34164	11.61667	-1.83028	11.61667	-2.06696	11.61667	-0.84714	11.61667	-1.08961	11.61667	-0.61948	11.61667	-2.54657	11.61667	-0.37513	11.61667	-2.79004	11.61667
-1.57764	11.63333	1.55119	11.63333	1.79589	11.63333	1.30318	11.63333	2.04399	11.63333	1.07426	11.63333	2.26807	11.63333	2.52	11.63333	0.58421	11.63333	2.76491	11.63333	0.33478	11.63333	3.00728	11.63333	0.10672	11.63333	0.83228	11.63333	-0.14379	11.63333	-3.03082	11.63333	-1.33986	11.63333	-1.82794	11.63333	-2.06737	11.63333	-0.8479	11.63333	-1.08987	11.63333	-0.62057	11.63333	-2.54434	11.63333	-0.37509	11.63333	-2.78853	11.63333
-1.58094	11.65	1.5531	11.65	1.79898	11.65	1.30608	11.65	2.0473	11.65	1.07846	11.65	2.27033	11.65	2.51985	11.65	0.58711	11.65	2.76414	11.65	0.33543	11.65	3.00478	11.65	0.10874	11.65	0.83406	11.65	-0.14177	11.65	-3.03453	11.65	-1.34264	11.65	-1.8315	11.65	-2.07187	11.65	-0.84791	11.65	-1.09044	11.65	-0.6198	11.65	-2.5467	11.65	-0.37222	11.65	-2.79407	11.65
-1.57984	11.66667	1.55425	11.66667	1.79931	11.66667	1.30529	11.66667	2.04405	11.66667	1.07634	11.66667	2.26923	11.66667	2.51948	11.66667	0.58483	11.66667	2.76494	11.66667	0.33762	11.66667	3.00417	11.66667	0.10604	11.66667	0.83306	11.66667	-0.14309	11.66667	-3.03293	11.66667	-1.34045	11.66667	-1.82952	11.66667	-2.06942	11.66667	-0.84792	11.66667	-1.0913	11.66667	-0.62044	11.66667	-2.54739	11.66667	-0.37483	11.66667	-2.79425	11.66667
-1.57691	11.68333	1.55092	11.68333	1.79771	11.68333	1.30307	11.68333	2.04383	11.68333	1.07647	11.68333	2.27048	11.68333	2.52028	11.68333	0.58589	11.68333	2.76548	11.68333	0.34028	11.68333	3.00227	11.68333	0.10956	11.68333	0.83383	11.68333	-0.13965	11.68333	-3.03215	11.68333	-1.33944	11.68333	-1.82624	11.68333	-2.07194	11.68333	-0.84551	11.68333	-1.09205	11.68333	-0.61707	11.68333	-2.54837	11.68333	-0.37076	11.68333	-2.79544	11.68333
-1.57525	11.7	1.5496	11.7	1.79848	11.7	1.30357	11.7	2.04022	11.7	1.07595	11.7	2.27213	11.7	2.52204	11.7	0.58453	11.7	2.7665	11.7	0.34115	11.7	3.00076	11.7	0.1083	11.7	0.83323	11.7	-0.13871	11.7	-3.03	11.7	-1.33895	11.7	-1.8244	11.7	-2.06951	11.7	-0.84437	11.7	-1.0894	11.7	-0.61787	11.7	-2.54786	11.7	-0.36968	11.7	-2.79551	11.7
-1.57553	11.71667	1.55175	11.71667	1.8001	11.71667	1.30286	11.71667	2.03975	11.71667	1.07886	11.71667	2.27169	11.71667	2.52065	11.71667	0.58367	11.71667	2.76735	11.71667	0.34295	11.71667	3.00144	11.71667	0.10761	11.71667	0.83279	11.71667	-0.13562	11.71667	-3.02953	11.71667	-1.33783	11.71667	-1.82447	11.71667	-2.06799	11.71667	-0.84566	11.71667	-1.09325	11.71667	-0.61835	11.71667	-2.54729	11.71667	-0.37018	11.71667	-2.7948	11.71667
-1.58106	11.73333	1.55668	11.73333	1.80158	11.73333	1.30621	11.73333	2.04169	11.73333	1.07959	11.73333	2.27602	11.73333	2.52496	11.73333	0.58512	11.73333	2.76751	11.73333	0.34766	11.73333	3.00102	11.73333	0.10898	11.73333	0.83453	11.73333	-0.13569	11.73333	-3.03115	11.73333	-1.34111	11.73333	-1.82617	11.73333	-2.07204	11.73333	-0.8465	11.73333	-1.09522	11.73333	-0.6205	11.73333	-2.54979	11.73333	-0.37243	11.73333	-2.797	11.73333
-1.57944	11.75	1.55445	11.75	1.80122	11.75	1.30248	11.75	2.04033	11.75	1.07559	11.75	2.274	11.75	2.52296	11.75	0.58553	11.75	2.76702	11.75	0.34593	11.75	3.00107	11.75	0.10629	11.75	0.83261	11.75	-0.1373	11.75	-3.03077	11.75	-1.34024	11.75	-1.8249	11.75	-2.0712	11.75	-0.84722	11.75	-1.09398	11.75	-0.6216	11.75	-2.54679	11.75	-0.37134	11.75	-2.79393	11.75
-1.57923	11.76667	1.55345	11.76667	1.80152	11.76667	1.30361	11.76667	2.04068	11.76667	1.07603	11.76667	2.27589	11.76667	2.52049	11.76667	0.585	11.76667	2.76255	11.76667	0.34681	11.76667	2.99986	11.76667	0.10802	11.76667	0.83121	11.76667	-0.1365	11.76667	-3.03356	11.76667	-1.34008	11.76667	-1.82418	11.76667	-2.07172	11.76667	-0.84736	11.76667	-1.09184	11.76667	-0.62019	11.76667	-2.55058	11.76667	-0.36833	11.76667	-2.79619	11.76667
-1.57808	11.78333	1.55408	11.78333	1.80105	11.78333	1.30328	11.78333	2.03831	11.78333	1.07211	11.78333	2.27432	11.78333	2.51979	11.78333	0.58353	11.78333	2.7629	11.78333	0.34338	11.78333	3.00316	11.78333	0.10781	11.78333	0.82598	11.78333	-0.13717	11.78333	-3.0317	11.78333	-1.339	11.78333	-1.8243	11.78333	-2.06982	11.78333	-0.84761	11.78333	-1.09019	11.78333	-0.62095	11.78333	-2.54617	11.78333	-0.36731	11.78333	-2.79341	11.78333
-1.58196	11.8	1.55356	11.8	1.80135	11.8	1.30592	11.8	2.03367	11.8	1.07259	11.8	2.27487	11.8	2.51764	11.8	0.58807	11.8	2.76075	11.8	0.34773	11.8	3.00307	11.8	0.10988	11.8	0.8286	11.8	-0.137	11.8	-3.03085	11.8	-1.34198	11.8	-1.82438	11.8	-2.06914	11.8	-0.85133	11.8	-1.09321	11.8	-0.62246	11.8	-2.54913	11.8	-0.36708	11.8	-2.79612	11.8
-1.58439	11.81667	1.5555	11.81667	1.80134	11.81667	1.30671	11.81667	2.03438	11.81667	1.06913	11.81667	2.27487	11.81667	2.51867	11.81667	0.58618	11.81667	2.76096	11.81667	0.34495	11.81667	3.00273	11.81667	0.10987	11.81667	0.82763	11.81667	-0.13751	11.81667	-3.0302	11.81667	-1.34379	11.81667	-1.8267	11.81667	-2.06826	11.81667	-0.85288	11.81667	-1.09285	11.81667	-0.62175	11.81667	-2.54877	11.81667	-0.36908	11.81667	-2.79286	11.81667
-1.58283	11.83333	1.55637	11.83333	1.80116	11.83333	1.3027	11.83333	2.02766	11.83333	1.06714	11.83333	2.26999	11.83333	2.51286	11.83333	0.58331	11.83333	2.75877	11.83333	0.34246	11.83333	2.99982	11.83333	0.10732	11.83333	0.82399	11.83333	-0.13556	11.83333	-3.03031	11.83333	-1.34124	11.83333	-1.82447	11.83333	-2.06842	11.83333	-0.84945	11.83333	-1.09119	11.83333	-0.61878	11.83333	-2.54345	11.83333	-0.36711	11.83333	-2.79112	11.83333
-1.58414	11.85	1.55725	11.85	1.80298	11.85	1.30337	11.85	2.02824	11.85	1.06586	11.85	2.27196	11.85	2.51481	11.85	0.58662	11.85	2.75999	11.85	0.34364	11.85	3.00067	11.85	0.10659	11.85	0.82087	11.85	-0.13811	11.85	-3.03166	11.85	-1.34132	11.85	-1.82445	11.85	-2.06914	11.85	-0.8484	11.85	-1.09238	11.85	-0.61842	11.85	-2.54371	11.85	-0.36783	11.85	-2.79082	11.85
-1.58547	11.86667	1.55783	11.86667	1.80444	11.86667	1.30215	11.86667	2.03	11.86667	1.06423	11.86667	2.27361	11.86667	2.51622	11.86667	0.58608	11.86667	2.7622	11.86667	0.34385	11.86667	2.99913	11.86667	0.1071	11.86667	0.82089	11.86667	-0.13829	11.86667	-3.03256	11.86667	-1.34152	11.86667	-1.82573	11.86667	-2.06862	11.86667	-0.84971	11.86667	-1.09216	11.86667	-0.62131	11.86667	-2.54365	11.86667	-0.3694	11.86667	-2.78933	11.86667
-1.59068	11.88333	1.55799	11.88333	1.80673	11.88333	1.3026	11.88333	2.03659	11.88333	1.06715	11.88333	2.27824	11.88333	2.51963	11.88333	0.58665	11.88333	2.76536	11.88333	0.34564	11.88333	2.99902	11.88333	0.10876	11.88333	0.82303	11.88333	-0.13684	11.88333	-3.03412	11.88333	-1.34368	11.88333	-1.82853	11.88333	-2.07097	11.88333	-0.85225	11.88333	-1.09597	11.88333	-0.62158	11.88333	-2.54676	11.88333	-0.37099	11.88333	-2.7897	11.88333
-1.59051	11.9	1.55714	11.9	1.80638	11.9	1.30411	11.9	2.03599	11.9	1.06816	11.9	2.27831	11.9	2.51819	11.9	0.58621	11.9	2.76844	11.9	0.34379	11.9	3.00157	11.9	0.1056	11.9	0.82617	11.9	-0.13879	11.9	-3.03403	11.9	-1.34276	11.9	-1.82661	11.9	-2.06848	11.9	-0.84799	11.9	-1.09455	11.9	-0.62074	11.9	-2.54331	11.9	-0.37411	11.9	-2.78618	11.9
-1.58957	11.91667	1.55722	11.91667	1.80087	11.91667	1.30387	11.91667	2.03315	11.91667	1.06714	11.91667	2.27784	11.91667	2.51796	11.91667	0.58599	11.91667	2.76869	11.91667	0.34083	11.91667	3.00146	11.91667	0.10529	11.91667	0.82584	11.91667	-0.13682	11.91667	-3.03341	11.91667	-1.33961	11.91667	-1.82445	11.91667	-2.06606	11.91667	-0.84563	11.91667	-1.09229	11.91667	-0.6182	11.91667	-2.5432	11.91667	-0.37245	11.91667	-2.7834	11.91667
-1.58733	11.93333	1.55966	11.93333	1.801	11.93333	1.3013	11.93333	2.03093	11.93333	1.06465	11.93333	2.27984	11.93333	2.51718	11.93333	0.5842	11.93333	2.76793	11.93333	0.33595	11.93333	3.002	11.93333	0.1035	11.93333	0.82274	11.93333	-0.13821	11.93333	-3.03449	11.93333	-1.34007	11.93333	-1.8242	11.93333	-2.06522	11.93333	-0.84712	11.93333	-1.09111	11.93333	-0.61978	11.93333	-2.54248	11.93333	-0.37525	11.93333	-2.78315	11.93333
-1.58681	11.95	1.5554	11.95	1.79921	11.95	1.29862	11.95	2.03186	11.95	1.0637	11.95	2.28124	11.95	2.51589	11.95	0.58283	11.95	2.76687	11.95	0.33661	11.95	3.00022	11.95	0.10339	11.95	0.81979	11.95	-0.13963	11.95	-3.0361	11.95	-1.34049	11.95	-1.82299	11.95	-2.06366	11.95	-0.84694	11.95	-1.0909	11.95	-0.61653	11.95	-2.54393	11.95	-0.377	11.95	-2.78428	11.95
-1.58935	11.96667	1.55663	11.96667	1.79935	11.96667	1.30387	11.96667	2.0339	11.96667	1.06698	11.96667	2.28305	11.96667	2.51772	11.96667	0.58456	11.96667	2.76754	11.96667	0.34084	11.96667	3.0016	11.96667	0.10279	11.96667	0.81981	11.96667	-0.1399	11.96667	-3.03774	11.96667	-1.34248	11.96667	-1.82445	11.96667	-2.06458	11.96667	-0.84718	11.96667	-1.09608	11.96667	-0.61775	11.96667	-2.54507	11.96667	-0.37582	11.96667	-2.78695	11.96667
-1.58435	11.98333	1.54951	11.98333	1.79189	11.98333	1.29825	11.98333	2.03047	11.98333	1.0618	11.98333	2.27792	11.98333	2.51414	11.98333	0.58452	11.98333	2.76543	11.98333	0.33813	11.98333	3.00025	11.98333	0.10054	11.98333	0.81711	11.98333	-0.14039	11.98333	-3.03723	11.98333	-1.33911	11.98333	-1.81971	11.98333	-2.05988	11.98333	-0.84757	11.98333	-1.09117	11.98333	-0.61838	11.98333	-2.54363	11.98333	-0.37534	11.98333	-2.78539	11.98333
-1.58826	12	1.55134	12	1.79084	12	1.30185	12	2.03269	12	1.06674	12	2.27967	12	2.51537	12	0.589	12	2.76659	12	0.34034	12	3.00206	12	0.10363	12	0.82171	12	-0.13739	12	-3.03807	12	-1.34177	12	-1.8229	12	-2.066	12	-0.84729	12	-1.09274	12	-0.61565	12	-2.54914	12	-0.3725	12	-2.78737	12
-1.58637	12.01667	1.55137	12.01667	1.79164	12.01667	1.30169	12.01667	2.03038	12.01667	1.06346	12.01667	2.27904	12.01667	2.51674	12.01667	0.58462	12.01667	2.76785	12.01667	0.33926	12.01667	3.00604	12.01667	0.1009	12.01667	0.82062	12.01667	-0.13973	12.01667	-3.03687	12.01667	-1.34171	12.01667	-1.82076	12.01667	-2.06411	12.01667	-0.84911	12.01667	-1.09265	12.01667	-0.61717	12.01667	-2.54921	12.01667	-0.37173	12.01667	-2.78377	12.01667
-1.58908	12.03333	1.55244	12.03333	1.79583	12.03333	1.30614	12.03333	2.03423	12.03333	1.07029	12.03333	2.279	12.03333	2.51642	12.03333	0.58767	12.03333	2.76487	12.03333	0.34548	12.03333	3.00629	12.03333	0.1041	12.03333	0.82561	12.03333	-0.1369	12.03333	-3.03866	12.03333	-1.34402	12.03333	-1.82333	12.03333	-2.06855	12.03333	-0.85483	12.03333	-1.0959	12.03333	-0.61755	12.03333	-2.5535	12.03333	-0.3717	12.03333	-2.788	12.03333
-1.5836	12.05	1.54738	12.05	1.79719	12.05	1.30096	12.05	2.034	12.05	1.06452	12.05	2.27838	12.05	2.51715	12.05	0.58334	12.05	2.76879	12.05	0.34555	12.05	3.00979	12.05	0.10046	12.05	0.82236	12.05	-0.13811	12.05	-3.0344	12.05	-1.33893	12.05	-1.8208	12.05	-2.06402	12.05	-0.85263	12.05	-1.09068	12.05	-0.61579	12.05	-2.55096	12.05	-0.37223	12.05	-2.78631	12.05
-1.58334	12.06667	1.5488	12.06667	1.79487	12.06667	1.3	12.06667	2.03263	12.06667	1.06659	12.06667	2.27657	12.06667	2.51677	12.06667	0.58479	12.06667	2.76935	12.06667	0.3486	12.06667	3.00911	12.06667	0.10174	12.06667	0.8233	12.06667	-0.1366	12.06667	-3.03606	12.06667	-1.33821	12.06667	-1.82101	12.06667	-2.06571	12.06667	-0.85646	12.06667	-1.08883	12.06667	-0.61447	12.06667	-2.55423	12.06667	-0.37152	12.06667	-2.79137	12.06667
-1.57666	12.08333	1.54711	12.08333	1.7949	12.08333	1.29755	12.08333	2.03191	12.08333	1.06168	12.08333	2.27677	12.08333	2.5169	12.08333	0.58188	12.08333	2.76914	12.08333	0.34491	12.08333	3.01061	12.08333	0.10282	12.08333	0.82095	12.08333	-0.13654	12.08333	-3.03305	12.08333	-1.33261	12.08333	-1.81766	12.08333	-2.06476	12.08333	-0.85579	12.08333	-1.08756	12.08333	-0.61322	12.08333	-2.54881	12.08333	-0.37131	12.08333	-2.79067	12.08333
-1.5776	12.1	1.55109	12.1	1.79837	12.1	1.30174	12.1	2.03516	12.1	1.06599	12.1	2.27581	12.1	2.51516	12.1	0.58537	12.1	2.76554	12.1	0.35019	12.1	3.00708	12.1	0.1059	12.1	0.82444	12.1	-0.13427	12.1	-3.03427	12.1	-1.33458	12.1	-1.82296	12.1	-2.06591	12.1	-0.85646	12.1	-1.09015	12.1	-0.61533	12.1	-2.55112	12.1	-0.37306	12.1	-2.793	12.1
-1.57938	12.11667	1.55351	12.11667	1.80289	12.11667	1.30106	12.11667	2.04011	12.11667	1.06791	12.11667	2.27887	12.11667	2.52146	12.11667	0.58521	12.11667	2.76624	12.11667	0.34951	12.11667	3.00898	12.11667	0.1057	12.11667	0.82755	12.11667	-0.13717	12.11667	-3.03021	12.11667	-1.33573	12.11667	-1.82535	12.11667	-2.06702	12.11667	-0.85964	12.11667	-1.09213	12.11667	-0.61809	12.11667	-2.54841	12.11667	-0.37379	12.11667	-2.79126	12.11667
-1.57662	12.13333	1.54876	12.13333	1.8011	12.13333	1.29698	12.13333	2.03783	12.13333	1.06549	12.13333	2.27615	12.13333	2.5207	12.13333	0.58328	12.13333	2.76448	12.13333	0.3481	12.13333	3.01056	12.13333	0.10299	12.13333	0.82272	12.13333	-0.13942	12.13333	-3.029	12.13333	-1.33559	12.13333	-1.8209	12.13333	-2.06559	12.13333	-0.85714	12.13333	-1.08926	12.13333	-0.61787	12.13333	-2.54372	12.13333	-0.37532	12.13333	-2.78885	12.13333
-1.57718	12.15	1.54919	12.15	1.79995	12.15	1.29777	12.15	2.03637	12.15	1.06518	12.15	2.27684	12.15	2.51926	12.15	0.58338	12.15	2.76238	12.15	0.34911	12.15	3.00936	12.15	0.10589	12.15	0.82503	12.15	-0.13747	12.15	-3.02686	12.15	-1.33558	12.15	-1.82069	12.15	-2.06764	12.15	-0.85601	12.15	-1.0876	12.15	-0.61821	12.15	-2.54493	12.15	-0.37313	12.15	-2.7897	12.15
-1.57859	12.16667	1.54548	12.16667	1.80048	12.16667	1.29732	12.16667	2.03667	12.16667	1.06316	12.16667	2.27793	12.16667	2.52334	12.16667	0.58108	12.16667	2.76253	12.16667	0.34463	12.16667	3.00757	12.16667	0.10402	12.16667	0.82425	12.16667	-0.1396	12.16667	-3.02602	12.16667	-1.33576	12.16667	-1.82087	12.16667	-2.06792	12.16667	-0.85807	12.16667	-1.08981	12.16667	-0.61575	12.16667	-2.54456	12.16667	-0.37295	12.16667	-2.79245	12.16667
-1.57993	12.18333	1.54751	12.18333	1.80126	12.18333	1.29802	12.18333	2.03896	12.18333	1.06449	12.18333	2.28091	12.18333	2.52442	12.18333	0.58395	12.18333	2.76421	12.18333	0.34864	12.18333	3.00569	12.18333	0.1067	12.18333	0.82642	12.18333	-0.14015	12.18333	-3.02933	12.18333	-1.3396	12.18333	-1.82409	12.18333	-2.07077	12.18333	-0.85833	12.18333	-1.09025	12.18333	-0.61764	12.18333	-2.54579	12.18333	-0.37536	12.18333	-2.79445	12.18333
-1.57961	12.2	1.54742	12.2	1.80431	12.2	1.29696	12.2	2.04004	12.2	1.06727	12.2	2.2828	12.2	2.52649	12.2	0.58381	12.2	2.76598	12.2	0.34854	12.2	3.00818	12.2	0.10487	12.2	0.82546	12.2	-0.14055	12.2	-3.02995	12.2	-1.33586	12.2	-1.8258	12.2	-2.06943	12.2	-0.85725	12.2	-1.08956	12.2	-0.61465	12.2	-2.54591	12.2	-0.37315	12.2	-2.79171	12.2
-1.57703	12.21667	1.54394	12.21667	1.80097	12.21667	1.29514	12.21667	2.0354	12.21667	1.06522	12.21667	2.27941	12.21667	2.52341	12.21667	0.58611	12.21667	2.7656	12.21667	0.35088	12.21667	3.0087	12.21667	0.10744	12.21667	0.82499	12.21667	-0.13861	12.21667	-3.02986	12.21667	-1.33592	12.21667	-1.8223	12.21667	-2.06592	12.21667	-0.85649	12.21667	-1.08889	12.21667	-0.61694	12.21667	-2.54667	12.21667	-0.37234	12.21667	-2.79042	12.21667
-1.57731	12.23333	1.54314	12.23333	1.80136	12.23333	1.29472	12.23333	2.03668	12.23333	1.06497	12.23333	2.27986	12.23333	2.52419	12.23333	0.58673	12.23333	2.76505	12.23333	0.35221	12.23333	3.00774	12.23333	0.10418	12.23333	0.82305	12.23333	-0.14049	12.23333	-3.03372	12.23333	-1.33155	12.23333	-1.82262	12.23333	-2.06692	12.23333	-0.85494	12.23333	-1.08546	12.23333	-0.61514	12.23333	-2.55016	12.23333	-0.37342	12.23333	-2.79323	12.23333
-1.57774	12.25	1.54101	12.25	1.79902	12.25	1.29221	12.25	2.03335	12.25	1.06214	12.25	2.27788	12.25	2.52062	12.25	0.58373	12.25	2.76621	12.25	0.35043	12.25	3.00752	12.25	0.103	12.25	0.81951	12.25	-0.14101	12.25	-3.03218	12.25	-1.33116	12.25	-1.82187	12.25	-2.06665	12.25	-0.85839	12.25	-1.08781	12.25	-0.61518	12.25	-2.54941	12.25	-0.37262	12.25	-2.79206	12.25
-1.58383	12.26667	1.54634	12.26667	1.79993	12.26667	1.29785	12.26667	2.03312	12.26667	1.06853	12.26667	2.27876	12.26667	2.51726	12.26667	0.58573	12.26667	2.76446	12.26667	0.35116	12.26667	3.00622	12.26667	0.10635	12.26667	0.82258	12.26667	-0.13859	12.26667	-3.03444	12.26667	-1.33582	12.26667	-1.83005	12.26667	-2.07233	12.26667	-0.86333	12.26667	-1.09402	12.26667	-0.61907	12.26667	-2.55224	12.26667	-0.3718	12.26667	-2.79509	12.26667
-1.57794	12.28333	1.54128	12.28333	1.79586	12.28333	1.29328	12.28333	2.02773	12.28333	1.06478	12.28333	2.27563	12.28333	2.51538	12.28333	0.58232	12.28333	2.76245	12.28333	0.34785	12.28333	3.00684	12.28333	0.10334	12.28333	0.81753	12.28333	-0.14053	12.28333	-3.03177	12.28333	-1.3314	12.28333	-1.82356	12.28333	-2.06592	12.28333	-0.86009	12.28333	-1.09035	12.28333	-0.62156	12.28333	-2.54475	12.28333	-0.37201	12.28333	-2.78966	12.28333
-1.58092	12.3	1.54376	12.3	1.79909	12.3	1.29592	12.3	2.02905	12.3	1.06496	12.3	2.27569	12.3	2.51383	12.3	0.5844	12.3	2.76339	12.3	0.34944	12.3	3.00746	12.3	0.10724	12.3	0.8199	12.3	-0.13773	12.3	-3.03152	12.3	-1.33133	12.3	-1.82873	12.3	-2.06967	12.3	-0.86394	12.3	-1.09217	12.3	-0.62089	12.3	-2.54718	12.3	-0.36953	12.3	-2.78901	12.3
-1.57908	12.31667	1.54258	12.31667	1.79809	12.31667	1.29513	12.31667	2.03023	12.31667	1.06528	12.31667	2.2754	12.31667	2.51275	12.31667	0.58171	12.31667	2.76221	12.31667	0.34858	12.31667	3.00987	12.31667	0.10621	12.31667	0.81915	12.31667	-0.13758	12.31667	-3.03132	12.31667	-1.33141	12.31667	-1.82608	12.31667	-2.06857	12.31667	-0.8647	12.31667	-1.09262	12.31667	-0.62041	12.31667	-2.54685	12.31667	-0.36566	12.31667	-2.78556	12.31667
-1.58072	12.33333	1.54512	12.33333	1.79846	12.33333	1.29609	12.33333	2.0329	12.33333	1.0653	12.33333	2.27778	12.33333	2.5144	12.33333	0.58383	12.33333	2.76163	12.33333	0.34917	12.33333	3.00905	12.33333	0.10659	12.33333	0.82209	12.33333	-0.14034	12.33333	-3.03261	12.33333	-1.33176	12.33333	-1.82746	12.33333	-2.0716	12.33333	-0.86469	12.33333	-1.09358	12.33333	-0.62151	12.33333	-2.55091	12.33333	-0.36795	12.33333	-2.78713	12.33333
-1.58097	12.35	1.54582	12.35	1.79591	12.35	1.29644	12.35	2.03093	12.35	1.06711	12.35	2.28043	12.35	2.51725	12.35	0.58557	12.35	2.76042	12.35	0.34635	12.35	3.00883	12.35	0.10583	12.35	0.82382	12.35	-0.1393	12.35	-3.03225	12.35	-1.33377	12.35	-1.82877	12.35	-2.07258	12.35	-0.86289	12.35	-1.09576	12.35	-0.62056	12.35	-2.54704	12.35	-0.36843	12.35	-2.78746	12.35
-1.57899	12.36667	1.54234	12.36667	1.79402	12.36667	1.29406	12.36667	2.02777	12.36667	1.06057	12.36667	2.27902	12.36667	2.51591	12.36667	0.58334	12.36667	2.76087	12.36667	0.34495	12.36667	3.0075	12.36667	0.106	12.36667	0.81993	12.36667	-0.1379	12.36667	-3.02917	12.36667	-1.32998	12.36667	-1.8255	12.36667	-2.06863	12.36667	-0.86187	12.36667	-1.09163	12.36667	-0.6205	12.36667	-2.54286	12.36667	-0.36936	12.36667	-2.78369	12.36667
-1.57826	12.38333	1.54153	12.38333	1.79649	12.38333	1.29651	12.38333	2.03123	12.38333	1.06406	12.38333	2.27867	12.38333	2.51411	12.38333	0.58698	12.38333	2.76132	12.38333	0.34864	12.38333	3.00736	12.38333	0.10621	12.38333	0.82218	12.38333	-0.13786	12.38333	-3.03032	12.38333	-1.33158	12.38333	-1.8245	12.38333	-2.06728	12.38333	-0.86246	12.38333	-1.09327	12.38333	-0.61769	12.38333	-2.54419	12.38333	-0.36918	12.38333	-2.78604	12.38333
-1.57349	12.4	1.5382	12.4	1.79751	12.4	1.29308	12.4	2.03222	12.4	1.06221	12.4	2.27995	12.4	2.51331	12.4	0.58357	12.4	2.76094	12.4	0.34875	12.4	3.00712	12.4	0.10826	12.4	0.81797	12.4	-0.13618	12.4	-3.03112	12.4	-1.32837	12.4	-1.82421	12.4	-2.06726	12.4	-0.86197	12.4	-1.09206	12.4	-0.61838	12.4	-2.54565	12.4	-0.36732	12.4	-2.78732	12.4
-1.58099	12.41667	1.54469	12.41667	1.80253	12.41667	1.29845	12.41667	2.03864	12.41667	1.06709	12.41667	2.2821	12.41667	2.51538	12.41667	0.58879	12.41667	2.76342	12.41667	0.35489	12.41667	3.00639	12.41667	0.10905	12.41667	0.82123	12.41667	-0.13266	12.41667	-3.03022	12.41667	-1.33505	12.41667	-1.83183	12.41667	-2.07004	12.41667	-0.86332	12.41667	-1.09635	12.41667	-0.61674	12.41667	-2.54978	12.41667	-0.36856	12.41667	-2.7889	12.41667
-1.57232	12.43333	1.53895	12.43333	1.79953	12.43333	1.29273	12.43333	2.03666	12.43333	1.06118	12.43333	2.28083	12.43333	2.51514	12.43333	0.5855	12.43333	2.76673	12.43333	0.35292	12.43333	3.00805	12.43333	0.10631	12.43333	0.81599	12.43333	-0.13521	12.43333	-3.02769	12.43333	-1.32889	12.43333	-1.82371	12.43333	-2.06323	12.43333	-0.86059	12.43333	-1.09008	12.43333	-0.61539	12.43333	-2.54189	12.43333	-0.36592	12.43333	-2.78446	12.43333
-1.57432	12.45	1.54111	12.45	1.80088	12.45	1.2925	12.45	2.03683	12.45	1.06104	12.45	2.28365	12.45	2.51649	12.45	0.5873	12.45	2.76571	12.45	0.35398	12.45	3.00618	12.45	0.11106	12.45	0.81887	12.45	-0.13451	12.45	-3.02787	12.45	-1.3295	12.45	-1.82466	12.45	-2.06417	12.45	-0.8598	12.45	-1.0874	12.45	-0.61531	12.45	-2.54297	12.45	-0.36617	12.45	-2.78829	12.45
-1.57267	12.46667	1.53955	12.46667	1.79799	12.46667	1.29242	12.46667	2.03535	12.46667	1.06362	12.46667	2.28407	12.46667	2.52008	12.46667	0.58591	12.46667	2.76769	12.46667	0.35147	12.46667	3.00945	12.46667	0.10729	12.46667	0.81872	12.46667	-0.13168	12.46667	-3.02402	12.46667	-1.33012	12.46667	-1.82431	12.46667	-2.06343	12.46667	-0.86045	12.46667	-1.08955	12.46667	-0.6164	12.46667	-2.54215	12.46667	-0.36399	12.46667	-2.78781	12.46667
-1.5739	12.48333	1.5419	12.48333	1.80132	12.48333	1.29518	12.48333	2.03334	12.48333	1.06407	12.48333	2.28315	12.48333	2.52014	12.48333	0.58692	12.48333	2.76847	12.48333	0.35102	12.48333	3.00939	12.48333	0.10876	12.48333	0.81789	12.48333	-0.12826	12.48333	-3.02587	12.48333	-1.3318	12.48333	-1.82377	12.48333	-2.06462	12.48333	-0.85914	12.48333	-1.08805	12.48333	-0.61237	12.48333	-2.54602	12.48333	-0.362	12.48333	-2.79092	12.48333
-1.5747	12.5	1.54223	12.5	1.8048	12.5	1.29858	12.5	2.03727	12.5	1.06891	12.5	2.28591	12.5	2.52081	12.5	0.58418	12.5	2.76809	12.5	0.35038	12.5	3.00729	12.5	0.10972	12.5	0.81774	12.5	-0.12903	12.5	-3.02664	12.5	-1.33533	12.5	-1.82399	12.5	-2.06744	12.5	-0.86214	12.5	-1.09341	12.5	-0.60942	12.5	-2.54961	12.5	-0.36443	12.5	-2.79165	12.5
-1.57208	12.51667	1.54097	12.51667	1.8021	12.51667	1.29645	12.51667	2.0386	12.51667	1.06567	12.51667	2.28597	12.51667	2.52091	12.51667	0.58174	12.51667	2.77022	12.51667	0.34868	12.51667	3.00727	12.51667	0.10927	12.51667	0.81625	12.51667	-0.12729	12.51667	-3.02562	12.51667	-1.331	12.51667	-1.82148	12.51667	-2.06279	12.51667	-0.86201	12.51667	-1.09086	12.51667	-0.6063	12.51667	-2.54632	12.51667	-0.3635	12.51667	-2.78998	12.51667
-1.5757	12.53333	1.54065	12.53333	1.80023	12.53333	1.29888	12.53333	2.03946	12.53333	1.0677	12.53333	2.28779	12.53333	2.52116	12.53333	0.58288	12.53333	2.77175	12.53333	0.35018	12.53333	3.00869	12.53333	0.10977	12.53333	0.81874	12.53333	-0.12571	12.53333	-3.02707	12.53333	-1.33464	12.53333	-1.82287	12.53333	-2.06217	12.53333	-0.86412	12.53333	-1.09201	12.53333	-0.60742	12.53333	-2.54744	12.53333	-0.3633	12.53333	-2.79275	12.53333
-1.57928	12.55	1.53919	12.55	1.79579	12.55	1.30003	12.55	2.03651	12.55	1.06687	12.55	2.28796	12.55	2.51879	12.55	0.58119	12.55	2.7674	12.55	0.34863	12.55	3.0092	12.55	0.10859	12.55	0.81798	12.55	-0.126	12.55	-3.02638	12.55	-1.33433	12.55	-1.82186	12.55	-2.06357	12.55	-0.86439	12.55	-1.09073	12.55	-0.60732	12.55	-2.54779	12.55	-0.36341	12.55	-2.79209	12.55
-1.57947	12.56667	1.54413	12.56667	1.79774	12.56667	1.30383	12.56667	2.04004	12.56667	1.07137	12.56667	2.28896	12.56667	2.51827	12.56667	0.58721	12.56667	2.76752	12.56667	0.35042	12.56667	3.0132	12.56667	0.10944	12.56667	0.82285	12.56667	-0.12737	12.56667	-3.02665	12.56667	-1.33671	12.56667	-1.82375	12.56667	-2.06783	12.56667	-0.86906	12.56667	-1.09536	12.56667	-0.60913	12.56667	-2.54931	12.56667	-0.36472	12.56667	-2.79186	12.56667
-1.57489	12.58333	1.54193	12.58333	1.79384	12.58333	1.30178	12.58333	2.03679	12.58333	1.0705	12.58333	2.2875	12.58333	2.51607	12.58333	0.58577	12.58333	2.77031	12.58333	0.3475	12.58333	3.01385	12.58333	0.10833	12.58333	0.82119	12.58333	-0.12882	12.58333	-3.02908	12.58333	-1.33633	12.58333	-1.82067	12.58333	-2.06569	12.58333	-0.86891	12.58333	-1.09515	12.58333	-0.60913	12.58333	-2.55	12.58333	-0.3659	12.58333	-2.79202	12.58333
-1.57192	12.6	1.54084	12.6	1.79224	12.6	1.29829	12.6	2.03609	12.6	1.07117	12.6	2.28491	12.6	2.51816	12.6	0.58523	12.6	2.76836	12.6	0.34409	12.6	3.01306	12.6	0.10629	12.6	0.82116	12.6	-0.12928	12.6	-3.02485	12.6	-1.33268	12.6	-1.82016	12.6	-2.06456	12.6	-0.86646	12.6	-1.09341	12.6	-0.60503	12.6	-2.54622	12.6	-0.36499	12.6	-2.7905	12.6
-1.57423	12.61667	1.54488	12.61667	1.79203	12.61667	1.3015	12.61667	2.03786	12.61667	1.07429	12.61667	2.2847	12.61667	2.51947	12.61667	0.58591	12.61667	2.768	12.61667	0.34643	12.61667	3.01232	12.61667	0.10987	12.61667	0.82549	12.61667	-0.12986	12.61667	-3.02854	12.61667	-1.33205	12.61667	-1.82176	12.61667	-2.06649	12.61667	-0.8681	12.61667	-1.09193	12.61667	-0.60872	12.61667	-2.54706	12.61667	-0.36721	12.61667	-2.79243	12.61667
-1.5725	12.63333	1.54187	12.63333	1.78979	12.63333	1.29457	12.63333	2.03482	12.63333	1.0705	12.63333	2.28385	12.63333	2.5217	12.63333	0.58384	12.63333	2.76772	12.63333	0.34376	12.63333	3.01285	12.63333	0.10746	12.63333	0.82381	12.63333	-0.13089	12.63333	-3.02446	12.63333	-1.32723	12.63333	-1.8167	12.63333	-2.06261	12.63333	-0.86781	12.63333	-1.08826	12.63333	-0.61008	12.63333	-2.5448	12.63333	-0.37125	12.63333	-2.78811	12.63333
-1.57531	12.65	1.54844	12.65	1.79511	12.65	1.29994	12.65	2.0374	12.65	1.07608	12.65	2.28505	12.65	2.52339	12.65	0.58788	12.65	2.76677	12.65	0.34738	12.65	3.01203	12.65	0.10881	12.65	0.8298	12.65	-0.13063	12.65	-3.0268	12.65	-1.33345	12.65	-1.8213	12.65	-2.06936	12.65	-0.86788	12.65	-1.08781	12.65	-0.6109	12.65	-2.55195	12.65	-0.37266	12.65	-2.79115	12.65
-1.5705	12.66667	1.54186	12.66667	1.78741	12.66667	1.29292	12.66667	2.03408	12.66667	1.07095	12.66667	2.28075	12.66667	2.5221	12.66667	0.58159	12.66667	2.76768	12.66667	0.34397	12.66667	3.01345	12.66667	0.1062	12.66667	0.82182	12.66667	-0.13301	12.66667	-3.02284	12.66667	-1.32858	12.66667	-1.81404	12.66667	-2.06227	12.66667	-0.86559	12.66667	-1.08638	12.66667	-0.61243	12.66667	-2.54725	12.66667	-0.37389	12.66667	-2.78485	12.66667
-1.57739	12.68333	1.54608	12.68333	1.79098	12.68333	1.29619	12.68333	2.03615	12.68333	1.07467	12.68333	2.28217	12.68333	2.52144	12.68333	0.58526	12.68333	2.7686	12.68333	0.34785	12.68333	3.01059	12.68333	0.10637	12.68333	0.82762	12.68333	-0.13204	12.68333	-3.02339	12.68333	-1.33424	12.68333	-1.81842	12.68333	-2.06606	12.68333	-0.86545	12.68333	-1.08979	12.68333	-0.61368	12.68333	-2.5507	12.68333	-0.37387	12.68333	-2.78719	12.68333
-1.57547	12.7	1.5418	12.7	1.78581	12.7	1.29656	12.7	2.03506	12.7	1.07405	12.7	2.28073	12.7	2.51777	12.7	0.58167	12.7	2.76685	12.7	0.34205	12.7	3.01083	12.7	0.10611	12.7	0.82576	12.7	-0.13581	12.7	-3.02242	12.7	-1.33421	12.7	-1.81751	12.7	-2.06372	12.7	-0.86456	12.7	-1.09155	12.7	-0.61337	12.7	-2.55017	12.7	-0.37409	12.7	-2.78624	12.7
-1.57751	12.71667	1.5483	12.71667	1.7912	12.71667	1.30204	12.71667	2.03751	12.71667	1.07911	12.71667	2.28551	12.71667	2.519	12.71667	0.58679	12.71667	2.76851	12.71667	0.34462	12.71667	3.0121	12.71667	0.10754	12.71667	0.82948	12.71667	-0.13568	12.71667	-3.02378	12.71667	-1.33691	12.71667	-1.82618	12.71667	-2.07105	12.71667	-0.86702	12.71667	-1.09591	12.71667	-0.61393	12.71667	-2.55625	12.71667	-0.37697	12.71667	-2.78983	12.71667
-1.57539	12.73333	1.54599	12.73333	1.78684	12.73333	1.29687	12.73333	2.03195	12.73333	1.07526	12.73333	2.28285	12.73333	2.51771	12.73333	0.58177	12.73333	2.76595	12.73333	0.33954	12.73333	3.01396	12.73333	0.10285	12.73333	0.82537	12.73333	-0.13852	12.73333	-3.02234	12.73333	-1.3359	12.73333	-1.8231	12.73333	-2.0678	12.73333	-0.86574	12.73333	-1.09517	12.73333	-0.61314	12.73333	-2.55166	12.73333	-0.37574	12.73333	-2.78576	12.73333
-1.57343	12.75	1.54389	12.75	1.78563	12.75	1.29537	12.75	2.03034	12.75	1.07579	12.75	2.28087	12.75	2.51541	12.75	0.58335	12.75	2.76455	12.75	0.3399	12.75	3.01574	12.75	0.10452	12.75	0.82622	12.75	-0.13861	12.75	-3.02293	12.75	-1.33557	12.75	-1.82309	12.75	-2.06535	12.75	-0.86485	12.75	-1.09445	12.75	-0.61389	12.75	-2.54979	12.75	-0.37602	12.75	-2.78553	12.75
-1.57692	12.76667	1.54726	12.76667	1.79036	12.76667	1.29694	12.76667	2.03123	12.76667	1.07405	12.76667	2.28025	12.76667	2.5153	12.76667	0.58295	12.76667	2.76361	12.76667	0.3404	12.76667	3.01324	12.76667	0.10276	12.76667	0.82601	12.76667	-0.14071	12.76667	-3.02441	12.76667	-1.33811	12.76667	-1.82512	12.76667	-2.06764	12.76667	-0.8641	12.76667	-1.09685	12.76667	-0.61541	12.76667	-2.55153	12.76667	-0.37498	12.76667	-2.7877	12.76667
-1.57636	12.78333	1.54545	12.78333	1.78757	12.78333	1.29695	12.78333	2.03268	12.78333	1.07302	12.78333	2.27929	12.78333	2.51638	12.78333	0.58218	12.78333	2.76266	12.78333	0.34132	12.78333	3.01186	12.78333	0.10338	12.78333	0.82478	12.78333	-0.13808	12.78333	-3.02406	12.78333	-1.33376	12.78333	-1.82217	12.78333	-2.06615	12.78333	-0.86226	12.78333	-1.09351	12.78333	-0.61479	12.78333	-2.54933	12.78333	-0.37625	12.78333	-2.78705	12.78333
-1.58035	12.8	1.54884	12.8	1.79137	12.8	1.29946	12.8	2.03749	12.8	1.07567	12.8	2.28157	12.8	2.51611	12.8	0.58824	12.8	2.76644	12.8	0.34429	12.8	3.01531	12.8	0.10471	12.8	0.82833	12.8	-0.13654	12.8	-3.02394	12.8	-1.3374	12.8	-1.82743	12.8	-2.06921	12.8	-0.86385	12.8	-1.09522	12.8	-0.61863	12.8	-2.55259	12.8	-0.37639	12.8	-2.78974	12.8
-1.57566	12.81667	1.5432	12.81667	1.79095	12.81667	1.29676	12.81667	2.0382	12.81667	1.07252	12.81667	2.27867	12.81667	2.5117	12.81667	0.58243	12.81667	2.76826	12.81667	0.34032	12.81667	3.01549	12.81667	0.10049	12.81667	0.82509	12.81667	-0.13461	12.81667	-3.02266	12.81667	-1.33294	12.81667	-1.82176	12.81667	-2.06576	12.81667	-0.86388	12.81667	-1.09475	12.81667	-0.61972	12.81667	-2.54905	12.81667	-0.37882	12.81667	-2.78766	12.81667
-1.57463	12.83333	1.54288	12.83333	1.79295	12.83333	1.29739	12.83333	2.03962	12.83333	1.07202	12.83333	2.2774	12.83333	2.51321	12.83333	0.58345	12.83333	2.76933	12.83333	0.34077	12.83333	3.0174	12.83333	0.10168	12.83333	0.82528	12.83333	-0.1345	12.83333	-3.02611	12.83333	-1.33396	12.83333	-1.81932	12.83333	-2.06701	12.83333	-0.86105	12.83333	-1.09428	12.83333	-0.6184	12.83333	-2.55057	12.83333	-0.37904	12.83333	-2.7872	12.83333
-1.5769	12.85	1.54232	12.85	1.79234	12.85	1.2976	12.85	2.03892	12.85	1.0712	12.85	2.27974	12.85	2.5119	12.85	0.58474	12.85	2.77036	12.85	0.34048	12.85	3.0151	12.85	0.10363	12.85	0.82489	12.85	-0.13219	12.85	-3.02776	12.85	-1.33387	12.85	-1.81875	12.85	-2.06791	12.85	-0.86121	12.85	-1.09604	12.85	-0.61943	12.85	-2.55284	12.85	-0.37781	12.85	-2.78965	12.85
-1.57511	12.86667	1.54248	12.86667	1.79517	12.86667	1.30182	12.86667	2.03875	12.86667	1.07221	12.86667	2.28224	12.86667	2.51248	12.86667	0.58525	12.86667	2.76963	12.86667	0.34134	12.86667	3.0134	12.86667	0.10592	12.86667	0.82667	12.86667	-0.13105	12.86667	-3.02891	12.86667	-1.33457	12.86667	-1.81841	12.86667	-2.06968	12.86667	-0.86416	12.86667	-1.09744	12.86667	-0.6197	12.86667	-2.55285	12.86667	-0.37973	12.86667	-2.79127	12.86667
-1.57504	12.88333	1.54322	12.88333	1.79465	12.88333	1.30227	12.88333	2.04009	12.88333	1.07496	12.88333	2.28201	12.88333	2.51347	12.88333	0.58665	12.88333	2.76912	12.88333	0.34313	12.88333	3.01584	12.88333	0.10436	12.88333	0.82895	12.88333	-0.13467	12.88333	-3.02842	12.88333	-1.33729	12.88333	-1.81956	12.88333	-2.06932	12.88333	-0.86495	12.88333	-1.09966	12.88333	-0.62239	12.88333	-2.55467	12.88333	-0.38484	12.88333	-2.79305	12.88333
-1.57147	12.9	1.5421	12.9	1.78932	12.9	1.29718	12.9	2.03955	12.9	1.0698	12.9	2.28061	12.9	2.51396	12.9	0.58054	12.9	2.76917	12.9	0.33955	12.9	3.01529	12.9	0.10428	12.9	0.82283	12.9	-0.13353	12.9	-3.02735	12.9	-1.33326	12.9	-1.81459	12.9	-2.06521	12.9	-0.86214	12.9	-1.09669	12.9	-0.62067	12.9	-2.55015	12.9	-0.38487	12.9	-2.79002	12.9
-1.5752	12.91667	1.54351	12.91667	1.79128	12.91667	1.29917	12.91667	2.03844	12.91667	1.07337	12.91667	2.28162	12.91667	2.5182	12.91667	0.58399	12.91667	2.77222	12.91667	0.34286	12.91667	3.01443	12.91667	0.10626	12.91667	0.82419	12.91667	-0.13446	12.91667	-3.03104	12.91667	-1.33499	12.91667	-1.81701	12.91667	-2.06781	12.91667	-0.8603	12.91667	-1.09832	12.91667	-0.6176	12.91667	-2.55401	12.91667	-0.38327	12.91667	-2.79484	12.91667
-1.57325	12.93333	1.54314	12.93333	1.79042	12.93333	1.29823	12.93333	2.04025	12.93333	1.07176	12.93333	2.27776	12.93333	2.51744	12.93333	0.58129	12.93333	2.77156	12.93333	0.34047	12.93333	3.0155	12.93333	0.1065	12.93333	0.82199	12.93333	-0.13622	12.93333	-3.02877	12.93333	-1.33424	12.93333	-1.81502	12.93333	-2.06415	12.93333	-0.86048	12.93333	-1.09629	12.93333	-0.61673	12.93333	-2.54963	12.93333	-0.38432	12.93333	-2.78928	12.93333
-1.57812	12.95	1.5476	12.95	1.7979	12.95	1.30526	12.95	2.04414	12.95	1.07378	12.95	2.28151	12.95	2.5197	12.95	0.58245	12.95	2.7706	12.95	0.34385	12.95	3.01469	12.95	0.10806	12.95	0.82237	12.95	-0.13751	12.95	-3.02733	12.95	-1.33742	12.95	-1.82051	12.95	-2.06975	12.95	-0.86155	12.95	-1.10006	12.95	-0.61852	12.95	-2.55092	12.95	-0.38745	12.95	-2.7898	12.95
-1.57387	12.96667	1.54497	12.96667	1.79601	12.96667	1.30494	12.96667	2.04468	12.96667	1.07115	12.96667	2.28135	12.96667	2.51814	12.96667	0.58188	12.96667	2.76929	12.96667	0.34184	12.96667	3.01536	12.96667	0.1078	12.96667	0.81992	12.96667	-0.13747	12.96667	-3.02523	12.96667	-1.3331	12.96667	-1.81623	12.96667	-2.06877	12.96667	-0.85983	12.96667	-1.09931	12.96667	-0.61807	12.96667	-2.54803	12.96667	-0.38857	12.96667	-2.78766	12.96667
-1.57314	12.98333	1.54428	12.98333	1.79299	12.98333	1.30466	12.98333	2.04176	12.98333	1.06993	12.98333	2.28179	12.98333	2.51899	12.98333	0.58202	12.98333	2.76892	12.98333	0.33901	12.98333	3.01505	12.98333	0.10593	12.98333	0.81927	12.98333	-0.13714	12.98333	-3.02642	12.98333	-1.3354	12.98333	-1.81486	12.98333	-2.06872	12.98333	-0.8619	12.98333	-1.10208	12.98333	-0.61795	12.98333	-2.54892	12.98333	-0.38891	12.98333	-2.7867	12.98333
-1.57527	13	1.54442	13	1.79574	13	1.30513	13	2.04289	13	1.06946	13	2.28096	13	2.51881	13	0.5842	13	2.7709	13	0.33895	13	3.01634	13	0.10547	13	0.8197	13	-0.13566	13	-3.02816	13	-1.33545	13	-1.81795	13	-2.06912	13	-0.85701	13	-1.10258	13	-0.61566	13	-2.54864	13	-0.38552	13	-2.78798	13
-1.57539	13.01667	1.54195	13.01667	1.79352	13.01667	1.30467	13.01667	2.04307	13.01667	1.0699	13.01667	2.28055	13.01667	2.51787	13.01667	0.58507	13.01667	2.77276	13.01667	0.34121	13.01667	3.01624	13.01667	0.10663	13.01667	0.82355	13.01667	-0.13726	13.01667	-3.02685	13.01667	-1.33722	13.01667	-1.81699	13.01667	-2.0676	13.01667	-0.85616	13.01667	-1.10312	13.01667	-0.61507	13.01667	-2.54903	13.01667	-0.38371	13.01667	-2.78804	13.01667
-1.57653	13.03333	1.54522	13.03333	1.79787	13.03333	1.30545	13.03333	2.04459	13.03333	1.0684	13.03333	2.28253	13.03333	2.52086	13.03333	0.58578	13.03333	2.7716	13.03333	0.34272	13.03333	3.01551	13.03333	0.10514	13.03333	0.82599	13.03333	-0.13547	13.03333	-3.02769	13.03333	-1.33672	13.03333	-1.81823	13.03333	-2.06908	13.03333	-0.85621	13.03333	-1.1033	13.03333	-0.61636	13.03333	-2.55033	13.03333	-0.38345	13.03333	-2.78998	13.03333
-1.57186	13.05	1.54059	13.05	1.79314	13.05	1.30134	13.05	2.04346	13.05	1.0639	13.05	2.28314	13.05	2.51844	13.05	0.58418	13.05	2.77247	13.05	0.33798	13.05	3.0171	13.05	0.10313	13.05	0.82218	13.05	-0.13619	13.05	-3.02869	13.05	-1.33275	13.05	-1.81573	13.05	-2.06738	13.05	-0.85752	13.05	-1.10028	13.05	-0.61652	13.05	-2.54908	13.05	-0.38333	13.05	-2.78911	13.05
-1.57482	13.06667	1.54507	13.06667	1.79735	13.06667	1.30321	13.06667	2.04424	13.06667	1.0647	13.06667	2.28356	13.06667	2.51711	13.06667	0.58716	13.06667	2.77131	13.06667	0.33964	13.06667	3.01544	13.06667	0.10521	13.06667	0.82382	13.06667	-0.13432	13.06667	-3.03197	13.06667	-1.33487	13.06667	-1.81612	13.06667	-2.07154	13.06667	-0.86031	13.06667	-1.10217	13.06667	-0.61915	13.06667	-2.55097	13.06667	-0.38433	13.06667	-2.78863	13.06667
-1.57177	13.08333	1.54361	13.08333	1.7967	13.08333	1.30423	13.08333	2.04548	13.08333	1.0636	13.08333	2.28306	13.08333	2.51605	13.08333	0.58425	13.08333	2.77101	13.08333	0.33711	13.08333	3.01257	13.08333	0.10133	13.08333	0.82028	13.08333	-0.13727	13.08333	-3.03043	13.08333	-1.33145	13.08333	-1.81107	13.08333	-2.06655	13.08333	-0.85733	13.08333	-1.09597	13.08333	-0.61979	13.08333	-2.54979	13.08333	-0.38642	13.08333	-2.78602	13.08333
-1.57675	13.1	1.54526	13.1	1.79881	13.1	1.30738	13.1	2.04745	13.1	1.06706	13.1	2.28392	13.1	2.51575	13.1	0.58833	13.1	2.76825	13.1	0.3397	13.1	3.0119	13.1	0.10494	13.1	0.82475	13.1	-0.13648	13.1	-3.0309	13.1	-1.33449	13.1	-1.8188	13.1	-2.07124	13.1	-0.85934	13.1	-1.09638	13.1	-0.62174	13.1	-2.55392	13.1	-0.38652	13.1	-2.79082	13.1
-1.57498	13.11667	1.54668	13.11667	1.80085	13.11667	1.30461	13.11667	2.04934	13.11667	1.06449	13.11667	2.28351	13.11667	2.51717	13.11667	0.5855	13.11667	2.76754	13.11667	0.3375	13.11667	3.01185	13.11667	0.10424	13.11667	0.82085	13.11667	-0.13527	13.11667	-3.02945	13.11667	-1.33446	13.11667	-1.81859	13.11667	-2.07238	13.11667	-0.86047	13.11667	-1.09566	13.11667	-0.62289	13.11667	-2.55305	13.11667	-0.38964	13.11667	-2.78845	13.11667
-1.57127	13.13333	1.54505	13.13333	1.80141	13.13333	1.30335	13.13333	2.0475	13.13333	1.06178	13.13333	2.27862	13.13333	2.51366	13.13333	0.58232	13.13333	2.76659	13.13333	0.337	13.13333	3.00935	13.13333	0.10297	13.13333	0.81943	13.13333	-0.13307	13.13333	-3.02869	13.13333	-1.33333	13.13333	-1.81461	13.13333	-2.07216	13.13333	-0.85974	13.13333	-1.09668	13.13333	-0.6238	13.13333	-2.55232	13.13333	-0.38922	13.13333	-2.78981	13.13333
-1.57198	13.15	1.5449	13.15	1.8011	13.15	1.3058	13.15	2.04742	13.15	1.06121	13.15	2.27703	13.15	2.51528	13.15	0.5855	13.15	2.76858	13.15	0.33492	13.15	3.01195	13.15	0.10049	13.15	0.82259	13.15	-0.133	13.15	-3.02891	13.15	-1.33168	13.15	-1.81631	13.15	-2.06893	13.15	-0.86069	13.15	-1.09575	13.15	-0.62389	13.15	-2.54981	13.15	-0.38758	13.15	-2.78524	13.15
-1.57001	13.16667	1.54682	13.16667	1.80361	13.16667	1.30733	13.16667	2.04627	13.16667	1.06347	13.16667	2.27392	13.16667	2.51382	13.16667	0.58401	13.16667	2.76667	13.16667	0.33411	13.16667	3.00713	13.16667	0.1035	13.16667	0.82612	13.16667	-0.13186	13.16667	-3.03236	13.16667	-1.33175	13.16667	-1.81612	13.16667	-2.06845	13.16667	-0.86045	13.16667	-1.09443	13.16667	-0.62431	13.16667	-2.55376	13.16667	-0.38234	13.16667	-2.78862	13.16667
-1.57118	13.18333	1.54415	13.18333	1.80235	13.18333	1.30616	13.18333	2.04866	13.18333	1.06366	13.18333	2.27497	13.18333	2.51322	13.18333	0.58375	13.18333	2.77008	13.18333	0.3322	13.18333	3.0096	13.18333	0.10214	13.18333	0.82626	13.18333	-0.13448	13.18333	-3.03215	13.18333	-1.33164	13.18333	-1.81414	13.18333	-2.06846	13.18333	-0.85926	13.18333	-1.09325	13.18333	-0.62501	13.18333	-2.5501	13.18333	-0.38597	13.18333	-2.79094	13.18333
-1.5691	13.2	1.543	13.2	1.80154	13.2	1.30765	13.2	2.04692	13.2	1.06414	13.2	2.27677	13.2	2.5147	13.2	0.58074	13.2	2.76787	13.2	0.33323	13.2	3.00992	13.2	0.10144	13.2	0.8241	13.2	-0.13295	13.2	-3.03504	13.2	-1.33053	13.2	-1.81271	13.2	-2.06722	13.2	-0.85841	13.2	-1.08942	13.2	-0.62294	13.2	-2.54824	13.2	-0.3846	13.2	-2.78936	13.2
-1.57299	13.21667	1.54467	13.21667	1.80229	13.21667	1.30416	13.21667	2.0473	13.21667	1.06267	13.21667	2.27728	13.21667	2.51657	13.21667	0.58162	13.21667	2.76844	13.21667	0.33331	13.21667	3.01121	13.21667	0.10166	13.21667	0.82389	13.21667	-0.13144	13.21667	-3.0377	13.21667	-1.33421	13.21667	-1.81443	13.21667	-2.06764	13.21667	-0.85737	13.21667	-1.09199	13.21667	-0.62228	13.21667	-2.5487	13.21667	-0.38415	13.21667	-2.79124	13.21667
-1.57181	13.23333	1.54503	13.23333	1.79832	13.23333	1.30598	13.23333	2.04929	13.23333	1.06127	13.23333	2.27488	13.23333	2.51734	13.23333	0.58115	13.23333	2.76789	13.23333	0.33304	13.23333	3.01085	13.23333	0.10121	13.23333	0.82177	13.23333	-0.13194	13.23333	-3.03785	13.23333	-1.33489	13.23333	-1.81403	13.23333	-2.06891	13.23333	-0.85354	13.23333	-1.09357	13.23333	-0.61958	13.23333	-2.55111	13.23333	-0.38289	13.23333	-2.79329	13.23333
-1.57402	13.25	1.54622	13.25	1.79941	13.25	1.30496	13.25	2.04834	13.25	1.06141	13.25	2.27308	13.25	2.51843	13.25	0.58236	13.25	2.77044	13.25	0.33502	13.25	3.01237	13.25	0.10334	13.25	0.82354	13.25	-0.13265	13.25	-3.03584	13.25	-1.33653	13.25	-1.81498	13.25	-2.07009	13.25	-0.85563	13.25	-1.09653	13.25	-0.62117	13.25	-2.55154	13.25	-0.38559	13.25	-2.79324	13.25
-1.57514	13.26667	1.54805	13.26667	1.79853	13.26667	1.30599	13.26667	2.04825	13.26667	1.0651	13.26667	2.27398	13.26667	2.51783	13.26667	0.58086	13.26667	2.76797	13.26667	0.33599	13.26667	3.01006	13.26667	0.10424	13.26667	0.82576	13.26667	-0.13333	13.26667	-3.03763	13.26667	-1.33646	13.26667	-1.81494	13.26667	-2.07105	13.26667	-0.8561	13.26667	-1.09628	13.26667	-0.61923	13.26667	-2.55383	13.26667	-0.38662	13.26667	-2.79646	13.26667
-1.57293	13.28333	1.54414	13.28333	1.7946	13.28333	1.30344	13.28333	2.04388	13.28333	1.06015	13.28333	2.27136	13.28333	2.51783	13.28333	0.57493	13.28333	2.76782	13.28333	0.33417	13.28333	3.01366	13.28333	0.10136	13.28333	0.81961	13.28333	-0.13089	13.28333	-3.03389	13.28333	-1.33281	13.28333	-1.81073	13.28333	-2.06891	13.28333	-0.85505	13.28333	-1.0945	13.28333	-0.61888	13.28333	-2.54965	13.28333	-0.38361	13.28333	-2.79116	13.28333
-1.57884	13.3	1.54579	13.3	1.79791	13.3	1.30746	13.3	2.04798	13.3	1.06326	13.3	2.27442	13.3	2.52194	13.3	0.57687	13.3	2.76869	13.3	0.33587	13.3	3.01423	13.3	0.10193	13.3	0.82167	13.3	-0.13219	13.3	-3.03318	13.3	-1.3371	13.3	-1.81387	13.3	-2.06927	13.3	-0.85584	13.3	-1.09373	13.3	-0.6152	13.3	-2.5543	13.3	-0.38365	13.3	-2.79109	13.3
-1.5771	13.31667	1.5444	13.31667	1.79919	13.31667	1.30794	13.31667	2.04865	13.31667	1.06185	13.31667	2.2734	13.31667	2.52051	13.31667	0.5777	13.31667	2.76974	13.31667	0.33494	13.31667	3.01389	13.31667	0.10326	13.31667	0.81895	13.31667	-0.13238	13.31667	-3.03267	13.31667	-1.33563	13.31667	-1.81465	13.31667	-2.06873	13.31667	-0.85493	13.31667	-1.09286	13.31667	-0.61452	13.31667	-2.55484	13.31667	-0.38246	13.31667	-2.78901	13.31667
[truncated: 2 more columns]
