# Supplementary material for: Overcrowding induces fast colloidal solitons in a slowly rotating potential landscape
Source: Nat Commun. 2023 Oct 13;14:6448. doi: 10.1038/s41467-023-41989-x (PMC10575966; doi:10.1038/s41467-023-41989-x)
Supplement: Supplementary file 9 — Source Data [file 41467_2023_41989_MOESM9_ESM.zip › Source data/Figure 1/Figure 1d second.txt]

-1.44095	0	1.57079	0	1.34813	0	1.80953	0	1.15048	0	2.05461	0	0.95562	0	2.30244	0	2.53529	0	0.56591	0	0.35594	0	2.79646	0	0.12067	0	3.04127	0	0.7602	0	-3.00854	0	-0.12096	0	-1.63688	0	-1.83487	0	-1.2465	0	-1.04273	0	-2.27725	0	-2.05793	0	-2.52821	0	-0.59912	0
-1.44933	0.01667	1.5698	0.01667	1.34451	0.01667	1.80894	0.01667	1.14562	0.01667	2.05447	0.01667	0.95082	0.01667	2.30336	0.01667	2.53777	0.01667	0.56188	0.01667	0.35351	0.01667	2.79899	0.01667	0.11983	0.01667	3.04029	0.01667	0.75563	0.01667	-3.01029	0.01667	-0.12137	0.01667	-1.64412	0.01667	-1.84158	0.01667	-1.25523	0.01667	-1.0508	0.01667	-2.27572	0.01667	-2.05952	0.01667	-2.52729	0.01667	-0.60018	0.01667
-1.45639	0.03333	1.57249	0.03333	1.34139	0.03333	1.81306	0.03333	1.14248	0.03333	2.05514	0.03333	0.94663	0.03333	2.30419	0.03333	2.53923	0.03333	0.55725	0.03333	0.35154	0.03333	2.8011	0.03333	0.11833	0.03333	3.04061	0.03333	0.75127	0.03333	-3.00762	0.03333	-0.12419	0.03333	-1.65146	0.03333	-1.84934	0.03333	-1.26041	0.03333	-1.0545	0.03333	-2.2787	0.03333	-2.0626	0.03333	-2.5284	0.03333	-0.60241	0.03333
-1.46276	0.05	1.57295	0.05	1.3386	0.05	1.81194	0.05	1.13686	0.05	2.05452	0.05	0.94098	0.05	2.30197	0.05	2.53629	0.05	0.55318	0.05	0.34757	0.05	2.80092	0.05	0.11898	0.05	3.04002	0.05	0.74637	0.05	-3.00633	0.05	-0.12452	0.05	-1.65859	0.05	-1.85599	0.05	-1.2647	0.05	-1.05927	0.05	-2.27894	0.05	-2.06533	0.05	-2.52783	0.05	-0.60071	0.05
-1.47011	0.06667	1.57471	0.06667	1.33558	0.06667	1.81361	0.06667	1.13167	0.06667	2.0574	0.06667	0.93463	0.06667	2.30485	0.06667	2.53767	0.06667	0.54557	0.06667	0.34498	0.06667	2.80118	0.06667	0.11727	0.06667	3.03964	0.06667	0.73935	0.06667	-3.00717	0.06667	-0.12548	0.06667	-1.66654	0.06667	-1.86391	0.06667	-1.27286	0.06667	-1.06576	0.06667	-2.27921	0.06667	-2.06917	0.06667	-2.52555	0.06667	-0.60486	0.06667
-1.47586	0.08333	1.57435	0.08333	1.33192	0.08333	1.81065	0.08333	1.12619	0.08333	2.05629	0.08333	0.93195	0.08333	2.30363	0.08333	2.53528	0.08333	0.54363	0.08333	0.34697	0.08333	2.79633	0.08333	0.12139	0.08333	3.03666	0.08333	0.73696	0.08333	-3.01037	0.08333	-0.12095	0.08333	-1.67413	0.08333	-1.87292	0.08333	-1.27822	0.08333	-1.06658	0.08333	-2.28298	0.08333	-2.07452	0.08333	-2.52925	0.08333	-0.60185	0.08333
-1.4846	0.1	1.57663	0.1	1.32923	0.1	1.81681	0.1	1.12013	0.1	2.05873	0.1	0.92458	0.1	2.30649	0.1	2.53627	0.1	0.53301	0.1	0.3394	0.1	2.79983	0.1	0.11551	0.1	3.04211	0.1	0.72812	0.1	-3.00811	0.1	-0.12472	0.1	-1.681	0.1	-1.87791	0.1	-1.28703	0.1	-1.07155	0.1	-2.28454	0.1	-2.07849	0.1	-2.52579	0.1	-0.60535	0.1
-1.48997	0.11667	1.5736	0.11667	1.32523	0.11667	1.81591	0.11667	1.11566	0.11667	2.05977	0.11667	0.92041	0.11667	2.30726	0.11667	2.53507	0.11667	0.52831	0.11667	0.3345	0.11667	2.79806	0.11667	0.11616	0.11667	3.04056	0.11667	0.72293	0.11667	-3.01055	0.11667	-0.12351	0.11667	-1.68724	0.11667	-1.88611	0.11667	-1.29079	0.11667	-1.07367	0.11667	-2.28598	0.11667	-2.08389	0.11667	-2.52563	0.11667	-0.60393	0.11667
-1.49535	0.13333	1.57336	0.13333	1.32405	0.13333	1.81646	0.13333	1.11191	0.13333	2.06291	0.13333	0.9142	0.13333	2.30644	0.13333	2.53409	0.13333	0.52282	0.13333	0.32944	0.13333	2.80061	0.13333	0.11399	0.13333	3.04462	0.13333	0.71764	0.13333	-3.00592	0.13333	-0.12414	0.13333	-1.69493	0.13333	-1.89398	0.13333	-1.29647	0.13333	-1.07783	0.13333	-2.28747	0.13333	-2.08902	0.13333	-2.52287	0.13333	-0.60469	0.13333
-1.49808	0.15	1.57424	0.15	1.32316	0.15	1.81576	0.15	1.10768	0.15	2.05986	0.15	0.90965	0.15	2.30288	0.15	2.53458	0.15	0.52048	0.15	0.32785	0.15	2.80017	0.15	0.11685	0.15	3.04182	0.15	0.71401	0.15	-3.00931	0.15	-0.12364	0.15	-1.69914	0.15	-1.89717	0.15	-1.29864	0.15	-1.07578	0.15	-2.29082	0.15	-2.09339	0.15	-2.52681	0.15	-0.60417	0.15
-1.50617	0.16667	1.57496	0.16667	1.31974	0.16667	1.81808	0.16667	1.10369	0.16667	2.06004	0.16667	0.90499	0.16667	2.3042	0.16667	2.5342	0.16667	0.51491	0.16667	0.32241	0.16667	2.7994	0.16667	0.11272	0.16667	3.04157	0.16667	0.70829	0.16667	-3.00908	0.16667	-0.12468	0.16667	-1.70622	0.16667	-1.90487	0.16667	-1.30478	0.16667	-1.07814	0.16667	-2.2957	0.16667	-2.09996	0.16667	-2.52776	0.16667	-0.60247	0.16667
-1.51237	0.18333	1.57497	0.18333	1.31775	0.18333	1.81933	0.18333	1.10349	0.18333	2.06195	0.18333	0.9012	0.18333	2.30542	0.18333	2.53681	0.18333	0.50909	0.18333	0.31647	0.18333	2.80113	0.18333	0.10638	0.18333	3.04044	0.18333	0.70354	0.18333	-3.00718	0.18333	-0.12698	0.18333	-1.71325	0.18333	-1.91174	0.18333	-1.31142	0.18333	-1.0802	0.18333	-2.30142	0.18333	-2.1068	0.18333	-2.52817	0.18333	-0.60294	0.18333
-1.51589	0.2	1.57688	0.2	1.31775	0.2	1.82274	0.2	1.10006	0.2	2.06499	0.2	0.89467	0.2	2.30776	0.2	2.53791	0.2	0.50341	0.2	0.30996	0.2	2.80395	0.2	0.1006	0.2	3.04181	0.2	0.69773	0.2	-3.00762	0.2	-0.12788	0.2	-1.71811	0.2	-1.91713	0.2	-1.31347	0.2	-1.08191	0.2	-2.30504	0.2	-2.11141	0.2	-2.53175	0.2	-0.60295	0.2
-1.51936	0.21667	1.5768	0.21667	1.31387	0.21667	1.81912	0.21667	1.09636	0.21667	2.06297	0.21667	0.88919	0.21667	2.30786	0.21667	2.53595	0.21667	0.49883	0.21667	0.30621	0.21667	2.80242	0.21667	0.10085	0.21667	3.04075	0.21667	0.69286	0.21667	-3.00692	0.21667	-0.12545	0.21667	-1.72106	0.21667	-1.9196	0.21667	-1.31458	0.21667	-1.08104	0.21667	-2.31018	0.21667	-2.11477	0.21667	-2.53205	0.21667	-0.60457	0.21667
-1.52318	0.23333	1.57641	0.23333	1.31801	0.23333	1.82025	0.23333	1.09662	0.23333	2.06245	0.23333	0.88892	0.23333	2.30579	0.23333	2.53633	0.23333	0.49746	0.23333	0.3047	0.23333	2.79891	0.23333	0.10173	0.23333	3.03734	0.23333	0.6912	0.23333	-3.009	0.23333	-0.12393	0.23333	-1.72732	0.23333	-1.92697	0.23333	-1.31836	0.23333	-1.08306	0.23333	-2.31611	0.23333	-2.12165	0.23333	-2.53583	0.23333	-0.60091	0.23333
-1.52859	0.25	1.57737	0.25	1.31818	0.25	1.81816	0.25	1.09531	0.25	2.06104	0.25	0.88375	0.25	2.30589	0.25	2.53706	0.25	0.49067	0.25	0.29707	0.25	2.80207	0.25	0.09687	0.25	3.03992	0.25	0.68485	0.25	-3.00478	0.25	-0.12896	0.25	-1.73272	0.25	-1.93202	0.25	-1.32361	0.25	-1.0875	0.25	-2.31911	0.25	-2.12598	0.25	-2.53489	0.25	-0.6029	0.25
-1.5324	0.26667	1.57806	0.26667	1.32014	0.26667	1.81861	0.26667	1.09326	0.26667	2.06267	0.26667	0.88024	0.26667	2.30789	0.26667	2.53897	0.26667	0.48488	0.26667	0.29188	0.26667	2.80336	0.26667	0.095	0.26667	3.04351	0.26667	0.67919	0.26667	-3.00149	0.26667	-0.13193	0.26667	-1.74013	0.26667	-1.93878	0.26667	-1.32651	0.26667	-1.09102	0.26667	-2.32586	0.26667	-2.13244	0.26667	-2.53498	0.26667	-0.60379	0.26667
-1.53355	0.28333	1.5785	0.28333	1.32109	0.28333	1.81725	0.28333	1.09137	0.28333	2.05708	0.28333	0.87646	0.28333	2.30313	0.28333	2.53367	0.28333	0.48286	0.28333	0.29054	0.28333	2.80059	0.28333	0.09695	0.28333	3.03853	0.28333	0.67636	0.28333	-3.00567	0.28333	-0.13082	0.28333	-1.74378	0.28333	-1.94314	0.28333	-1.32532	0.28333	-1.09066	0.28333	-2.33399	0.28333	-2.13981	0.28333	-2.54147	0.28333	-0.60299	0.28333
-1.53689	0.3	1.57909	0.3	1.32289	0.3	1.81823	0.3	1.09112	0.3	2.05783	0.3	0.87416	0.3	2.30154	0.3	2.53254	0.3	0.47787	0.3	0.28557	0.3	2.80164	0.3	0.09227	0.3	3.03891	0.3	0.67289	0.3	-3.00606	0.3	-0.13231	0.3	-1.75005	0.3	-1.95154	0.3	-1.3285	0.3	-1.09179	0.3	-2.33951	0.3	-2.14617	0.3	-2.54418	0.3	-0.60098	0.3
-1.5422	0.31667	1.57796	0.31667	1.32106	0.31667	1.81862	0.31667	1.09185	0.31667	2.0621	0.31667	0.87073	0.31667	2.30342	0.31667	2.53251	0.31667	0.47403	0.31667	0.28162	0.31667	2.80272	0.31667	0.08864	0.31667	3.03863	0.31667	0.6688	0.31667	-3.00806	0.31667	-0.1333	0.31667	-1.75659	0.31667	-1.96058	0.31667	-1.33237	0.31667	-1.09418	0.31667	-2.34632	0.31667	-2.15306	0.31667	-2.54773	0.31667	-0.59971	0.31667
-1.5432	0.33333	1.57903	0.33333	1.31891	0.33333	1.81977	0.33333	1.08686	0.33333	2.06464	0.33333	0.86708	0.33333	2.30691	0.33333	2.5399	0.33333	0.4661	0.33333	0.27387	0.33333	2.80974	0.33333	0.08065	0.33333	3.04335	0.33333	0.66217	0.33333	-3.00273	0.33333	-0.13817	0.33333	-1.76302	0.33333	-1.96594	0.33333	-1.33301	0.33333	-1.0952	0.33333	-2.35091	0.33333	-2.15832	0.33333	-2.54912	0.33333	-0.60482	0.33333
-1.54416	0.35	1.58039	0.35	1.32066	0.35	1.82074	0.35	1.08759	0.35	2.06642	0.35	0.86541	0.35	2.30803	0.35	2.53946	0.35	0.46096	0.35	0.26793	0.35	2.80931	0.35	0.07288	0.35	3.04098	0.35	0.65616	0.35	-3.00338	0.35	-0.14144	0.35	-1.76674	0.35	-1.97261	0.35	-1.33166	0.35	-1.09499	0.35	-2.3577	0.35	-2.16541	0.35	-2.55388	0.35	-0.60375	0.35
-1.54367	0.36667	1.5774	0.36667	1.31948	0.36667	1.81937	0.36667	1.08681	0.36667	2.06298	0.36667	0.85962	0.36667	2.30454	0.36667	2.53931	0.36667	0.45497	0.36667	0.26282	0.36667	2.80933	0.36667	0.06907	0.36667	3.03949	0.36667	0.65077	0.36667	-3.00298	0.36667	-0.14298	0.36667	-1.76981	0.36667	-1.97503	0.36667	-1.33001	0.36667	-1.09649	0.36667	-2.36337	0.36667	-2.1695	0.36667	-2.55914	0.36667	-0.60017	0.36667
-1.54783	0.38333	1.57818	0.38333	1.32209	0.38333	1.81859	0.38333	1.09046	0.38333	2.0605	0.38333	0.86182	0.38333	2.30388	0.38333	2.53884	0.38333	0.45232	0.38333	0.26055	0.38333	2.80637	0.38333	0.06628	0.38333	3.0368	0.38333	0.64811	0.38333	-3.0056	0.38333	-0.1418	0.38333	-1.77531	0.38333	-1.98218	0.38333	-1.32949	0.38333	-1.09537	0.38333	-2.37238	0.38333	-2.17749	0.38333	-2.56829	0.38333	-0.59857	0.38333
-1.54851	0.4	1.58169	0.4	1.32407	0.4	1.82171	0.4	1.09151	0.4	2.0615	0.4	0.85796	0.4	2.30476	0.4	2.54286	0.4	0.44392	0.4	0.25098	0.4	2.80895	0.4	0.05718	0.4	3.0403	0.4	0.6407	0.4	-3.00318	0.4	-0.14661	0.4	-1.77771	0.4	-1.986	0.4	-1.3316	0.4	-1.09854	0.4	-2.37398	0.4	-2.18112	0.4	-2.56892	0.4	-0.60341	0.4
-1.54989	0.41667	1.57873	0.41667	1.32481	0.41667	1.8203	0.41667	1.0909	0.41667	2.05851	0.41667	0.85513	0.41667	2.30527	0.41667	2.54126	0.41667	0.43746	0.41667	0.24434	0.41667	2.80682	0.41667	0.05047	0.41667	3.04089	0.41667	0.63506	0.41667	-3.00344	0.41667	-0.14858	0.41667	-1.78284	0.41667	-1.98965	0.41667	-1.33045	0.41667	-1.09858	0.41667	-2.38164	0.41667	-2.18767	0.41667	-2.57594	0.41667	-0.60292	0.41667
-1.54959	0.43333	1.57623	0.43333	1.32448	0.43333	1.81587	0.43333	1.09078	0.43333	2.05858	0.43333	0.85352	0.43333	2.30381	0.43333	2.54114	0.43333	0.43176	0.43333	0.24054	0.43333	2.80285	0.43333	0.04645	0.43333	3.03966	0.43333	0.62988	0.43333	-3.00512	0.43333	-0.15061	0.43333	-1.78682	0.43333	-1.99359	0.43333	-1.3303	0.43333	-1.09561	0.43333	-2.38627	0.43333	-2.19257	0.43333	-2.58171	0.43333	-0.60246	0.43333
-1.55029	0.45	1.57651	0.45	1.32449	0.45	1.81553	0.45	1.08913	0.45	2.06066	0.45	0.84962	0.45	2.30389	0.45	2.54027	0.45	0.42579	0.45	0.23357	0.45	2.80434	0.45	0.04015	0.45	3.04099	0.45	0.6234	0.45	-3.00671	0.45	-0.15536	0.45	-1.79183	0.45	-1.9986	0.45	-1.33037	0.45	-1.09501	0.45	-2.39319	0.45	-2.19914	0.45	-2.5885	0.45	-0.60222	0.45
-1.55308	0.46667	1.57925	0.46667	1.32618	0.46667	1.81788	0.46667	1.08988	0.46667	2.06028	0.46667	0.8514	0.46667	2.30511	0.46667	2.54091	0.46667	0.42234	0.46667	0.22968	0.46667	2.80344	0.46667	0.03573	0.46667	3.03884	0.46667	0.62186	0.46667	-3.01092	0.46667	-0.15938	0.46667	-1.79499	0.46667	-2.0047	0.46667	-1.33386	0.46667	-1.09689	0.46667	-2.39745	0.46667	-2.20456	0.46667	-2.59221	0.46667	-0.60145	0.46667
-1.55514	0.48333	1.5834	0.48333	1.33024	0.48333	1.81945	0.48333	1.08973	0.48333	2.06578	0.48333	0.84859	0.48333	2.30535	0.48333	2.53808	0.48333	0.41501	0.48333	0.22165	0.48333	2.80337	0.48333	0.02769	0.48333	3.04005	0.48333	0.61555	0.48333	-3.01254	0.48333	-0.16768	0.48333	-1.7976	0.48333	-2.01031	0.48333	-1.33438	0.48333	-1.09545	0.48333	-2.40244	0.48333	-2.2086	0.48333	-2.59715	0.48333	-0.60281	0.48333
-1.5569	0.5	1.58315	0.5	1.33003	0.5	1.82021	0.5	1.0881	0.5	2.0661	0.5	0.84867	0.5	2.30545	0.5	2.53773	0.5	0.41106	0.5	0.21633	0.5	2.80124	0.5	0.02034	0.5	3.03983	0.5	0.61367	0.5	-3.01252	0.5	-0.17519	0.5	-1.80061	0.5	-2.01398	0.5	-1.33203	0.5	-1.09693	0.5	-2.40706	0.5	-2.21362	0.5	-2.60182	0.5	-0.60424	0.5
-1.5575	0.51667	1.57892	0.51667	1.3297	0.51667	1.81867	0.51667	1.08716	0.51667	2.06801	0.51667	0.84852	0.51667	2.30771	0.51667	2.53855	0.51667	0.40413	0.51667	0.21081	0.51667	2.80034	0.51667	0.01595	0.51667	3.03908	0.51667	0.60985	0.51667	-3.01327	0.51667	-0.1795	0.51667	-1.80168	0.51667	-2.01747	0.51667	-1.33332	0.51667	-1.09827	0.51667	-2.41345	0.51667	-2.21932	0.51667	-2.60848	0.51667	-0.60418	0.51667
-1.55881	0.53333	1.57714	0.53333	1.32929	0.53333	1.81502	0.53333	1.08416	0.53333	2.06319	0.53333	0.84752	0.53333	2.30287	0.53333	2.53441	0.53333	0.40269	0.53333	0.20813	0.53333	2.79635	0.53333	0.01311	0.53333	3.03671	0.53333	0.6091	0.53333	-3.0192	0.53333	-0.1827	0.53333	-1.80263	0.53333	-2.02313	0.53333	-1.33281	0.53333	-1.09564	0.53333	-2.42085	0.53333	-2.22647	0.53333	-2.61684	0.53333	-0.60272	0.53333
-1.55989	0.55	1.57876	0.55	1.33181	0.55	1.81562	0.55	1.08601	0.55	2.0653	0.55	0.84809	0.55	2.30652	0.55	2.53895	0.55	0.39724	0.55	0.19976	0.55	2.79881	0.55	0.00559	0.55	3.03888	0.55	0.60752	0.55	-3.01591	0.55	-0.19	0.55	-1.80503	0.55	-2.02977	0.55	-1.33524	0.55	-1.09743	0.55	-2.42486	0.55	-2.23067	0.55	-2.61985	0.55	-0.60732	0.55
-1.56076	0.56667	1.57758	0.56667	1.32878	0.56667	1.81444	0.56667	1.088	0.56667	2.06421	0.56667	0.84784	0.56667	2.30617	0.56667	2.53851	0.56667	0.39263	0.56667	0.19512	0.56667	2.79535	0.56667	3.75591E-4	0.56667	3.03742	0.56667	0.60443	0.56667	-3.01834	0.56667	-0.19512	0.56667	-1.80649	0.56667	-2.03099	0.56667	-1.33364	0.56667	-1.09657	0.56667	-2.42797	0.56667	-2.23194	0.56667	-2.62389	0.56667	-0.60948	0.56667
-1.56369	0.58333	1.58011	0.58333	1.32947	0.58333	1.81525	0.58333	1.08965	0.58333	2.06495	0.58333	0.84901	0.58333	2.30881	0.58333	2.53923	0.58333	0.39044	0.58333	0.1906	0.58333	2.7941	0.58333	-0.00467	0.58333	3.03395	0.58333	0.6055	0.58333	-3.02458	0.58333	-0.20058	0.58333	-1.81022	0.58333	-2.03433	0.58333	-1.33767	0.58333	-1.0965	0.58333	-2.43512	0.58333	-2.23962	0.58333	-2.63149	0.58333	-0.61309	0.58333
-1.56011	0.6	1.5764	0.6	1.32597	0.6	1.81481	0.6	1.08868	0.6	2.06671	0.6	0.84666	0.6	2.30824	0.6	2.53798	0.6	0.38519	0.6	0.18304	0.6	2.79304	0.6	-0.01224	0.6	3.03133	0.6	0.60356	0.6	-3.02849	0.6	-0.20722	0.6	-1.80802	0.6	-2.03486	0.6	-1.33284	0.6	-1.09329	0.6	-2.43788	0.6	-2.24261	0.6	-2.63411	0.6	-0.61499	0.6
-1.56318	0.61667	1.57976	0.61667	1.32912	0.61667	1.81749	0.61667	1.08766	0.61667	2.06604	0.61667	0.85122	0.61667	2.31128	0.61667	2.54125	0.61667	0.38301	0.61667	0.17951	0.61667	2.79267	0.61667	-0.01567	0.61667	3.03199	0.61667	0.60359	0.61667	-3.036	0.61667	-0.21155	0.61667	-1.80889	0.61667	-2.03858	0.61667	-1.3318	0.61667	-1.09196	0.61667	-2.44596	0.61667	-2.24933	0.61667	-2.64151	0.61667	-0.61596	0.61667
-1.56314	0.63333	1.57867	0.63333	1.32874	0.63333	1.81617	0.63333	1.08526	0.63333	2.06443	0.63333	0.84995	0.63333	2.31199	0.63333	2.54186	0.63333	0.37654	0.63333	0.17309	0.63333	2.7948	0.63333	-0.02378	0.63333	3.03368	0.63333	0.60075	0.63333	-3.03951	0.63333	-0.21935	0.63333	-1.80925	0.63333	-2.04134	0.63333	-1.33037	0.63333	-1.09193	0.63333	-2.44865	0.63333	-2.24976	0.63333	-2.64457	0.63333	-0.62221	0.63333
-1.56767	0.65	1.58334	0.65	1.33289	0.65	1.8212	0.65	1.08926	0.65	2.06776	0.65	0.85043	0.65	2.31416	0.65	2.54528	0.65	0.37196	0.65	0.16634	0.65	2.79703	0.65	-0.0298	0.65	3.03281	0.65	0.59879	0.65	-3.04319	0.65	-0.22484	0.65	-1.81252	0.65	-2.04286	0.65	-1.33326	0.65	-1.09293	0.65	-2.45228	0.65	-2.25203	0.65	-2.64933	0.65	-0.62617	0.65
-1.56721	0.66667	1.58046	0.66667	1.32995	0.66667	1.81752	0.66667	1.08857	0.66667	2.06646	0.66667	0.84782	0.66667	2.31202	0.66667	2.54636	0.66667	0.37149	0.66667	0.16111	0.66667	2.79543	0.66667	-0.03719	0.66667	3.02964	0.66667	0.59439	0.66667	-3.04791	0.66667	-0.23181	0.66667	-1.81111	0.66667	-2.04294	0.66667	-1.33177	0.66667	-1.09488	0.66667	-2.45596	0.66667	-2.25151	0.66667	-2.65481	0.66667	-0.62638	0.66667
-1.56424	0.68333	1.57952	0.68333	1.32804	0.68333	1.81712	0.68333	1.08827	0.68333	2.06595	0.68333	0.8489	0.68333	2.31178	0.68333	2.54514	0.68333	0.37008	0.68333	0.1564	0.68333	2.79316	0.68333	-0.0432	0.68333	3.02454	0.68333	0.59301	0.68333	-3.05655	0.68333	-0.23724	0.68333	-1.81104	0.68333	-2.04526	0.68333	-1.33116	0.68333	-1.09104	0.68333	-2.46161	0.68333	-2.25625	0.68333	-2.66291	0.68333	-0.62914	0.68333
-1.56627	0.7	1.58004	0.7	1.3309	0.7	1.81707	0.7	1.08971	0.7	2.06536	0.7	0.84863	0.7	2.31014	0.7	2.54601	0.7	0.37241	0.7	0.15065	0.7	2.79166	0.7	-0.04686	0.7	3.02106	0.7	0.59651	0.7	-3.06304	0.7	-0.2414	0.7	-1.81382	0.7	-2.05067	0.7	-1.33173	0.7	-1.09185	0.7	-2.46816	0.7	-2.26109	0.7	-2.67016	0.7	-0.63254	0.7
-1.56601	0.71667	1.58142	0.71667	1.33224	0.71667	1.81783	0.71667	1.09007	0.71667	2.06487	0.71667	0.84843	0.71667	2.31117	0.71667	2.54795	0.71667	0.37017	0.71667	0.14576	0.71667	2.79326	0.71667	-0.0529	0.71667	3.01882	0.71667	0.59625	0.71667	-3.06534	0.71667	-0.24799	0.71667	-1.81257	0.71667	-2.0518	0.71667	-1.32964	0.71667	-1.09205	0.71667	-2.47248	0.71667	-2.26482	0.71667	-2.67402	0.71667	-0.63884	0.71667
-1.56696	0.73333	1.58074	0.73333	1.33359	0.73333	1.81815	0.73333	1.08981	0.73333	2.06572	0.73333	0.84698	0.73333	2.31159	0.73333	2.54593	0.73333	0.36922	0.73333	0.14555	0.73333	2.79237	0.73333	-0.05445	0.73333	3.01432	0.73333	0.59679	0.73333	-3.07155	0.73333	-0.25077	0.73333	-1.8115	0.73333	-2.05341	0.73333	-1.32887	0.73333	-1.09477	0.73333	-2.48143	0.73333	-2.26899	0.73333	-2.68128	0.73333	-0.64179	0.73333
-1.56541	0.75	1.58432	0.75	1.33232	0.75	1.81791	0.75	1.08653	0.75	2.0643	0.75	0.84834	0.75	2.31396	0.75	2.54571	0.75	0.365	0.75	0.13965	0.75	2.79631	0.75	-0.0628	0.75	3.01296	0.75	0.59366	0.75	-3.07341	0.75	-0.25726	0.75	-1.80824	0.75	-2.0524	0.75	-1.32976	0.75	-1.09623	0.75	-2.48275	0.75	-2.26884	0.75	-2.68262	0.75	-0.64777	0.75
-1.56255	0.76667	1.5826	0.76667	1.32897	0.76667	1.81704	0.76667	1.08568	0.76667	2.06055	0.76667	0.85091	0.76667	2.31289	0.76667	2.54441	0.76667	0.36519	0.76667	0.1391	0.76667	2.79274	0.76667	-0.06376	0.76667	3.00396	0.76667	0.59493	0.76667	-3.08149	0.76667	-0.25889	0.76667	-1.80564	0.76667	-2.05424	0.76667	-1.32733	0.76667	-1.0921	0.76667	-2.49014	0.76667	-2.27465	0.76667	-2.69145	0.76667	-0.64956	0.76667
-1.5635	0.78333	1.58458	0.78333	1.33226	0.78333	1.8202	0.78333	1.08715	0.78333	2.0635	0.78333	0.85298	0.78333	2.31627	0.78333	2.54942	0.78333	0.36131	0.78333	0.13308	0.78333	2.79438	0.78333	-0.07166	0.78333	3.00222	0.78333	0.59222	0.78333	-3.08276	0.78333	-0.2673	0.78333	-1.8059	0.78333	-2.05563	0.78333	-1.32949	0.78333	-1.09253	0.78333	-2.49441	0.78333	-2.27565	0.78333	-2.69423	0.78333	-0.65813	0.78333
-1.56226	0.8	1.58414	0.8	1.33278	0.8	1.82079	0.8	1.08781	0.8	2.06236	0.8	0.85068	0.8	2.31575	0.8	2.54754	0.8	0.35974	0.8	0.12654	0.8	2.79297	0.8	-0.07573	0.8	2.99687	0.8	0.59121	0.8	-3.08915	0.8	-0.27219	0.8	-1.80412	0.8	-2.05482	0.8	-1.32946	0.8	-1.09225	0.8	-2.49778	0.8	-2.27441	0.8	-2.69872	0.8	-0.66283	0.8
-1.56634	0.81667	1.58566	0.81667	1.33636	0.81667	1.82294	0.81667	1.0911	0.81667	2.06427	0.81667	0.85412	0.81667	2.31798	0.81667	2.55218	0.81667	0.36041	0.81667	0.12397	0.81667	2.79207	0.81667	-0.08275	0.81667	2.99229	0.81667	0.59392	0.81667	-3.09398	0.81667	-0.27999	0.81667	-1.80435	0.81667	-2.05504	0.81667	-1.33221	0.81667	-1.09816	0.81667	-2.50071	0.81667	-2.27479	0.81667	-2.70254	0.81667	-0.67202	0.81667
-1.56152	0.83333	1.58079	0.83333	1.33142	0.83333	1.81888	0.83333	1.09031	0.83333	2.06434	0.83333	0.85002	0.83333	2.31579	0.83333	2.54736	0.83333	0.36168	0.83333	0.12409	0.83333	2.78818	0.83333	-0.08392	0.83333	2.98635	0.83333	0.59409	0.83333	-3.09907	0.83333	-0.2824	0.83333	-1.80245	0.83333	-2.05334	0.83333	-1.33071	0.83333	-1.09649	0.83333	-2.50201	0.83333	-2.27244	0.83333	-2.70585	0.83333	-0.67373	0.83333
-1.56351	0.85	1.58181	0.85	1.33562	0.85	1.81736	0.85	1.09247	0.85	2.0651	0.85	0.8542	0.85	2.31511	0.85	2.54622	0.85	0.36344	0.85	0.12396	0.85	2.78392	0.85	-0.08529	0.85	2.97962	0.85	0.59501	0.85	-3.10732	0.85	-0.2881	0.85	-1.80496	0.85	-2.05667	0.85	-1.33442	0.85	-1.10071	0.85	-2.50582	0.85	-2.27477	0.85	-2.71293	0.85	-0.67979	0.85
-1.56277	0.86667	1.58104	0.86667	1.33271	0.86667	1.81722	0.86667	1.09089	0.86667	2.06552	0.86667	0.85254	0.86667	2.31392	0.86667	2.54503	0.86667	0.36066	0.86667	0.12165	0.86667	2.77962	0.86667	-0.08929	0.86667	2.97404	0.86667	0.59258	0.86667	-3.11245	0.86667	-0.29557	0.86667	-1.80399	0.86667	-2.05531	0.86667	-1.33371	0.86667	-1.10234	0.86667	-2.50784	0.86667	-2.2734	0.86667	-2.71906	0.86667	-0.68723	0.86667
-1.56126	0.88333	1.58078	0.88333	1.33477	0.88333	1.81663	0.88333	1.09238	0.88333	2.06813	0.88333	0.85402	0.88333	2.31376	0.88333	2.5442	0.88333	0.3587	0.88333	0.12149	0.88333	2.77503	0.88333	-0.09375	0.88333	2.96897	0.88333	0.59243	0.88333	-3.11788	0.88333	-0.30135	0.88333	-1.80542	0.88333	-2.05549	0.88333	-1.33444	0.88333	-1.10414	0.88333	-2.51242	0.88333	-2.27419	0.88333	-2.72486	0.88333	-0.69376	0.88333
-1.5593	0.9	1.57949	0.9	1.33425	0.9	1.81618	0.9	1.09365	0.9	2.06802	0.9	0.85236	0.9	2.31359	0.9	2.54267	0.9	0.3581	0.9	0.11989	0.9	2.77026	0.9	-0.09687	0.9	2.96391	0.9	0.59141	0.9	-3.12308	0.9	-0.30645	0.9	-1.80443	0.9	-2.05215	0.9	-1.3345	0.9	-1.10642	0.9	-2.51151	0.9	-2.27276	0.9	-2.72774	0.9	-0.70135	0.9
-1.55673	0.91667	1.5792	0.91667	1.33604	0.91667	1.8148	0.91667	1.09455	0.91667	2.06565	0.91667	0.85191	0.91667	2.31099	0.91667	2.53687	0.91667	0.35685	0.91667	0.11957	0.91667	2.76062	0.91667	-0.09971	0.91667	2.95545	0.91667	0.59071	0.91667	-3.13204	0.91667	-0.31026	0.91667	-1.80487	0.91667	-2.05159	0.91667	-1.33103	0.91667	-1.10701	0.91667	-2.51302	0.91667	-2.27207	0.91667	-2.73274	0.91667	-0.70374	0.91667
-1.56006	0.93333	1.58061	0.93333	1.33754	0.93333	1.81652	0.93333	1.09463	0.93333	2.06745	0.93333	0.85495	0.93333	2.31077	0.93333	2.53649	0.93333	0.3575	0.93333	0.12162	0.93333	2.75569	0.93333	-0.10237	0.93333	2.94964	0.93333	0.59037	0.93333	-3.13876	0.93333	-0.31722	0.93333	-1.80898	0.93333	-2.0544	0.93333	-1.33286	0.93333	-1.11342	0.93333	-2.51632	0.93333	-2.27464	0.93333	-2.73727	0.93333	-0.71257	0.93333
-1.55867	0.95	1.58467	0.95	1.33574	0.95	1.81811	0.95	1.09683	0.95	2.06467	0.95	0.85425	0.95	2.31134	0.95	2.53513	0.95	0.35403	0.95	0.12003	0.95	2.75139	0.95	-0.10773	0.95	2.9454	0.95	0.58916	0.95	-3.14311	0.95	-0.32599	0.95	-1.80815	0.95	-2.0574	0.95	-1.33382	0.95	-1.11614	0.95	-2.51666	0.95	-2.27393	0.95	-2.73878	0.95	-0.72024	0.95
-1.55954	0.96667	1.5862	0.96667	1.33636	0.96667	1.82022	0.96667	1.09697	0.96667	2.06687	0.96667	0.85794	0.96667	2.3106	0.96667	2.53285	0.96667	0.35638	0.96667	0.11874	0.96667	2.7448	0.96667	-0.10869	0.96667	2.9381	0.96667	0.59067	0.96667	-3.1512	0.96667	-0.33239	0.96667	-1.80807	0.96667	-2.05888	0.96667	-1.33428	0.96667	-1.12081	0.96667	-2.51823	0.96667	-2.27792	0.96667	-2.74204	0.96667	-0.72825	0.96667
-1.55642	0.98333	1.58449	0.98333	1.33235	0.98333	1.81817	0.98333	1.09341	0.98333	2.06542	0.98333	0.85404	0.98333	2.3069	0.98333	2.52945	0.98333	0.35406	0.98333	0.11821	0.98333	2.73662	0.98333	-0.10779	0.98333	2.9307	0.98333	0.58999	0.98333	-3.15767	0.98333	-0.33691	0.98333	-1.80359	0.98333	-2.0567	0.98333	-1.33529	0.98333	-1.12343	0.98333	-2.51961	0.98333	-2.27586	0.98333	-2.74211	0.98333	-0.73176	0.98333
-1.55919	1	1.59011	1	1.33265	1	1.82058	1	1.09703	1	2.06538	1	0.85527	1	2.30603	1	2.52592	1	0.35792	1	0.11799	1	2.73208	1	-0.11014	1	2.92493	1	0.59252	1	-3.16598	1	-0.34193	1	-1.80944	1	-2.06066	1	-1.33812	1	-1.1312	1	-2.52179	1	-2.2764	1	-2.74519	1	-0.73983	1
-1.56226	1.01667	1.58881	1.01667	1.32999	1.01667	1.82056	1.01667	1.09571	1.01667	2.06611	1.01667	0.85437	1.01667	2.30496	1.01667	2.52282	1.01667	0.35373	1.01667	0.11304	1.01667	2.72569	1.01667	-0.1139	1.01667	2.91904	1.01667	0.59114	1.01667	-3.1711	1.01667	-0.34447	1.01667	-1.80862	1.01667	-2.05908	1.01667	-1.34175	1.01667	-1.13623	1.01667	-2.52145	1.01667	-2.27722	1.01667	-2.74562	1.01667	-0.74771	1.01667
-1.5633	1.03333	1.5903	1.03333	1.33138	1.03333	1.82431	1.03333	1.09937	1.03333	2.06746	1.03333	0.85555	1.03333	2.30435	1.03333	2.51945	1.03333	0.35692	1.03333	0.11603	1.03333	2.71821	1.03333	-0.11347	1.03333	2.91028	1.03333	0.59127	1.03333	-3.18001	1.03333	-0.34709	1.03333	-1.80892	1.03333	-2.05975	1.03333	-1.34707	1.03333	-1.14311	1.03333	-2.5244	1.03333	-2.27745	1.03333	-2.74929	1.03333	-0.75309	1.03333
-1.56327	1.05	1.58813	1.05	1.33101	1.05	1.82302	1.05	1.09643	1.05	2.06851	1.05	0.85309	1.05	2.30528	1.05	2.51808	1.05	0.35575	1.05	0.11634	1.05	2.71507	1.05	-0.11644	1.05	2.90718	1.05	0.59189	1.05	-3.18346	1.05	-0.35301	1.05	-1.81033	1.05	-2.06039	1.05	-1.35031	1.05	-1.14971	1.05	-2.52338	1.05	-2.27906	1.05	-2.74988	1.05	-0.75826	1.05
-1.56007	1.06667	1.58612	1.06667	1.32857	1.06667	1.82128	1.06667	1.09472	1.06667	2.06542	1.06667	0.8531	1.06667	2.30158	1.06667	2.50877	1.06667	0.35926	1.06667	0.1181	1.06667	2.70561	1.06667	-0.11527	1.06667	2.89805	1.06667	0.59248	1.06667	-3.1915	1.06667	-0.35193	1.06667	-1.80986	1.06667	-2.05965	1.06667	-1.35022	1.06667	-1.15194	1.06667	-2.52563	1.06667	-2.2817	1.06667	-2.75333	1.06667	-0.76073	1.06667
-1.5602	1.08333	1.58556	1.08333	1.32896	1.08333	1.8207	1.08333	1.09528	1.08333	2.0638	1.08333	0.85504	1.08333	2.29941	1.08333	2.50231	1.08333	0.36244	1.08333	0.11813	1.08333	2.69939	1.08333	-0.11402	1.08333	2.89127	1.08333	0.59406	1.08333	-3.19802	1.08333	-0.35195	1.08333	-1.81171	1.08333	-2.06414	1.08333	-1.35192	1.08333	-1.15705	1.08333	-2.52513	1.08333	-2.28376	1.08333	-2.75696	1.08333	-0.76627	1.08333
-1.56185	1.1	1.58558	1.1	1.33193	1.1	1.82181	1.1	1.09449	1.1	2.0661	1.1	0.85528	1.1	2.30021	1.1	2.49903	1.1	0.3636	1.1	0.11691	1.1	2.69555	1.1	-0.11337	1.1	2.88838	1.1	0.59516	1.1	-3.20182	1.1	-0.35505	1.1	-1.81271	1.1	-2.06818	1.1	-1.35858	1.1	-1.16556	1.1	-2.52506	1.1	-2.28499	1.1	-2.75724	1.1	-0.77432	1.1
-1.56339	1.11667	1.5845	1.11667	1.33285	1.11667	1.82357	1.11667	1.0964	1.11667	2.06446	1.11667	0.85716	1.11667	2.29506	1.11667	2.49226	1.11667	0.36595	1.11667	0.11663	1.11667	2.68869	1.11667	-0.1113	1.11667	2.88098	1.11667	0.59691	1.11667	-3.20821	1.11667	-0.35836	1.11667	-1.81418	1.11667	-2.06877	1.11667	-1.36383	1.11667	-1.17109	1.11667	-2.52476	1.11667	-2.2834	1.11667	-2.75928	1.11667	-0.78001	1.11667
-1.56657	1.13333	1.58261	1.13333	1.33147	1.13333	1.82055	1.13333	1.09596	1.13333	2.0599	1.13333	0.85835	1.13333	2.29066	1.13333	2.48687	1.13333	0.36785	1.13333	0.11514	1.13333	2.68324	1.13333	-0.11201	1.13333	2.87656	1.13333	0.59559	1.13333	-3.21155	1.13333	-0.36248	1.13333	-1.81625	1.13333	-2.06857	1.13333	-1.36899	1.13333	-1.17692	1.13333	-2.52312	1.13333	-2.28305	1.13333	-2.75871	1.13333	-0.78583	1.13333
-1.56896	1.15	1.58546	1.15	1.33061	1.15	1.81984	1.15	1.0951	1.15	2.05963	1.15	0.85743	1.15	2.2847	1.15	2.48059	1.15	0.36971	1.15	0.11735	1.15	2.67584	1.15	-0.10993	1.15	2.86983	1.15	0.59732	1.15	-3.21762	1.15	-0.3629	1.15	-1.81781	1.15	-2.06829	1.15	-1.37396	1.15	-1.18187	1.15	-2.52331	1.15	-2.28276	1.15	-2.75975	1.15	-0.78954	1.15
-1.57605	1.16667	1.58476	1.16667	1.33121	1.16667	1.82056	1.16667	1.09399	1.16667	2.0615	1.16667	0.85499	1.16667	2.28294	1.16667	2.47804	1.16667	0.36829	1.16667	0.11473	1.16667	2.67214	1.16667	-0.11165	1.16667	2.8654	1.16667	0.59492	1.16667	-3.22118	1.16667	-0.36851	1.16667	-1.81958	1.16667	-2.0695	1.16667	-1.38251	1.16667	-1.19096	1.16667	-2.52196	1.16667	-2.28414	1.16667	-2.75778	1.16667	-0.79661	1.16667
-1.58037	1.18333	1.58006	1.18333	1.32865	1.18333	1.82038	1.18333	1.09213	1.18333	2.06018	1.18333	0.85273	1.18333	2.27762	1.18333	2.47238	1.18333	0.36914	1.18333	0.11695	1.18333	2.66661	1.18333	-0.11138	1.18333	2.8605	1.18333	0.5975	1.18333	-3.22272	1.18333	-0.36904	1.18333	-1.81725	1.18333	-2.06861	1.18333	-1.3887	1.18333	-1.19659	1.18333	-2.52169	1.18333	-2.28284	1.18333	-2.76024	1.18333	-0.80173	1.18333
-1.58955	1.2	1.58566	1.2	1.33261	1.2	1.82497	1.2	1.09365	1.2	2.0597	1.2	0.85136	1.2	2.27347	1.2	2.46783	1.2	0.36671	1.2	0.11754	1.2	2.66163	1.2	-0.11553	1.2	2.85626	1.2	0.59741	1.2	-3.22313	1.2	-0.37215	1.2	-1.81997	1.2	-2.0704	1.2	-1.39756	1.2	-1.20543	1.2	-2.52601	1.2	-2.28622	1.2	-2.76418	1.2	-0.80898	1.2
-1.59105	1.21667	1.58049	1.21667	1.32791	1.21667	1.81767	1.21667	1.08942	1.21667	2.0511	1.21667	0.85067	1.21667	2.26143	1.21667	2.45656	1.21667	0.36759	1.21667	0.12254	1.21667	2.6511	1.21667	-0.1124	1.21667	2.84786	1.21667	0.59857	1.21667	-3.23119	1.21667	-0.37273	1.21667	-1.81635	1.21667	-2.06766	1.21667	-1.39805	1.21667	-1.20596	1.21667	-2.5274	1.21667	-2.28463	1.21667	-2.76659	1.21667	-0.80928	1.21667
-1.60124	1.23333	1.58346	1.23333	1.33204	1.23333	1.82377	1.23333	1.092	1.23333	2.05092	1.23333	0.85369	1.23333	2.25693	1.23333	2.45167	1.23333	0.36955	1.23333	0.12529	1.23333	2.64454	1.23333	-0.10877	1.23333	2.84338	1.23333	0.60413	1.23333	-3.23773	1.23333	-0.37391	1.23333	-1.82269	1.23333	-2.07203	1.23333	-1.40791	1.23333	-1.21605	1.23333	-2.5326	1.23333	-2.28961	1.23333	-2.77044	1.23333	-0.8159	1.23333
-1.60604	1.25	1.58258	1.25	1.33151	1.25	1.82461	1.25	1.09177	1.25	2.05029	1.25	0.84941	1.25	2.25129	1.25	2.44643	1.25	0.36405	1.25	0.1239	1.25	2.63936	1.25	-0.11251	1.25	2.84025	1.25	0.60302	1.25	-3.24077	1.25	-0.37548	1.25	-1.82095	1.25	-2.07087	1.25	-1.41264	1.25	-1.22048	1.25	-2.52884	1.25	-2.28433	1.25	-2.76894	1.25	-0.81874	1.25
-1.61528	1.26667	1.58207	1.26667	1.33107	1.26667	1.82477	1.26667	1.09306	1.26667	2.04908	1.26667	0.85032	1.26667	2.24945	1.26667	2.44291	1.26667	0.3633	1.26667	0.12255	1.26667	2.6352	1.26667	-0.11227	1.26667	2.83739	1.26667	0.60385	1.26667	-3.24258	1.26667	-0.37571	1.26667	-1.82877	1.26667	-2.07356	1.26667	-1.42237	1.26667	-1.23002	1.26667	-2.53327	1.26667	-2.28828	1.26667	-2.77236	1.26667	-0.82483	1.26667
-1.61993	1.28333	1.57736	1.28333	1.32584	1.28333	1.82179	1.28333	1.09003	1.28333	2.04322	1.28333	0.85138	1.28333	2.24317	1.28333	2.43618	1.28333	0.36242	1.28333	0.12204	1.28333	2.62814	1.28333	-0.11216	1.28333	2.83196	1.28333	0.60241	1.28333	-3.24344	1.28333	-0.37282	1.28333	-1.82895	1.28333	-2.07155	1.28333	-1.42673	1.28333	-1.23431	1.28333	-2.53448	1.28333	-2.28582	1.28333	-2.77537	1.28333	-0.82484	1.28333
-1.62793	1.3	1.57461	1.3	1.32759	1.3	1.82219	1.3	1.09254	1.3	2.04049	1.3	0.85348	1.3	2.23973	1.3	2.43251	1.3	0.36559	1.3	0.12508	1.3	2.62389	1.3	-0.11108	1.3	2.82778	1.3	0.60603	1.3	-3.24378	1.3	-0.37518	1.3	-1.83491	1.3	-2.07407	1.3	-1.43461	1.3	-1.24167	1.3	-2.53399	1.3	-2.2881	1.3	-2.77377	1.3	-0.82911	1.3
-1.63635	1.31667	1.57519	1.31667	1.32746	1.31667	1.82037	1.31667	1.09363	1.31667	2.03736	1.31667	0.85154	1.31667	2.23556	1.31667	2.42861	1.31667	0.36149	1.31667	0.1247	1.31667	2.62013	1.31667	-0.11142	1.31667	2.82306	1.31667	0.60519	1.31667	-3.24462	1.31667	-0.37755	1.31667	-1.83979	1.31667	-2.07664	1.31667	-1.44198	1.31667	-1.24864	1.31667	-2.53344	1.31667	-2.28966	1.31667	-2.7711	1.31667	-0.83188	1.31667
-1.64453	1.33333	1.57601	1.33333	1.32673	1.33333	1.82007	1.33333	1.09053	1.33333	2.03319	1.33333	0.85072	1.33333	2.23215	1.33333	2.42461	1.33333	0.36056	1.33333	0.12408	1.33333	2.61559	1.33333	-0.11503	1.33333	2.81914	1.33333	0.60688	1.33333	-3.24803	1.33333	-0.38061	1.33333	-1.84597	1.33333	-2.07805	1.33333	-1.45075	1.33333	-1.25779	1.33333	-2.53449	1.33333	-2.28934	1.33333	-2.77313	1.33333	-0.83577	1.33333
-1.65138	1.35	1.57666	1.35	1.32794	1.35	1.81841	1.35	1.09018	1.35	2.03012	1.35	0.85219	1.35	2.22858	1.35	2.42089	1.35	0.36203	1.35	0.12356	1.35	2.61206	1.35	-0.11542	1.35	2.81739	1.35	0.60584	1.35	-3.24942	1.35	-0.38316	1.35	-1.85311	1.35	-2.07811	1.35	-1.45706	1.35	-1.26368	1.35	-2.53454	1.35	-2.29046	1.35	-2.771	1.35	-0.83701	1.35
-1.65645	1.36667	1.5761	1.36667	1.32701	1.36667	1.81742	1.36667	1.08688	1.36667	2.02175	1.36667	0.84992	1.36667	2.22052	1.36667	2.41563	1.36667	0.36037	1.36667	0.12428	1.36667	2.60844	1.36667	-0.11427	1.36667	2.81484	1.36667	0.60324	1.36667	-3.25203	1.36667	-0.38264	1.36667	-1.8555	1.36667	-2.07725	1.36667	-1.46165	1.36667	-1.26828	1.36667	-2.53697	1.36667	-2.28957	1.36667	-2.77343	1.36667	-0.83815	1.36667
-1.66556	1.38333	1.57899	1.38333	1.33113	1.38333	1.81349	1.38333	1.08963	1.38333	2.01653	1.38333	0.85364	1.38333	2.21544	1.38333	2.40983	1.38333	0.36311	1.38333	0.128	1.38333	2.60366	1.38333	-0.11197	1.38333	2.80995	1.38333	0.60465	1.38333	-3.2542	1.38333	-0.38055	1.38333	-1.86392	1.38333	-2.08047	1.38333	-1.47005	1.38333	-1.27442	1.38333	-2.53942	1.38333	-2.29021	1.38333	-2.7747	1.38333	-0.83892	1.38333
-1.67499	1.4	1.57798	1.4	1.33454	1.4	1.81434	1.4	1.08677	1.4	2.01304	1.4	0.8517	1.4	2.21218	1.4	2.40732	1.4	0.35782	1.4	0.12494	1.4	2.6014	1.4	-0.11539	1.4	2.8094	1.4	0.60409	1.4	-3.25101	1.4	-0.38467	1.4	-1.87116	1.4	-2.08281	1.4	-1.48007	1.4	-1.2844	1.4	-2.5368	1.4	-2.29012	1.4	-2.7717	1.4	-0.84433	1.4
-1.68203	1.41667	1.57489	1.41667	1.33289	1.41667	1.80746	1.41667	1.08523	1.41667	2.00546	1.41667	0.85046	1.41667	2.20389	1.41667	2.3991	1.41667	0.3563	1.41667	0.12361	1.41667	2.59302	1.41667	-0.11522	1.41667	2.80727	1.41667	0.60479	1.41667	-3.25302	1.41667	-0.38119	1.41667	-1.87929	1.41667	-2.0858	1.41667	-1.48636	1.41667	-1.28985	1.41667	-2.5361	1.41667	-2.29125	1.41667	-2.76966	1.41667	-0.84389	1.41667
-1.68736	1.43333	1.57686	1.43333	1.33461	1.43333	1.80499	1.43333	1.08599	1.43333	2.00245	1.43333	0.85222	1.43333	2.19992	1.43333	2.39484	1.43333	0.35625	1.43333	0.12445	1.43333	2.59007	1.43333	-0.11388	1.43333	2.80489	1.43333	0.6054	1.43333	-3.25688	1.43333	-0.3792	1.43333	-1.88534	1.43333	-2.08869	1.43333	-1.49145	1.43333	-1.29238	1.43333	-2.5381	1.43333	-2.29261	1.43333	-2.77096	1.43333	-0.84396	1.43333
-1.69017	1.45	1.57309	1.45	1.3336	1.45	1.7972	1.45	1.08385	1.45	1.99476	1.45	0.848	1.45	2.19261	1.45	2.38857	1.45	0.35621	1.45	0.12556	1.45	2.58389	1.45	-0.11117	1.45	2.80019	1.45	0.60403	1.45	-3.25778	1.45	-0.37309	1.45	-1.88927	1.45	-2.08938	1.45	-1.49372	1.45	-1.29298	1.45	-2.53456	1.45	-2.29197	1.45	-2.77212	1.45	-0.84216	1.45
-1.7018	1.46667	1.57504	1.46667	1.33726	1.46667	1.79737	1.46667	1.08765	1.46667	1.99455	1.46667	0.8524	1.46667	2.19195	1.46667	2.38824	1.46667	0.35648	1.46667	0.12301	1.46667	2.58363	1.46667	-0.11249	1.46667	2.8	1.46667	0.60831	1.46667	-3.25754	1.46667	-0.37466	1.46667	-1.89863	1.46667	-2.09708	1.46667	-1.5061	1.46667	-1.30301	1.46667	-2.53544	1.46667	-2.2982	1.46667	-2.76995	1.46667	-0.84583	1.46667
-1.70515	1.48333	1.56769	1.48333	1.33356	1.48333	1.78965	1.48333	1.08522	1.48333	1.98768	1.48333	0.85118	1.48333	2.18535	1.48333	2.38149	1.48333	0.35286	1.48333	0.12144	1.48333	2.57844	1.48333	-0.11611	1.48333	2.79926	1.48333	0.60925	1.48333	-3.25536	1.48333	-0.37256	1.48333	-1.90207	1.48333	-2.10079	1.48333	-1.50888	1.48333	-1.30285	1.48333	-2.53689	1.48333	-2.2989	1.48333	-2.76835	1.48333	-0.84491	1.48333
-1.71503	1.5	1.56903	1.5	1.33564	1.5	1.78869	1.5	1.08868	1.5	1.9858	1.5	0.85291	1.5	2.18392	1.5	2.37942	1.5	0.35505	1.5	0.1216	1.5	2.57678	1.5	-0.11794	1.5	2.80113	1.5	0.61357	1.5	-3.25602	1.5	-0.3735	1.5	-1.9121	1.5	-2.10957	1.5	-1.51846	1.5	-1.31075	1.5	-2.54055	1.5	-2.30509	1.5	-2.76647	1.5	-0.84884	1.5
-1.71798	1.51667	1.56533	1.51667	1.33204	1.51667	1.77872	1.51667	1.08813	1.51667	1.97647	1.51667	0.84944	1.51667	2.17403	1.51667	2.37161	1.51667	0.35489	1.51667	0.12125	1.51667	2.57053	1.51667	-0.11852	1.51667	2.79776	1.51667	0.6124	1.51667	-3.25468	1.51667	-0.36991	1.51667	-1.91523	1.51667	-2.11242	1.51667	-1.51857	1.51667	-1.30924	1.51667	-2.54375	1.51667	-2.30795	1.51667	-2.76598	1.51667	-0.84406	1.51667
-1.72535	1.53333	1.56522	1.53333	1.33376	1.53333	1.77758	1.53333	1.09084	1.53333	1.97452	1.53333	0.85135	1.53333	2.17216	1.53333	2.36867	1.53333	0.35612	1.53333	0.12156	1.53333	2.56895	1.53333	-0.11825	1.53333	2.79758	1.53333	0.6145	1.53333	-3.25553	1.53333	-0.36864	1.53333	-1.92299	1.53333	-2.11995	1.53333	-1.52648	1.53333	-1.31364	1.53333	-2.54549	1.53333	-2.3155	1.53333	-2.76731	1.53333	-0.84653	1.53333
-1.73031	1.55	1.56351	1.55	1.33525	1.55	1.77103	1.55	1.0947	1.55	1.96776	1.55	0.85185	1.55	2.16618	1.55	2.36455	1.55	0.35658	1.55	0.12121	1.55	2.56638	1.55	-0.11796	1.55	2.79798	1.55	0.61276	1.55	-3.25459	1.55	-0.37105	1.55	-1.92753	1.55	-2.12455	1.55	-1.53182	1.55	-1.31835	1.55	-2.54391	1.55	-2.31917	1.55	-2.7664	1.55	-0.85037	1.55
-1.73636	1.56667	1.56143	1.56667	1.33747	1.56667	1.76549	1.56667	1.09718	1.56667	1.96193	1.56667	0.85316	1.56667	2.15981	1.56667	2.35994	1.56667	0.35652	1.56667	0.1197	1.56667	2.56461	1.56667	-0.11878	1.56667	2.79644	1.56667	0.61205	1.56667	-3.25245	1.56667	-0.37079	1.56667	-1.93362	1.56667	-2.13052	1.56667	-1.53691	1.56667	-1.31936	1.56667	-2.5472	1.56667	-2.32607	1.56667	-2.76739	1.56667	-0.85339	1.56667
-1.74282	1.58333	1.55971	1.58333	1.33681	1.58333	1.75955	1.58333	1.09852	1.58333	1.95563	1.58333	0.85331	1.58333	2.15318	1.58333	2.35421	1.58333	0.35676	1.58333	0.11934	1.58333	2.56243	1.58333	-0.11392	1.58333	2.79626	1.58333	0.61073	1.58333	-3.24961	1.58333	-0.3682	1.58333	-1.94008	1.58333	-2.138	1.58333	-1.54098	1.58333	-1.32003	1.58333	-2.54785	1.58333	-2.33329	1.58333	-2.76697	1.58333	-0.85208	1.58333
-1.74407	1.6	1.55583	1.6	1.3314	1.6	1.75205	1.6	1.09462	1.6	1.94872	1.6	0.85134	1.6	2.14665	1.6	2.34724	1.6	0.35893	1.6	0.11979	1.6	2.55616	1.6	-0.11103	1.6	2.79686	1.6	0.61001	1.6	-3.24794	1.6	-0.36649	1.6	-1.94411	1.6	-2.1414	1.6	-1.54082	1.6	-1.31963	1.6	-2.55075	1.6	-2.33792	1.6	-2.76985	1.6	-0.85025	1.6
-1.75576	1.61667	1.55623	1.61667	1.33433	1.61667	1.75048	1.61667	1.09895	1.61667	1.94642	1.61667	0.8536	1.61667	2.14451	1.61667	2.34347	1.61667	0.36231	1.61667	0.12139	1.61667	2.55509	1.61667	-0.11273	1.61667	2.79684	1.61667	0.61429	1.61667	-3.24855	1.61667	-0.36703	1.61667	-1.95566	1.61667	-2.15265	1.61667	-1.55026	1.61667	-1.32437	1.61667	-2.55873	1.61667	-2.34907	1.61667	-2.77326	1.61667	-0.85455	1.61667
-1.75709	1.63333	1.54943	1.63333	1.32993	1.63333	1.74318	1.63333	1.09554	1.63333	1.93862	1.63333	0.85058	1.63333	2.13697	1.63333	2.33713	1.63333	0.36024	1.63333	0.12072	1.63333	2.55217	1.63333	-0.11372	1.63333	2.79392	1.63333	0.61218	1.63333	-3.24869	1.63333	-0.3676	1.63333	-1.95833	1.63333	-2.15613	1.63333	-1.54912	1.63333	-1.32235	1.63333	-2.55852	1.63333	-2.35279	1.63333	-2.77227	1.63333	-0.85431	1.63333
-1.76485	1.65	1.54717	1.65	1.33104	1.65	1.74114	1.65	1.09569	1.65	1.93665	1.65	0.85181	1.65	2.13489	1.65	2.33337	1.65	0.35972	1.65	0.12097	1.65	2.55235	1.65	-0.11599	1.65	2.79345	1.65	0.61088	1.65	-3.24722	1.65	-0.36857	1.65	-1.96665	1.65	-2.16471	1.65	-1.55315	1.65	-1.32498	1.65	-2.56301	1.65	-2.36144	1.65	-2.77366	1.65	-0.85624	1.65
-1.7664	1.66667	1.54114	1.66667	1.32816	1.66667	1.73428	1.66667	1.09169	1.66667	1.92987	1.66667	0.85164	1.66667	2.12869	1.66667	2.32788	1.66667	0.35913	1.66667	0.12014	1.66667	2.54913	1.66667	-0.11469	1.66667	2.79358	1.66667	0.60838	1.66667	-3.24447	1.66667	-0.36826	1.66667	-1.96872	1.66667	-2.16792	1.66667	-1.55169	1.66667	-1.32263	1.66667	-2.56411	1.66667	-2.36404	1.66667	-2.77571	1.66667	-0.85188	1.66667
-1.77207	1.68333	1.53626	1.68333	1.32778	1.68333	1.72939	1.68333	1.09215	1.68333	1.92471	1.68333	0.85137	1.68333	2.12287	1.68333	2.32197	1.68333	0.36214	1.68333	0.12432	1.68333	2.54759	1.68333	-0.11236	1.68333	2.79192	1.68333	0.61068	1.68333	-3.24578	1.68333	-0.36371	1.68333	-1.97562	1.68333	-2.17412	1.68333	-1.55449	1.68333	-1.31941	1.68333	-2.56872	1.68333	-2.37021	1.68333	-2.77784	1.68333	-0.84766	1.68333
-1.77927	1.7	1.53466	1.7	1.3292	1.7	1.72851	1.7	1.09557	1.7	1.92382	1.7	0.85364	1.7	2.12232	1.7	2.32302	1.7	0.35796	1.7	0.12192	1.7	2.55077	1.7	-0.11673	1.7	2.79629	1.7	0.60886	1.7	-3.24615	1.7	-0.36856	1.7	-1.98265	1.7	-2.18251	1.7	-1.56212	1.7	-1.3258	1.7	-2.57512	1.7	-2.37809	1.7	-2.77801	1.7	-0.85532	1.7
-1.78023	1.71667	1.52708	1.71667	1.32371	1.71667	1.72058	1.71667	1.0931	1.71667	1.9155	1.71667	0.85334	1.71667	2.11437	1.71667	2.3183	1.71667	0.35718	1.71667	0.12216	1.71667	2.55049	1.71667	-0.1196	1.71667	2.79454	1.71667	0.60667	1.71667	-3.24395	1.71667	-0.36898	1.71667	-1.98821	1.71667	-2.18855	1.71667	-1.56361	1.71667	-1.32603	1.71667	-2.58121	1.71667	-2.38531	1.71667	-2.78014	1.71667	-0.85451	1.71667
-1.78391	1.73333	1.52334	1.73333	1.32164	1.73333	1.71693	1.73333	1.09423	1.73333	1.9122	1.73333	0.85304	1.73333	2.11106	1.73333	2.31575	1.73333	0.35728	1.73333	0.12395	1.73333	2.54913	1.73333	-0.11881	1.73333	2.79318	1.73333	0.60825	1.73333	-3.24648	1.73333	-0.36648	1.73333	-1.99677	1.73333	-2.19709	1.73333	-1.56427	1.73333	-1.32695	1.73333	-2.58936	1.73333	-2.39386	1.73333	-2.78501	1.73333	-0.85115	1.73333
-1.78458	1.75	1.51426	1.75	1.31499	1.75	1.7069	1.75	1.09406	1.75	1.9024	1.75	0.85165	1.75	2.10167	1.75	2.30807	1.75	0.35822	1.75	0.12472	1.75	2.54286	1.75	-0.11626	1.75	2.7904	1.75	0.61049	1.75	-3.25034	1.75	-0.36291	1.75	-1.99945	1.75	-2.19996	1.75	-1.5623	1.75	-1.32515	1.75	-2.59335	1.75	-2.3979	1.75	-2.78745	1.75	-0.84701	1.75
-1.79018	1.76667	1.5087	1.76667	1.31168	1.76667	1.70256	1.76667	1.09594	1.76667	1.89901	1.76667	0.85381	1.76667	2.09803	1.76667	2.30624	1.76667	0.35985	1.76667	0.12527	1.76667	2.54456	1.76667	-0.11697	1.76667	2.79119	1.76667	0.6112	1.76667	-3.2477	1.76667	-0.36262	1.76667	-2.00696	1.76667	-2.20759	1.76667	-1.56621	1.76667	-1.32845	1.76667	-2.59982	1.76667	-2.40591	1.76667	-2.79345	1.76667	-0.8502	1.76667
-1.7913	1.78333	1.5032	1.78333	1.30719	1.78333	1.69635	1.78333	1.09632	1.78333	1.89325	1.78333	0.8541	1.78333	2.09419	1.78333	2.30681	1.78333	0.35862	1.78333	0.12369	1.78333	2.54321	1.78333	-0.11833	1.78333	2.78922	1.78333	0.60887	1.78333	-3.24864	1.78333	-0.3614	1.78333	-2.01326	1.78333	-2.21303	1.78333	-1.56715	1.78333	-1.33009	1.78333	-2.60538	1.78333	-2.4104	1.78333	-2.7985	1.78333	-0.8501	1.78333
-1.79411	1.8	1.49794	1.8	1.30307	1.8	1.69155	1.8	1.09443	1.8	1.88844	1.8	0.85516	1.8	2.09096	1.8	2.30666	1.8	0.35739	1.8	0.12046	1.8	2.54273	1.8	-0.11715	1.8	2.79004	1.8	0.61345	1.8	-3.24976	1.8	-0.35881	1.8	-2.0182	1.8	-2.22056	1.8	-1.56899	1.8	-1.32941	1.8	-2.61201	1.8	-2.41888	1.8	-2.80504	1.8	-0.8525	1.8
-1.79279	1.81667	1.49283	1.81667	1.29907	1.81667	1.68594	1.81667	1.09154	1.81667	1.8819	1.81667	0.85401	1.81667	2.08658	1.81667	2.30798	1.81667	0.35872	1.81667	0.12054	1.81667	2.54326	1.81667	-0.11753	1.81667	2.79095	1.81667	0.61426	1.81667	-3.25025	1.81667	-0.35653	1.81667	-2.02146	1.81667	-2.2259	1.81667	-1.56854	1.81667	-1.33014	1.81667	-2.61953	1.81667	-2.42557	1.81667	-2.81212	1.81667	-0.85129	1.81667
-1.79146	1.83333	1.4846	1.83333	1.29103	1.83333	1.67724	1.83333	1.08683	1.83333	1.87264	1.83333	0.85374	1.83333	2.07867	1.83333	2.30001	1.83333	0.36194	1.83333	0.12247	1.83333	2.54047	1.83333	-0.11476	1.83333	2.78893	1.83333	0.61326	1.83333	-3.25362	1.83333	-0.35509	1.83333	-2.02278	1.83333	-2.23128	1.83333	-1.56678	1.83333	-1.32623	1.83333	-2.62427	1.83333	-2.4316	1.83333	-2.81788	1.83333	-0.84402	1.83333
-1.79825	1.85	1.48652	1.85	1.29265	1.85	1.67925	1.85	1.08916	1.85	1.87405	1.85	0.85538	1.85	2.08272	1.85	2.30396	1.85	0.35916	1.85	0.11856	1.85	2.5483	1.85	-0.1206	1.85	2.79108	1.85	0.61442	1.85	-3.25391	1.85	-0.35923	1.85	-2.03461	1.85	-2.24061	1.85	-1.57549	1.85	-1.33441	1.85	-2.63159	1.85	-2.43987	1.85	-2.8234	1.85	-0.85145	1.85
-1.79269	1.86667	1.47877	1.86667	1.28522	1.86667	1.67144	1.86667	1.08191	1.86667	1.86698	1.86667	0.84893	1.86667	2.07677	1.86667	2.30286	1.86667	0.36087	1.86667	0.11895	1.86667	2.54769	1.86667	-0.12054	1.86667	2.79096	1.86667	0.61057	1.86667	-3.25658	1.86667	-0.35654	1.86667	-2.03238	1.86667	-2.24363	1.86667	-1.56917	1.86667	-1.33163	1.86667	-2.63528	1.86667	-2.4433	1.86667	-2.82761	1.86667	-0.8503	1.86667
-1.79496	1.88333	1.47533	1.88333	1.28137	1.88333	1.66919	1.88333	1.08019	1.88333	1.86536	1.88333	0.85092	1.88333	2.07644	1.88333	2.30677	1.88333	0.36305	1.88333	0.11872	1.88333	2.55273	1.88333	-0.11992	1.88333	2.79297	1.88333	0.61146	1.88333	-3.26086	1.88333	-0.35528	1.88333	-2.03816	1.88333	-2.25018	1.88333	-1.57387	1.88333	-1.33508	1.88333	-2.64392	1.88333	-2.4515	1.88333	-2.83597	1.88333	-0.85186	1.88333
-1.78889	1.9	1.46667	1.9	1.27335	1.9	1.66023	1.9	1.07511	1.9	1.8569	1.9	0.8513	1.9	2.07024	1.9	2.30588	1.9	0.36335	1.9	0.11877	1.9	2.55134	1.9	-0.12036	1.9	2.79076	1.9	0.61051	1.9	-3.26226	1.9	-0.35099	1.9	-2.03468	1.9	-2.25023	1.9	-1.57101	1.9	-1.33291	1.9	-2.64657	1.9	-2.45323	1.9	-2.83915	1.9	-0.84906	1.9
-1.79108	1.91667	1.46558	1.91667	1.27221	1.91667	1.65884	1.91667	1.07679	1.91667	1.85554	1.91667	0.85312	1.91667	2.06993	1.91667	2.31175	1.91667	0.36516	1.91667	0.11851	1.91667	2.55487	1.91667	-0.12144	1.91667	2.79381	1.91667	0.61124	1.91667	-3.26275	1.91667	-0.35347	1.91667	-2.03821	1.91667	-2.25444	1.91667	-1.57385	1.91667	-1.33665	1.91667	-2.6528	1.91667	-2.45875	1.91667	-2.8462	1.91667	-0.85131	1.91667
-1.79337	1.93333	1.4616	1.93333	1.26828	1.93333	1.65534	1.93333	1.07286	1.93333	1.85322	1.93333	0.85224	1.93333	2.0697	1.93333	2.31184	1.93333	0.36308	1.93333	0.11681	1.93333	2.55839	1.93333	-0.12094	1.93333	2.79349	1.93333	0.60965	1.93333	-3.26782	1.93333	-0.35579	1.93333	-2.04127	1.93333	-2.25928	1.93333	-1.57444	1.93333	-1.33714	1.93333	-2.65939	1.93333	-2.46575	1.93333	-2.85259	1.93333	-0.85545	1.93333
-1.79402	1.95	1.45862	1.95	1.26555	1.95	1.65295	1.95	1.07046	1.95	1.85329	1.95	0.85314	1.95	2.0702	1.95	2.3107	1.95	0.36774	1.95	0.11764	1.95	2.55699	1.95	-0.12071	1.95	2.79247	1.95	0.61102	1.95	-3.2702	1.95	-0.35463	1.95	-2.04366	1.95	-2.2641	1.95	-1.57298	1.95	-1.33534	1.95	-2.66558	1.95	-2.47256	1.95	-2.8579	1.95	-0.85469	1.95
-1.7958	1.96667	1.4533	1.96667	1.26101	1.96667	1.64772	1.96667	1.06641	1.96667	1.84779	1.96667	0.8511	1.96667	2.06528	1.96667	2.30976	1.96667	0.36744	1.96667	0.12076	1.96667	2.55707	1.96667	-0.11941	1.96667	2.79188	1.96667	0.61021	1.96667	-3.27361	1.96667	-0.35528	1.96667	-2.04674	1.96667	-2.26682	1.96667	-1.57328	1.96667	-1.33502	1.96667	-2.67095	1.96667	-2.47816	1.96667	-2.86474	1.96667	-0.85466	1.96667
-1.79396	1.98333	1.44659	1.98333	1.25477	1.98333	1.6415	1.98333	1.06111	1.98333	1.8436	1.98333	0.84913	1.98333	2.06005	1.98333	2.30634	1.98333	0.36609	1.98333	0.12385	1.98333	2.55555	1.98333	-0.11795	1.98333	2.78911	1.98333	0.6071	1.98333	-3.27621	1.98333	-0.35532	1.98333	-2.04354	1.98333	-2.26982	1.98333	-1.57091	1.98333	-1.3307	1.98333	-2.67602	1.98333	-2.48153	1.98333	-2.86966	1.98333	-0.85178	1.98333
-1.79606	2	1.44547	2	1.25352	2	1.64023	2	1.06014	2	1.8461	2	0.85151	2	2.06487	2	2.30777	2	0.36927	2	0.12227	2	2.55626	2	-0.12	2	2.79162	2	0.60979	2	-3.27763	2	-0.35674	2	-2.0471	2	-2.27762	2	-1.57448	2	-1.3352	2	-2.68258	2	-2.48796	2	-2.87615	2	-0.85346	2
-1.79408	2.01667	1.44019	2.01667	1.24847	2.01667	1.63587	2.01667	1.0553	2.01667	1.84095	2.01667	0.84864	2.01667	2.06246	2.01667	2.30949	2.01667	0.36716	2.01667	0.12216	2.01667	2.55763	2.01667	-0.12144	2.01667	2.79217	2.01667	0.60601	2.01667	-3.27934	2.01667	-0.35603	2.01667	-2.04848	2.01667	-2.2778	2.01667	-1.57525	2.01667	-1.33495	2.01667	-2.68815	2.01667	-2.49155	2.01667	-2.88126	2.01667	-0.85382	2.01667
-1.79281	2.03333	1.43436	2.03333	1.24292	2.03333	1.63038	2.03333	1.04992	2.03333	1.836	2.03333	0.84662	2.03333	2.05947	2.03333	2.30788	2.03333	0.36839	2.03333	0.12453	2.03333	2.55316	2.03333	-0.11961	2.03333	2.79025	2.03333	0.60458	2.03333	-3.28566	2.03333	-0.35397	2.03333	-2.04827	2.03333	-2.27736	2.03333	-1.57391	2.03333	-1.33343	2.03333	-2.69459	2.03333	-2.49586	2.03333	-2.88902	2.03333	-0.8516	2.03333
-1.79091	2.05	1.43014	2.05	1.23897	2.05	1.62613	2.05	1.04604	2.05	1.83445	2.05	0.84451	2.05	2.05972	2.05	2.30822	2.05	0.3676	2.05	0.11932	2.05	2.55255	2.05	-0.12286	2.05	2.78773	2.05	0.60236	2.05	-3.28913	2.05	-0.35555	2.05	-2.052	2.05	-2.27754	2.05	-1.57432	2.05	-1.33362	2.05	-2.69953	2.05	-2.49887	2.05	-2.89356	2.05	-0.8536	2.05
-1.79256	2.06667	1.42441	2.06667	1.23274	2.06667	1.61984	2.06667	1.04035	2.06667	1.82875	2.06667	0.84002	2.06667	2.05538	2.06667	2.30812	2.06667	0.36869	2.06667	0.12232	2.06667	2.5509	2.06667	-0.12149	2.06667	2.78384	2.06667	0.60092	2.06667	-3.2958	2.06667	-0.35196	2.06667	-2.0525	2.06667	-2.27693	2.06667	-1.57296	2.06667	-1.33343	2.06667	-2.7042	2.06667	-2.50084	2.06667	-2.89966	2.06667	-0.85393	2.06667
-1.80219	2.08333	1.42467	2.08333	1.23318	2.08333	1.62056	2.08333	1.0405	2.08333	1.83505	2.08333	0.8432	2.08333	2.06214	2.08333	2.31608	2.08333	0.37082	2.08333	0.1198	2.08333	2.55777	2.08333	-0.12553	2.08333	2.78569	2.08333	0.6038	2.08333	-3.29682	2.08333	-0.35702	2.08333	-2.05822	2.08333	-2.28302	2.08333	-1.57933	2.08333	-1.33816	2.08333	-2.70916	2.08333	-2.50578	2.08333	-2.90249	2.08333	-0.86045	2.08333
-1.79876	2.1	1.41766	2.1	1.22647	2.1	1.61415	2.1	1.03427	2.1	1.8282	2.1	0.83865	2.1	2.05959	2.1	2.31656	2.1	0.36972	2.1	0.11974	2.1	2.55352	2.1	-0.12446	2.1	2.78213	2.1	0.60276	2.1	-3.30193	2.1	-0.35526	2.1	-2.05775	2.1	-2.28482	2.1	-1.57837	2.1	-1.3326	2.1	-2.71322	2.1	-2.50681	2.1	-2.90768	2.1	-0.85936	2.1
-1.801	2.11667	1.41439	2.11667	1.22339	2.11667	1.61343	2.11667	1.03227	2.11667	1.82904	2.11667	0.83714	2.11667	2.06206	2.11667	2.31742	2.11667	0.36875	2.11667	0.11801	2.11667	2.55568	2.11667	-0.12692	2.11667	2.77748	2.11667	0.60284	2.11667	-3.30802	2.11667	-0.35879	2.11667	-2.06002	2.11667	-2.28851	2.11667	-1.57869	2.11667	-1.33211	2.11667	-2.71812	2.11667	-2.51264	2.11667	-2.91377	2.11667	-0.85951	2.11667
-1.79646	2.13333	1.40233	2.13333	1.21132	2.13333	1.6042	2.13333	1.02104	2.13333	1.82234	2.13333	0.82693	2.13333	2.05922	2.13333	2.31169	2.13333	0.36676	2.13333	0.11872	2.13333	2.54843	2.13333	-0.12482	2.13333	2.76866	2.13333	0.6011	2.13333	-3.31608	2.13333	-0.35545	2.13333	-2.0568	2.13333	-2.28758	2.13333	-1.57331	2.13333	-1.32793	2.13333	-2.72325	2.13333	-2.51326	2.13333	-2.91995	2.13333	-0.85422	2.13333
-1.80348	2.15	1.40191	2.15	1.21182	2.15	1.60429	2.15	1.02065	2.15	1.82593	2.15	0.82513	2.15	2.06541	2.15	2.31771	2.15	0.36703	2.15	0.11946	2.15	2.54719	2.15	-0.12646	2.15	2.7666	2.15	0.59821	2.15	-3.31923	2.15	-0.3585	2.15	-2.06039	2.15	-2.29148	2.15	-1.57954	2.15	-1.3337	2.15	-2.73083	2.15	-2.52014	2.15	-2.92574	2.15	-0.85949	2.15
-1.80157	2.16667	1.39683	2.16667	1.20678	2.16667	1.5992	2.16667	1.01572	2.16667	1.82233	2.16667	0.82048	2.16667	2.06374	2.16667	2.31855	2.16667	0.3637	2.16667	0.11794	2.16667	2.54675	2.16667	-0.12705	2.16667	2.76253	2.16667	0.59578	2.16667	-3.32315	2.16667	-0.35634	2.16667	-2.05933	2.16667	-2.29271	2.16667	-1.57693	2.16667	-1.33028	2.16667	-2.73334	2.16667	-2.52022	2.16667	-2.92859	2.16667	-0.85925	2.16667
-1.80196	2.18333	1.38993	2.18333	1.20141	2.18333	1.59394	2.18333	1.01095	2.18333	1.81693	2.18333	0.81703	2.18333	2.0626	2.18333	2.31669	2.18333	0.36427	2.18333	0.11865	2.18333	2.54661	2.18333	-0.12793	2.18333	2.75697	2.18333	0.59631	2.18333	-3.32828	2.18333	-0.3581	2.18333	-2.05988	2.18333	-2.29509	2.18333	-1.57627	2.18333	-1.32923	2.18333	-2.73767	2.18333	-2.52292	2.18333	-2.93382	2.18333	-0.85727	2.18333
-1.79964	2.2	1.38714	2.2	1.19731	2.2	1.59291	2.2	1.00645	2.2	1.81446	2.2	0.81154	2.2	2.06525	2.2	2.31742	2.2	0.36417	2.2	0.11776	2.2	2.54881	2.2	-0.12745	2.2	2.75414	2.2	0.59577	2.2	-3.33179	2.2	-0.35886	2.2	-2.05879	2.2	-2.2941	2.2	-1.5743	2.2	-1.32664	2.2	-2.73949	2.2	-2.52589	2.2	-2.93699	2.2	-0.8564	2.2
-1.79683	2.21667	1.38327	2.21667	1.19304	2.21667	1.58957	2.21667	1.00196	2.21667	1.81172	2.21667	0.80781	2.21667	2.06053	2.21667	2.31341	2.21667	0.3662	2.21667	0.11909	2.21667	2.54276	2.21667	-0.12741	2.21667	2.74579	2.21667	0.59455	2.21667	-3.33913	2.21667	-0.36074	2.21667	-2.05674	2.21667	-2.29331	2.21667	-1.57073	2.21667	-1.32333	2.21667	-2.74434	2.21667	-2.52644	2.21667	-2.94218	2.21667	-0.85324	2.21667
-1.80074	2.23333	1.38571	2.23333	1.19478	2.23333	1.59021	2.23333	1.00309	2.23333	1.81655	2.23333	0.80907	2.23333	2.06435	2.23333	2.31327	2.23333	0.36779	2.23333	0.11934	2.23333	2.54253	2.23333	-0.12713	2.23333	2.74369	2.23333	0.59602	2.23333	-3.34404	2.23333	-0.36265	2.23333	-2.05934	2.23333	-2.29528	2.23333	-1.57416	2.23333	-1.32693	2.23333	-2.74817	2.23333	-2.52948	2.23333	-2.9486	2.23333	-0.85484	2.23333
-1.79974	2.25	1.38199	2.25	1.18979	2.25	1.58524	2.25	0.99697	2.25	1.81495	2.25	0.80284	2.25	2.06123	2.25	2.31239	2.25	0.36393	2.25	0.11766	2.25	2.53964	2.25	-0.12719	2.25	2.73703	2.25	0.59501	2.25	-3.34996	2.25	-0.36374	2.25	-2.0571	2.25	-2.29532	2.25	-1.57376	2.25	-1.32574	2.25	-2.75031	2.25	-2.52755	2.25	-2.95327	2.25	-0.85476	2.25
-1.80261	2.26667	1.37927	2.26667	1.18759	2.26667	1.58479	2.26667	0.99402	2.26667	1.81643	2.26667	0.79977	2.26667	2.06281	2.26667	2.30988	2.26667	0.3633	2.26667	0.11746	2.26667	2.53358	2.26667	-0.12943	2.26667	2.72985	2.26667	0.59405	2.26667	-3.35736	2.26667	-0.36506	2.26667	-2.06003	2.26667	-2.29721	2.26667	-1.5771	2.26667	-1.32761	2.26667	-2.75584	2.26667	-2.52958	2.26667	-2.95941	2.26667	-0.85497	2.26667
-1.79913	2.28333	1.36991	2.28333	1.17869	2.28333	1.57842	2.28333	0.98629	2.28333	1.81119	2.28333	0.79286	2.28333	2.06155	2.28333	2.30212	2.28333	0.36186	2.28333	0.11918	2.28333	2.5256	2.28333	-0.12666	2.28333	2.72122	2.28333	0.59289	2.28333	-3.36538	2.28333	-0.35918	2.28333	-2.05601	2.28333	-2.29347	2.28333	-1.57115	2.28333	-1.32116	2.28333	-2.75836	2.28333	-2.5283	2.28333	-2.96507	2.28333	-0.85072	2.28333
-1.80345	2.3	1.37033	2.3	1.17702	2.3	1.58199	2.3	0.98397	2.3	1.8129	2.3	0.79048	2.3	2.06455	2.3	2.30187	2.3	0.36239	2.3	0.12436	2.3	2.52129	2.3	-0.12293	2.3	2.71626	2.3	0.59233	2.3	-3.37098	2.3	-0.35708	2.3	-2.06114	2.3	-2.29557	2.3	-1.57416	2.3	-1.32387	2.3	-2.76125	2.3	-2.52845	2.3	-2.97032	2.3	-0.85136	2.3
-1.80509	2.31667	1.36651	2.31667	1.17264	2.31667	1.58034	2.31667	0.97809	2.31667	1.8138	2.31667	0.78426	2.31667	2.06534	2.31667	2.30179	2.31667	0.36003	2.31667	0.12145	2.31667	2.5182	2.31667	-0.12713	2.31667	2.7133	2.31667	0.58875	2.31667	-3.37449	2.31667	-0.36033	2.31667	-2.06087	2.31667	-2.29419	2.31667	-1.57603	2.31667	-1.32611	2.31667	-2.7599	2.31667	-2.52836	2.31667	-2.9729	2.31667	-0.85388	2.31667
-1.80668	2.33333	1.36002	2.33333	1.16706	2.33333	1.58037	2.33333	0.97136	2.33333	1.81215	2.33333	0.7785	2.33333	2.06199	2.33333	2.29873	2.33333	0.35884	2.33333	0.11982	2.33333	2.51267	2.33333	-0.127	2.33333	2.70803	2.33333	0.58545	2.33333	-3.37928	2.33333	-0.36183	2.33333	-2.06073	2.33333	-2.29312	2.33333	-1.57562	2.33333	-1.32428	2.33333	-2.7611	2.33333	-2.52933	2.33333	-2.9773	2.33333	-0.85465	2.33333
-1.80674	2.35	1.35941	2.35	1.16476	2.35	1.58325	2.35	0.96774	2.35	1.81529	2.35	0.77443	2.35	2.06394	2.35	2.30138	2.35	0.35883	2.35	0.11949	2.35	2.51158	2.35	-0.12868	2.35	2.70646	2.35	0.58133	2.35	-3.38104	2.35	-0.36454	2.35	-2.06103	2.35	-2.29069	2.35	-1.57782	2.35	-1.32926	2.35	-2.7615	2.35	-2.52854	2.35	-2.97773	2.35	-0.85278	2.35
-1.80051	2.36667	1.35247	2.36667	1.15729	2.36667	1.57849	2.36667	0.96302	2.36667	1.81046	2.36667	0.77026	2.36667	2.05682	2.36667	2.29304	2.36667	0.35803	2.36667	0.12402	2.36667	2.50348	2.36667	-0.12385	2.36667	2.69909	2.36667	0.57819	2.36667	-3.38782	2.36667	-0.36296	2.36667	-2.05604	2.36667	-2.28547	2.36667	-1.57	2.36667	-1.32425	2.36667	-2.76435	2.36667	-2.52429	2.36667	-2.98139	2.36667	-0.85028	2.36667
-1.80504	2.38333	1.35281	2.38333	1.15435	2.38333	1.5812	2.38333	0.95938	2.38333	1.81304	2.38333	0.76731	2.38333	2.05995	2.38333	2.29374	2.38333	0.35758	2.38333	0.12413	2.38333	2.49874	2.38333	-0.12344	2.38333	2.69453	2.38333	0.57431	2.38333	-3.39238	2.38333	-0.36603	2.38333	-2.0574	2.38333	-2.28654	2.38333	-1.57383	2.38333	-1.3275	2.38333	-2.76666	2.38333	-2.52516	2.38333	-2.9857	2.38333	-0.85202	2.38333
-1.80319	2.4	1.35118	2.4	1.14965	2.4	1.58472	2.4	0.95463	2.4	1.81514	2.4	0.76323	2.4	2.06229	2.4	2.2933	2.4	0.35503	2.4	0.12497	2.4	2.49549	2.4	-0.12468	2.4	2.69058	2.4	0.57194	2.4	-3.3964	2.4	-0.36735	2.4	-2.05323	2.4	-2.28749	2.4	-1.57228	2.4	-1.32727	2.4	-2.7686	2.4	-2.52664	2.4	-2.99013	2.4	-0.85114	2.4
-1.80069	2.41667	1.34664	2.41667	1.14321	2.41667	1.58567	2.41667	0.94707	2.41667	1.8171	2.41667	0.75669	2.41667	2.06182	2.41667	2.28678	2.41667	0.35133	2.41667	0.12572	2.41667	2.48707	2.41667	-0.12113	2.41667	2.68417	2.41667	0.56553	2.41667	-3.40171	2.41667	-0.36439	2.41667	-2.04965	2.41667	-2.28478	2.41667	-1.56907	2.41667	-1.32433	2.41667	-2.76909	2.41667	-2.52481	2.41667	-2.99282	2.41667	-0.85005	2.41667
-1.79946	2.43333	1.34186	2.43333	1.13842	2.43333	1.58605	2.43333	0.94293	2.43333	1.8177	2.43333	0.75202	2.43333	2.05844	2.43333	2.28385	2.43333	0.34865	2.43333	0.12501	2.43333	2.48142	2.43333	-0.1194	2.43333	2.67693	2.43333	0.56092	2.43333	-3.40853	2.43333	-0.364	2.43333	-2.04778	2.43333	-2.2828	2.43333	-1.56708	2.43333	-1.32489	2.43333	-2.76952	2.43333	-2.5256	2.43333	-2.99436	2.43333	-0.84825	2.43333
-1.80172	2.45	1.33662	2.45	1.13352	2.45	1.58426	2.45	0.93731	2.45	1.81863	2.45	0.74677	2.45	2.05821	2.45	2.27932	2.45	0.34828	2.45	0.12299	2.45	2.47539	2.45	-0.12119	2.45	2.67167	2.45	0.55607	2.45	-3.41464	2.45	-0.3667	2.45	-2.0485	2.45	-2.28576	2.45	-1.5675	2.45	-1.32349	2.45	-2.77253	2.45	-2.52441	2.45	-2.99543	2.45	-0.84968	2.45
-1.80689	2.46667	1.33969	2.46667	1.13265	2.46667	1.58958	2.46667	0.93404	2.46667	1.82568	2.46667	0.74354	2.46667	2.06593	2.46667	2.27871	2.46667	0.34797	2.46667	0.12218	2.46667	2.47386	2.46667	-0.12392	2.46667	2.6694	2.46667	0.55319	2.46667	-3.41729	2.46667	-0.36801	2.46667	-2.05398	2.46667	-2.28807	2.46667	-1.57342	2.46667	-1.32647	2.46667	-2.77435	2.46667	-2.52838	2.46667	-2.99884	2.46667	-0.85679	2.46667
-1.80467	2.48333	1.3339	2.48333	1.125	2.48333	1.58518	2.48333	0.92571	2.48333	1.82216	2.48333	0.73643	2.48333	2.06169	2.48333	2.27087	2.48333	0.34304	2.48333	0.12202	2.48333	2.46618	2.48333	-0.12372	2.48333	2.6624	2.48333	0.54721	2.48333	-3.42305	2.48333	-0.36404	2.48333	-2.05112	2.48333	-2.28651	2.48333	-1.56712	2.48333	-1.32061	2.48333	-2.77355	2.48333	-2.52747	2.48333	-2.99937	2.48333	-0.84768	2.48333
-1.81138	2.5	1.33246	2.5	1.12436	2.5	1.58899	2.5	0.92303	2.5	1.82513	2.5	0.73344	2.5	2.06189	2.5	2.2684	2.5	0.34138	2.5	0.12347	2.5	2.4637	2.5	-0.1235	2.5	2.65956	2.5	0.54212	2.5	-3.42631	2.5	-0.36655	2.5	-2.05615	2.5	-2.28792	2.5	-1.56944	2.5	-1.32063	2.5	-2.77572	2.5	-2.52773	2.5	-3.00358	2.5	-0.85146	2.5
-1.80741	2.51667	1.32427	2.51667	1.11628	2.51667	1.58214	2.51667	0.91379	2.51667	1.81643	2.51667	0.72464	2.51667	2.053	2.51667	2.25824	2.51667	0.33723	2.51667	0.12534	2.51667	2.45436	2.51667	-0.12057	2.51667	2.65031	2.51667	0.53454	2.51667	-3.43417	2.51667	-0.36065	2.51667	-2.05304	2.51667	-2.28587	2.51667	-1.56291	2.51667	-1.31434	2.51667	-2.77567	2.51667	-2.52381	2.51667	-3.00562	2.51667	-0.84962	2.51667
-1.81016	2.53333	1.32826	2.53333	1.11727	2.53333	1.58817	2.53333	0.91299	2.53333	1.82236	2.53333	0.72287	2.53333	2.05357	2.53333	2.25684	2.53333	0.33777	2.53333	0.12425	2.53333	2.45162	2.53333	-0.12142	2.53333	2.64714	2.53333	0.53369	2.53333	-3.43931	2.53333	-0.36342	2.53333	-2.05754	2.53333	-2.29044	2.53333	-1.56889	2.53333	-1.32007	2.53333	-2.78058	2.53333	-2.52923	2.53333	-3.00775	2.53333	-0.85361	2.53333
-1.80968	2.55	1.32683	2.55	1.11113	2.55	1.58511	2.55	0.90602	2.55	1.82134	2.55	0.71735	2.55	2.05086	2.55	2.24954	2.55	0.33289	2.55	0.12391	2.55	2.44469	2.55	-0.12254	2.55	2.64037	2.55	0.52874	2.55	-3.44465	2.55	-0.36623	2.55	-2.05709	2.55	-2.2905	2.55	-1.56976	2.55	-1.32151	2.55	-2.78203	2.55	-2.52978	2.55	-3.00802	2.55	-0.85193	2.55
-1.81258	2.56667	1.32659	2.56667	1.11072	2.56667	1.5858	2.56667	0.90145	2.56667	1.82114	2.56667	0.71423	2.56667	2.04806	2.56667	2.24329	2.56667	0.33011	2.56667	0.12182	2.56667	2.43777	2.56667	-0.12512	2.56667	2.6346	2.56667	0.52574	2.56667	-3.44938	2.56667	-0.36874	2.56667	-2.05871	2.56667	-2.29188	2.56667	-1.57093	2.56667	-1.32366	2.56667	-2.7835	2.56667	-2.53149	2.56667	-3.00995	2.56667	-0.85149	2.56667
-1.80932	2.58333	1.32321	2.58333	1.10685	2.58333	1.58494	2.58333	0.89615	2.58333	1.81713	2.58333	0.7083	2.58333	2.0406	2.58333	2.23544	2.58333	0.32503	2.58333	0.12137	2.58333	2.43035	2.58333	-0.12633	2.58333	2.6264	2.58333	0.52033	2.58333	-3.45516	2.58333	-0.3671	2.58333	-2.05764	2.58333	-2.28902	2.58333	-1.56836	2.58333	-1.31825	2.58333	-2.78181	2.58333	-2.53108	2.58333	-3.0093	2.58333	-0.84875	2.58333
-1.80875	2.6	1.32704	2.6	1.10611	2.6	1.58196	2.6	0.89318	2.6	1.81152	2.6	0.70437	2.6	2.03243	2.6	2.22815	2.6	0.32085	2.6	0.1211	2.6	2.4226	2.6	-0.12309	2.6	2.61919	2.6	0.51619	2.6	-3.46325	2.6	-0.36505	2.6	-2.05732	2.6	-2.28943	2.6	-1.56999	2.6	-1.31921	2.6	-2.78301	2.6	-2.53166	2.6	-3.0123	2.6	-0.85048	2.6
-1.8125	2.61667	1.32899	2.61667	1.10451	2.61667	1.58608	2.61667	0.89067	2.61667	1.81404	2.61667	0.70134	2.61667	2.03073	2.61667	2.2249	2.61667	0.31619	2.61667	0.11639	2.61667	2.41842	2.61667	-0.12501	2.61667	2.61567	2.61667	0.51207	2.61667	-3.46435	2.61667	-0.36727	2.61667	-2.06029	2.61667	-2.28953	2.61667	-1.57295	2.61667	-1.32464	2.61667	-2.78267	2.61667	-2.52954	2.61667	-3.01222	2.61667	-0.85311	2.61667
-1.81106	2.63333	1.32674	2.63333	1.10228	2.63333	1.58374	2.63333	0.88632	2.63333	1.81098	2.63333	0.69663	2.63333	2.02394	2.63333	2.2176	2.63333	0.31024	2.63333	0.11376	2.63333	2.41092	2.63333	-0.12657	2.63333	2.60805	2.63333	0.50675	2.63333	-3.47054	2.63333	-0.36506	2.63333	-2.05839	2.63333	-2.28796	2.63333	-1.57244	2.63333	-1.3243	2.63333	-2.78395	2.63333	-2.5273	2.63333	-3.01195	2.63333	-0.85229	2.63333
-1.8107	2.65	1.32681	2.65	1.10034	2.65	1.5823	2.65	0.88319	2.65	1.80674	2.65	0.69195	2.65	2.01723	2.65	2.21161	2.65	0.30582	2.65	0.11148	2.65	2.40484	2.65	-0.12763	2.65	2.6029	2.65	0.50152	2.65	-3.47407	2.65	-0.36313	2.65	-2.05625	2.65	-2.28967	2.65	-1.57126	2.65	-1.32631	2.65	-2.78395	2.65	-2.52897	2.65	-3.01473	2.65	-0.85195	2.65
-1.80835	2.66667	1.32368	2.66667	1.09403	2.66667	1.58039	2.66667	0.87622	2.66667	1.79791	2.66667	0.68597	2.66667	2.00811	2.66667	2.20261	2.66667	0.30158	2.66667	0.10844	2.66667	2.3971	2.66667	-0.12754	2.66667	2.59606	2.66667	0.49634	2.66667	-3.47763	2.66667	-0.36161	2.66667	-2.05419	2.66667	-2.28872	2.66667	-1.56861	2.66667	-1.32422	2.66667	-2.78338	2.66667	-2.52591	2.66667	-3.01426	2.66667	-0.85079	2.66667
-1.80788	2.68333	1.32216	2.68333	1.09334	2.68333	1.5797	2.68333	0.87348	2.68333	1.79453	2.68333	0.6825	2.68333	2.0054	2.68333	2.19916	2.68333	0.29713	2.68333	0.10472	2.68333	2.39238	2.68333	-0.13101	2.68333	2.59323	2.68333	0.49162	2.68333	-3.48183	2.68333	-0.36125	2.68333	-2.0525	2.68333	-2.28652	2.68333	-1.56813	2.68333	-1.32319	2.68333	-2.78379	2.68333	-2.52225	2.68333	-3.01475	2.68333	-0.85152	2.68333
-1.81338	2.7	1.32821	2.7	1.09738	2.7	1.57872	2.7	0.87397	2.7	1.7952	2.7	0.68106	2.7	2.00337	2.7	2.19669	2.7	0.29481	2.7	0.10146	2.7	2.38985	2.7	-0.1312	2.7	2.59099	2.7	0.48898	2.7	-3.48289	2.7	-0.3619	2.7	-2.05828	2.7	-2.29206	2.7	-1.57263	2.7	-1.32806	2.7	-2.78579	2.7	-2.5243	2.7	-3.01486	2.7	-0.85501	2.7
-1.8118	2.71667	1.32485	2.71667	1.09305	2.71667	1.57509	2.71667	0.8655	2.71667	1.79222	2.71667	0.67285	2.71667	1.99631	2.71667	2.19075	2.71667	0.28719	2.71667	0.09533	2.71667	2.38466	2.71667	-0.1351	2.71667	2.58768	2.71667	0.48139	2.71667	-3.48353	2.71667	-0.36202	2.71667	-2.0598	2.71667	-2.29194	2.71667	-1.5703	2.71667	-1.32418	2.71667	-2.78566	2.71667	-2.52196	2.71667	-3.01354	2.71667	-0.85476	2.71667
-1.8136	2.73333	1.32827	2.73333	1.09389	2.73333	1.57584	2.73333	0.86175	2.73333	1.79315	2.73333	0.66781	2.73333	1.99443	2.73333	2.18686	2.73333	0.28094	2.73333	0.0892	2.73333	2.38104	2.73333	-0.13448	2.73333	2.58584	2.73333	0.4747	2.73333	-3.48318	2.73333	-0.36455	2.73333	-2.05931	2.73333	-2.2924	2.73333	-1.5736	2.73333	-1.32438	2.73333	-2.78521	2.73333	-2.52101	2.73333	-3.01309	2.73333	-0.85787	2.73333
-1.80759	2.75	1.32609	2.75	1.0898	2.75	1.57243	2.75	0.85674	2.75	1.78367	2.75	0.66145	2.75	1.98426	2.75	2.1779	2.75	0.27465	2.75	0.0834	2.75	2.37195	2.75	-0.1359	2.75	2.57947	2.75	0.46831	2.75	-3.48822	2.75	-0.36265	2.75	-2.0538	2.75	-2.28845	2.75	-1.56887	2.75	-1.32485	2.75	-2.78317	2.75	-2.51964	2.75	-3.01222	2.75	-0.85527	2.75
-1.81061	2.76667	1.32986	2.76667	1.09136	2.76667	1.5728	2.76667	0.8587	2.76667	1.78224	2.76667	0.6609	2.76667	1.98169	2.76667	2.17437	2.76667	0.2723	2.76667	0.07856	2.76667	2.36931	2.76667	-0.13634	2.76667	2.57674	2.76667	0.46634	2.76667	-3.48783	2.76667	-0.364	2.76667	-2.05937	2.76667	-2.29276	2.76667	-1.57163	2.76667	-1.33127	2.76667	-2.78448	2.76667	-2.52292	2.76667	-3.01333	2.76667	-0.85838	2.76667
-1.80737	2.78333	1.32548	2.78333	1.09008	2.78333	1.56665	2.78333	0.85491	2.78333	1.77295	2.78333	0.65358	2.78333	1.97256	2.78333	2.16737	2.78333	0.26533	2.78333	0.07378	2.78333	2.36315	2.78333	-0.13606	2.78333	2.57201	2.78333	0.45897	2.78333	-3.49025	2.78333	-0.3646	2.78333	-2.06087	2.78333	-2.29656	2.78333	-1.56987	2.78333	-1.32924	2.78333	-2.78469	2.78333	-2.52191	2.78333	-3.01275	2.78333	-0.85487	2.78333
-1.80945	2.8	1.33211	2.8	1.09551	2.8	1.56728	2.8	0.85409	2.8	1.77077	2.8	0.652	2.8	1.96926	2.8	2.1634	2.8	0.26307	2.8	0.07043	2.8	2.36175	2.8	-0.13698	2.8	2.57207	2.8	0.45721	2.8	-3.49173	2.8	-0.36913	2.8	-2.06254	2.8	-2.29938	2.8	-1.574	2.8	-1.33148	2.8	-2.78843	2.8	-2.52495	2.8	-3.01432	2.8	-0.85729	2.8
-1.80624	2.81667	1.32667	2.81667	1.09009	2.81667	1.56096	2.81667	0.84784	2.81667	1.76055	2.81667	0.64544	2.81667	1.95959	2.81667	2.15512	2.81667	0.25658	2.81667	0.06459	2.81667	2.3533	2.81667	-0.1365	2.81667	2.56719	2.81667	0.45042	2.81667	-3.49429	2.81667	-0.36641	2.81667	-2.06065	2.81667	-2.296	2.81667	-1.56992	2.81667	-1.32676	2.81667	-2.78623	2.81667	-2.52432	2.81667	-3.01441	2.81667	-0.85308	2.81667
-1.80574	2.83333	1.32503	2.83333	1.08778	2.83333	1.55648	2.83333	0.84602	2.83333	1.75446	2.83333	0.64074	2.83333	1.95273	2.83333	2.14635	2.83333	0.25245	2.83333	0.06151	2.83333	2.3444	2.83333	-0.13861	2.83333	2.5638	2.83333	0.44557	2.83333	-3.49644	2.83333	-0.36644	2.83333	-2.05803	2.83333	-2.29435	2.83333	-1.56699	2.83333	-1.32673	2.83333	-2.78467	2.83333	-2.52458	2.83333	-3.01837	2.83333	-0.85112	2.83333
-1.81111	2.85	1.327	2.85	1.0904	2.85	1.55578	2.85	0.84748	2.85	1.75225	2.85	0.63908	2.85	1.95058	2.85	2.14433	2.85	0.24819	2.85	0.05657	2.85	2.34344	2.85	-0.14384	2.85	2.56425	2.85	0.44129	2.85	-3.49371	2.85	-0.3712	2.85	-2.05899	2.85	-2.29738	2.85	-1.57175	2.85	-1.32915	2.85	-2.78367	2.85	-2.52378	2.85	-3.01994	2.85	-0.85291	2.85
-1.81065	2.86667	1.32807	2.86667	1.08834	2.86667	1.54855	2.86667	0.84441	2.86667	1.74543	2.86667	0.63388	2.86667	1.94507	2.86667	2.13814	2.86667	0.24161	2.86667	0.05049	2.86667	2.33673	2.86667	-0.14721	2.86667	2.56018	2.86667	0.4343	2.86667	-3.49303	2.86667	-0.37029	2.86667	-2.05655	2.86667	-2.29544	2.86667	-1.57391	2.86667	-1.32886	2.86667	-2.78167	2.86667	-2.52528	2.86667	-3.02072	2.86667	-0.85112	2.86667
-1.81117	2.88333	1.32767	2.88333	1.08832	2.88333	1.54584	2.88333	0.84338	2.88333	1.74313	2.88333	0.62873	2.88333	1.94113	2.88333	2.13771	2.88333	0.23555	2.88333	0.0431	2.88333	2.33539	2.88333	-0.15219	2.88333	2.55909	2.88333	0.42936	2.88333	-3.49367	2.88333	-0.37325	2.88333	-2.0574	2.88333	-2.29676	2.88333	-1.575	2.88333	-1.32839	2.88333	-2.78252	2.88333	-2.52564	2.88333	-3.01767	2.88333	-0.85292	2.88333
-1.80807	2.9	1.32504	2.9	1.08544	2.9	1.53794	2.9	0.84191	2.9	1.73548	2.9	0.625	2.9	1.93378	2.9	2.13128	2.9	0.23149	2.9	0.04038	2.9	2.32808	2.9	-0.1541	2.9	2.55346	2.9	0.42436	2.9	-3.49724	2.9	-0.37287	2.9	-2.05743	2.9	-2.29645	2.9	-1.5727	2.9	-1.325	2.9	-2.78258	2.9	-2.52574	2.9	-3.02036	2.9	-0.84777	2.9
-1.81078	2.91667	1.32454	2.91667	1.08859	2.91667	1.5362	2.91667	0.84499	2.91667	1.73246	2.91667	0.62539	2.91667	1.92952	2.91667	2.12839	2.91667	0.2284	2.91667	0.03734	2.91667	2.32829	2.91667	-0.15862	2.91667	2.55383	2.91667	0.42194	2.91667	-3.49593	2.91667	-0.37366	2.91667	-2.06353	2.91667	-2.29937	2.91667	-1.57537	2.91667	-1.32745	2.91667	-2.78352	2.91667	-2.52831	2.91667	-3.01905	2.91667	-0.85278	2.91667
-1.80922	2.93333	1.32226	2.93333	1.08446	2.93333	1.52799	2.93333	0.8448	2.93333	1.72426	2.93333	0.62008	2.93333	1.92098	2.93333	2.12211	2.93333	0.2255	2.93333	0.03445	2.93333	2.32498	2.93333	-0.16061	2.93333	2.55031	2.93333	0.4179	2.93333	-3.49896	2.93333	-0.37143	2.93333	-2.06332	2.93333	-2.29961	2.93333	-1.57369	2.93333	-1.32346	2.93333	-2.78283	2.93333	-2.52745	2.93333	-3.01766	2.93333	-0.8506	2.93333
-1.80845	2.95	1.31878	2.95	1.0825	2.95	1.5226	2.95	0.84587	2.95	1.7192	2.95	0.61571	2.95	1.91611	2.95	2.11825	2.95	0.22102	2.95	0.02971	2.95	2.32556	2.95	-0.16589	2.95	2.54875	2.95	0.41462	2.95	-3.49629	2.95	-0.37331	2.95	-2.06536	2.95	-2.29801	2.95	-1.57302	2.95	-1.32419	2.95	-2.78138	2.95	-2.52664	2.95	-3.01501	2.95	-0.85126	2.95
-1.80866	2.96667	1.31457	2.96667	1.08149	2.96667	1.51653	2.96667	0.846	2.96667	1.71238	2.96667	0.61166	2.96667	1.90809	2.96667	2.11115	2.96667	0.21503	2.96667	0.02402	2.96667	2.32136	2.96667	-0.17114	2.96667	2.5471	2.96667	0.40841	2.96667	-3.49703	2.96667	-0.37322	2.96667	-2.06482	2.96667	-2.29756	2.96667	-1.57481	2.96667	-1.32512	2.96667	-2.78185	2.96667	-2.52277	2.96667	-3.01727	2.96667	-0.84748	2.96667
-1.80737	2.98333	1.3112	2.98333	1.07985	2.98333	1.50929	2.98333	0.84532	2.98333	1.70564	2.98333	0.60717	2.98333	1.90238	2.98333	2.10517	2.98333	0.21047	2.98333	0.01871	2.98333	2.31755	2.98333	-0.17649	2.98333	2.54613	2.98333	0.40322	2.98333	-3.49559	2.98333	-0.37648	2.98333	-2.06538	2.98333	-2.2983	2.98333	-1.57396	2.98333	-1.32512	2.98333	-2.78115	2.98333	-2.52297	2.98333	-3.01876	2.98333	-0.84557	2.98333
-1.81096	3	1.31136	3	1.08279	3	1.50699	3	0.85018	3	1.70303	3	0.60747	3	1.8996	3	2.103	3	0.20366	3	0.01164	3	2.32031	3	-0.18434	3	2.5498	3	0.39772	3	-3.49106	3	-0.3832	3	-2.06944	3	-2.30007	3	-1.57931	3	-1.32703	3	-2.78014	3	-2.52432	3	-3.01733	3	-0.8481	3
-1.80972	3.01667	1.30175	3.01667	1.08182	3.01667	1.4962	3.01667	0.84813	3.01667	1.69316	3.01667	0.60718	3.01667	1.88983	3.01667	2.09766	3.01667	0.19941	3.01667	0.00872	3.01667	2.31714	3.01667	-0.18706	3.01667	2.54361	3.01667	0.39413	3.01667	-3.49217	3.01667	-0.38364	3.01667	-2.06922	3.01667	-2.29721	3.01667	-1.57813	3.01667	-1.32428	3.01667	-2.77948	3.01667	-2.5262	3.01667	-3.01836	3.01667	-0.84355	3.01667
-1.80699	3.03333	1.29763	3.03333	1.08024	3.03333	1.49152	3.03333	0.84429	3.03333	1.68715	3.03333	0.60656	3.03333	1.88489	3.03333	2.0943	3.03333	0.19375	3.03333	0.00198	3.03333	2.31702	3.03333	-0.19338	3.03333	2.54534	3.03333	0.38738	3.03333	-3.49228	3.03333	-0.38953	3.03333	-2.0679	3.03333	-2.29863	3.03333	-1.57618	3.03333	-1.32244	3.03333	-2.77846	3.03333	-2.52539	3.03333	-3.01815	3.03333	-0.84173	3.03333
-1.80293	3.05	1.29023	3.05	1.0783	3.05	1.48343	3.05	0.8419	3.05	1.67904	3.05	0.60766	3.05	1.87652	3.05	2.08876	3.05	0.18945	3.05	-0.00329	3.05	2.31314	3.05	-0.19813	3.05	2.54116	3.05	0.38263	3.05	-3.49242	3.05	-0.393	3.05	-2.06576	3.05	-2.29697	3.05	-1.57131	3.05	-1.31675	3.05	-2.77759	3.05	-2.52464	3.05	-3.01925	3.05	-0.83986	3.05
-1.80425	3.06667	1.28621	3.06667	1.07892	3.06667	1.47961	3.06667	0.84319	3.06667	1.67514	3.06667	0.60733	3.06667	1.87276	3.06667	2.08501	3.06667	0.18581	3.06667	-0.00786	3.06667	2.31201	3.06667	-0.20164	3.06667	2.54306	3.06667	0.37868	3.06667	-3.49175	3.06667	-0.39679	3.06667	-2.06915	3.06667	-2.29833	3.06667	-1.57226	3.06667	-1.31826	3.06667	-2.78112	3.06667	-2.52812	3.06667	-3.01708	3.06667	-0.84204	3.06667
-1.80849	3.08333	1.28226	3.08333	1.07685	3.08333	1.47528	3.08333	0.84632	3.08333	1.67192	3.08333	0.60814	3.08333	1.87102	3.08333	2.08743	3.08333	0.18188	3.08333	-0.01187	3.08333	2.31376	3.08333	-0.20586	3.08333	2.54324	3.08333	0.37574	3.08333	-3.49284	3.08333	-0.40098	3.08333	-2.07374	3.08333	-2.3012	3.08333	-1.5749	3.08333	-1.32117	3.08333	-2.78321	3.08333	-2.5311	3.08333	-3.01744	3.08333	-0.84617	3.08333
-1.80721	3.1	1.27623	3.1	1.07205	3.1	1.4695	3.1	0.84368	3.1	1.66517	3.1	0.60563	3.1	1.86413	3.1	2.08269	3.1	0.17629	3.1	-0.02008	3.1	2.31082	3.1	-0.21471	3.1	2.53945	3.1	0.3711	3.1	-3.49323	3.1	-0.40934	3.1	-2.07124	3.1	-2.29537	3.1	-1.57279	3.1	-1.31754	3.1	-2.77904	3.1	-2.5239	3.1	-3.01421	3.1	-0.8465	3.1
-1.80696	3.11667	1.26992	3.11667	1.06902	3.11667	1.46263	3.11667	0.84303	3.11667	1.65982	3.11667	0.60383	3.11667	1.86071	3.11667	2.07852	3.11667	0.17206	3.11667	-0.02508	3.11667	2.30711	3.11667	-0.21897	3.11667	2.53823	3.11667	0.36847	3.11667	-3.49691	3.11667	-0.41353	3.11667	-2.07121	3.11667	-2.2971	3.11667	-1.57128	3.11667	-1.31839	3.11667	-2.78226	3.11667	-2.52461	3.11667	-3.01915	3.11667	-0.84566	3.11667
-1.80104	3.13333	1.26015	3.13333	1.06128	3.13333	1.45348	3.13333	0.84043	3.13333	1.64999	3.13333	0.60035	3.13333	1.85087	3.13333	2.07258	3.13333	0.16741	3.13333	-0.03127	3.13333	2.3012	3.13333	-0.22447	3.13333	2.53383	3.13333	0.36592	3.13333	-3.50119	3.13333	-0.41831	3.13333	-2.06732	3.13333	-2.29629	3.13333	-1.56674	3.13333	-1.31674	3.13333	-2.78035	3.13333	-2.52301	3.13333	-3.01512	3.13333	-0.84546	3.13333
-1.8096	3.15	1.26079	3.15	1.06334	3.15	1.45521	3.15	0.84396	3.15	1.65226	3.15	0.60219	3.15	1.8555	3.15	2.0773	3.15	0.16131	3.15	-0.03837	3.15	2.30706	3.15	-0.23264	3.15	2.53853	3.15	0.36432	3.15	-3.49534	3.15	-0.42768	3.15	-2.07314	3.15	-2.30139	3.15	-1.57544	3.15	-1.32694	3.15	-2.78513	3.15	-2.52954	3.15	-3.01412	3.15	-0.85304	3.15
-1.80459	3.16667	1.25199	3.16667	1.05563	3.16667	1.4463	3.16667	0.83699	3.16667	1.64344	3.16667	0.59951	3.16667	1.84798	3.16667	2.07112	3.16667	0.15648	3.16667	-0.0429	3.16667	2.30323	3.16667	-0.23693	3.16667	2.536	3.16667	0.36129	3.16667	-3.4948	3.16667	-0.43148	3.16667	-2.06874	3.16667	-2.2965	3.16667	-1.57016	3.16667	-1.32231	3.16667	-2.78157	3.16667	-2.52642	3.16667	-3.01471	3.16667	-0.84911	3.16667
-1.80598	3.18333	1.24603	3.18333	1.05029	3.18333	1.44049	3.18333	0.83849	3.18333	1.63778	3.18333	0.60212	3.18333	1.8463	3.18333	2.07109	3.18333	0.15042	3.18333	-0.05085	3.18333	2.30557	3.18333	-0.2443	3.18333	2.53705	3.18333	0.36251	3.18333	-3.49441	3.18333	-0.43814	3.18333	-2.06796	3.18333	-2.29623	3.18333	-1.5705	3.18333	-1.32236	3.18333	-2.77914	3.18333	-2.52519	3.18333	-3.0173	3.18333	-0.8499	3.18333
-1.8038	3.2	1.23934	3.2	1.04436	3.2	1.43473	3.2	0.83634	3.2	1.63265	3.2	0.60159	3.2	1.84321	3.2	2.06937	3.2	0.14735	3.2	-0.05675	3.2	2.30363	3.2	-0.24864	3.2	2.537	3.2	0.36142	3.2	-3.49425	3.2	-0.44228	3.2	-2.0662	3.2	-2.2948	3.2	-1.56677	3.2	-1.32139	3.2	-2.77625	3.2	-2.52468	3.2	-3.01619	3.2	-0.84943	3.2
-1.80406	3.21667	1.23465	3.21667	1.03965	3.21667	1.42882	3.21667	0.8348	3.21667	1.62709	3.21667	0.60453	3.21667	1.84278	3.21667	2.0682	3.21667	0.14541	3.21667	-0.06121	3.21667	2.30302	3.21667	-0.2538	3.21667	2.53693	3.21667	0.36197	3.21667	-3.49603	3.21667	-0.4478	3.21667	-2.0683	3.21667	-2.29605	3.21667	-1.56986	3.21667	-1.32532	3.21667	-2.77677	3.21667	-2.52446	3.21667	-3.01529	3.21667	-0.85485	3.21667
-1.80489	3.23333	1.22886	3.23333	1.03366	3.23333	1.42288	3.23333	0.83309	3.23333	1.62173	3.23333	0.60532	3.23333	1.84139	3.23333	2.06877	3.23333	0.14317	3.23333	-0.0654	3.23333	2.30466	3.23333	-0.25914	3.23333	2.53807	3.23333	0.36039	3.23333	-3.49475	3.23333	-0.45363	3.23333	-2.0675	3.23333	-2.2953	3.23333	-1.57125	3.23333	-1.32798	3.23333	-2.77856	3.23333	-2.52527	3.23333	-3.01575	3.23333	-0.85661	3.23333
-1.80861	3.25	1.2222	3.25	1.02805	3.25	1.41714	3.25	0.83059	3.25	1.61682	3.25	0.60852	3.25	1.83832	3.25	2.06877	3.25	0.13714	3.25	-0.07179	3.25	2.30624	3.25	-0.26534	3.25	2.53999	3.25	0.36267	3.25	-3.49633	3.25	-0.45917	3.25	-2.06847	3.25	-2.29423	3.25	-1.57027	3.25	-1.32972	3.25	-2.77959	3.25	-2.52653	3.25	-3.01434	3.25	-0.85996	3.25
-1.80706	3.26667	1.21846	3.26667	1.02366	3.26667	1.41398	3.26667	0.82655	3.26667	1.61298	3.26667	0.6039	3.26667	1.84101	3.26667	2.07208	3.26667	0.13373	3.26667	-0.0787	3.26667	2.30849	3.26667	-0.27255	3.26667	2.53942	3.26667	0.35679	3.26667	-3.49468	3.26667	-0.4662	3.26667	-2.0669	3.26667	-2.29343	3.26667	-1.56998	3.26667	-1.32694	3.26667	-2.77951	3.26667	-2.52369	3.26667	-3.01392	3.26667	-0.8628	3.26667
-1.8055	3.28333	1.21024	3.28333	1.01638	3.28333	1.40526	3.28333	0.82167	3.28333	1.60409	3.28333	0.60497	3.28333	1.83661	3.28333	2.07038	3.28333	0.13502	3.28333	-0.08032	3.28333	2.30644	3.28333	-0.27603	3.28333	2.53679	3.28333	0.35505	3.28333	-3.49331	3.28333	-0.46995	3.28333	-2.06584	3.28333	-2.29054	3.28333	-1.5682	3.28333	-1.32562	3.28333	-2.78307	3.28333	-2.52297	3.28333	-3.01891	3.28333	-0.86198	3.28333
-1.8098	3.3	1.20753	3.3	1.01323	3.3	1.40311	3.3	0.81885	3.3	1.60252	3.3	0.60554	3.3	1.83747	3.3	2.06931	3.3	0.12948	3.3	-0.08606	3.3	2.30859	3.3	-0.28299	3.3	2.5377	3.3	0.35653	3.3	-3.49328	3.3	-0.47753	3.3	-2.06891	3.3	-2.29531	3.3	-1.57153	3.3	-1.33028	3.3	-2.78412	3.3	-2.52468	3.3	-3.02016	3.3	-0.86912	3.3
-1.81184	3.31667	1.20433	3.31667	1.01104	3.31667	1.40154	3.31667	0.81785	3.31667	1.60222	3.31667	0.6078	3.31667	1.83767	3.31667	2.06864	3.31667	0.12823	3.31667	-0.08771	3.31667	2.30928	3.31667	-0.28547	3.31667	2.53727	3.31667	0.35828	3.31667	-3.49007	3.31667	-0.48048	3.31667	-2.06756	3.31667	-2.2935	3.31667	-1.57002	3.31667	-1.3339	3.31667	-2.78338	3.31667	-2.5267	3.31667	-3.02063	3.31667	-0.87154	3.31667
-1.81034	3.33333	1.19472	3.33333	1.00204	3.33333	1.39191	3.33333	0.80897	3.33333	1.59737	3.33333	0.6027	3.33333	1.83511	3.33333	2.0665	3.33333	0.12365	3.33333	-0.09042	3.33333	2.3092	3.33333	-0.29018	3.33333	2.53549	3.33333	0.35572	3.33333	-3.49222	3.33333	-0.48496	3.33333	-2.06565	3.33333	-2.2899	3.33333	-1.56507	3.33333	-1.33196	3.33333	-2.77729	3.33333	-2.52497	3.33333	-3.01744	3.33333	-0.87457	3.33333
-1.81153	3.35	1.18981	3.35	0.99752	3.35	1.38735	3.35	0.80435	3.35	1.59448	3.35	0.60145	3.35	1.83518	3.35	2.06736	3.35	0.12572	3.35	-0.09257	3.35	2.30891	3.35	-0.29483	3.35	2.53313	3.35	0.35672	3.35	-3.49455	3.35	-0.48941	3.35	-2.0663	3.35	-2.29086	3.35	-1.56457	3.35	-1.3303	3.35	-2.77582	3.35	-2.52342	3.35	-3.01637	3.35	-0.8799	3.35
-1.80638	3.36667	1.18177	3.36667	0.98888	3.36667	1.38068	3.36667	0.79618	3.36667	1.58982	3.36667	0.59848	3.36667	1.8295	3.36667	2.06411	3.36667	0.12374	3.36667	-0.09556	3.36667	2.30763	3.36667	-0.29853	3.36667	2.53305	3.36667	0.35744	3.36667	-3.49783	3.36667	-0.49293	3.36667	-2.06374	3.36667	-2.2889	3.36667	-1.56507	3.36667	-1.32896	3.36667	-2.77599	3.36667	-2.52071	3.36667	-3.0162	3.36667	-0.88242	3.36667
-1.81223	3.38333	1.18265	3.38333	0.98914	3.38333	1.38178	3.38333	0.79624	3.38333	1.59284	3.38333	0.59858	3.38333	1.83501	3.38333	2.06955	3.38333	0.1261	3.38333	-0.0975	3.38333	2.3096	3.38333	-0.30554	3.38333	2.53546	3.38333	0.35745	3.38333	-3.49735	3.38333	-0.50195	3.38333	-2.06595	3.38333	-2.29167	3.38333	-1.56916	3.38333	-1.33581	3.38333	-2.77633	3.38333	-2.52313	3.38333	-3.01666	3.38333	-0.89346	3.38333
-1.81087	3.4	1.17676	3.4	0.98333	3.4	1.37627	3.4	0.79007	3.4	1.58972	3.4	0.59538	3.4	1.83407	3.4	2.0684	3.4	0.12593	3.4	-0.09923	3.4	2.30577	3.4	-0.30852	3.4	2.53294	3.4	0.35645	3.4	-3.49827	3.4	-0.50608	3.4	-2.06502	3.4	-2.28706	3.4	-1.56866	3.4	-1.3331	3.4	-2.7753	3.4	-2.52258	3.4	-3.01686	3.4	-0.89689	3.4
-1.81297	3.41667	1.1732	3.41667	0.9802	3.41667	1.37311	3.41667	0.78744	3.41667	1.58928	3.41667	0.5924	3.41667	1.83686	3.41667	2.06973	3.41667	0.12549	3.41667	-0.10295	3.41667	2.30837	3.41667	-0.31497	3.41667	2.53455	3.41667	0.35758	3.41667	-3.49708	3.41667	-0.51398	3.41667	-2.06574	3.41667	-2.28674	3.41667	-1.57021	3.41667	-1.33309	3.41667	-2.77512	3.41667	-2.52264	3.41667	-3.01655	3.41667	-0.90507	3.41667
-1.81007	3.43333	1.16388	3.43333	0.97238	3.43333	1.36448	3.43333	0.78056	3.43333	1.5795	3.43333	0.58751	3.43333	1.83012	3.43333	2.06512	3.43333	0.12429	3.43333	-0.1041	3.43333	2.30442	3.43333	-0.31872	3.43333	2.52991	3.43333	0.3553	3.43333	-3.49945	3.43333	-0.5173	3.43333	-2.06274	3.43333	-2.28145	3.43333	-1.56588	3.43333	-1.32994	3.43333	-2.77395	3.43333	-2.51861	3.43333	-3.01501	3.43333	-0.90934	3.43333
-1.80926	3.45	1.16093	3.45	0.97001	3.45	1.36486	3.45	0.77801	3.45	1.58111	3.45	0.58525	3.45	1.83217	3.45	2.06655	3.45	0.12343	3.45	-0.10451	3.45	2.30615	3.45	-0.32257	3.45	2.53059	3.45	0.35758	3.45	-3.50092	3.45	-0.52316	3.45	-2.064	3.45	-2.28311	3.45	-1.56921	3.45	-1.33326	3.45	-2.77543	3.45	-2.52365	3.45	-3.01509	3.45	-0.9157	3.45
-1.81206	3.46667	1.15895	3.46667	0.96728	3.46667	1.3632	3.46667	0.77503	3.46667	1.58236	3.46667	0.58293	3.46667	1.83401	3.46667	2.06918	3.46667	0.1255	3.46667	-0.10472	3.46667	2.30881	3.46667	-0.32853	3.46667	2.53613	3.46667	0.36022	3.46667	-3.49856	3.46667	-0.53079	3.46667	-2.0677	3.46667	-2.28699	3.46667	-1.56928	3.46667	-1.33393	3.46667	-2.77579	3.46667	-2.52569	3.46667	-3.01756	3.46667	-0.92254	3.46667
-1.81342	3.48333	1.15554	3.48333	0.96389	3.48333	1.36159	3.48333	0.77252	3.48333	1.58412	3.48333	0.57972	3.48333	1.83104	3.48333	2.06653	3.48333	0.1256	3.48333	-0.10695	3.48333	2.30886	3.48333	-0.33402	3.48333	2.53556	3.48333	0.36011	3.48333	-3.49999	3.48333	-0.5383	3.48333	-2.07207	3.48333	-2.28724	3.48333	-1.56782	3.48333	-1.33612	3.48333	-2.77801	3.48333	-2.52639	3.48333	-3.01726	3.48333	-0.93011	3.48333
-1.80994	3.5	1.14956	3.5	0.95826	3.5	1.3581	3.5	0.7668	3.5	1.58517	3.5	0.57433	3.5	1.83083	3.5	2.06704	3.5	0.12474	3.5	-0.10929	3.5	2.30926	3.5	-0.34005	3.5	2.53721	3.5	0.3582	3.5	-3.50194	3.5	-0.54403	3.5	-2.06903	3.5	-2.28488	3.5	-1.56558	3.5	-1.33635	3.5	-2.77593	3.5	-2.52582	3.5	-3.01309	3.5	-0.93607	3.5
-1.80682	3.51667	1.14135	3.51667	0.95163	3.51667	1.35346	3.51667	0.7609	3.51667	1.58283	3.51667	0.56895	3.51667	1.82956	3.51667	2.06438	3.51667	0.12506	3.51667	-0.11023	3.51667	2.30823	3.51667	-0.34206	3.51667	2.53766	3.51667	0.35482	3.51667	-3.50201	3.51667	-0.54692	3.51667	-2.06897	3.51667	-2.28335	3.51667	-1.56186	3.51667	-1.33427	3.51667	-2.77505	3.51667	-2.52501	3.51667	-3.01534	3.51667	-0.93835	3.51667
-1.80633	3.53333	1.13795	3.53333	0.94786	3.53333	1.35385	3.53333	0.75717	3.53333	1.58368	3.53333	0.56467	3.53333	1.83081	3.53333	2.06574	3.53333	0.12592	3.53333	-0.11324	3.53333	2.30974	3.53333	-0.34729	3.53333	2.53954	3.53333	0.35478	3.53333	-3.50108	3.53333	-0.55417	3.53333	-2.06779	3.53333	-2.2841	3.53333	-1.56194	3.53333	-1.33777	3.53333	-2.77739	3.53333	-2.52464	3.53333	-3.01719	3.53333	-0.94567	3.53333
-1.80902	3.55	1.13549	3.55	0.94433	3.55	1.35467	3.55	0.75285	3.55	1.58647	3.55	0.56061	3.55	1.83156	3.55	2.06616	3.55	0.12529	3.55	-0.11297	3.55	2.31377	3.55	-0.34831	3.55	2.53956	3.55	0.35248	3.55	-3.49925	3.55	-0.55883	3.55	-2.06963	3.55	-2.28498	3.55	-1.56615	3.55	-1.34364	3.55	-2.77735	3.55	-2.52323	3.55	-3.01721	3.55	-0.95268	3.55
-1.8094	3.56667	1.12977	3.56667	0.93787	3.56667	1.3534	3.56667	0.74642	3.56667	1.5854	3.56667	0.55368	3.56667	1.83179	3.56667	2.06496	3.56667	0.1258	3.56667	-0.11387	3.56667	2.31492	3.56667	-0.35268	3.56667	2.54171	3.56667	0.35142	3.56667	-3.49871	3.56667	-0.56372	3.56667	-2.06968	3.56667	-2.28663	3.56667	-1.56859	3.56667	-1.3464	3.56667	-2.77671	3.56667	-2.52327	3.56667	-3.01738	3.56667	-0.95668	3.56667
-1.80839	3.58333	1.12503	3.58333	0.93265	3.58333	1.34921	3.58333	0.73987	3.58333	1.58114	3.58333	0.54743	3.58333	1.82921	3.58333	2.06549	3.58333	0.12268	3.58333	-0.11391	3.58333	2.31114	3.58333	-0.3542	3.58333	2.5401	3.58333	0.34937	3.58333	-3.49799	3.58333	-0.5655	3.58333	-2.07019	3.58333	-2.28427	3.58333	-1.5688	3.58333	-1.34841	3.58333	-2.77433	3.58333	-2.52223	3.58333	-3.01611	3.58333	-0.9594	3.58333
-1.80978	3.6	1.12275	3.6	0.92709	3.6	1.35049	3.6	0.73507	3.6	1.58293	3.6	0.54252	3.6	1.83011	3.6	2.06576	3.6	0.12264	3.6	-0.11731	3.6	2.31003	3.6	-0.35492	3.6	2.54013	3.6	0.34597	3.6	-3.49773	3.6	-0.57006	3.6	-2.06786	3.6	-2.28646	3.6	-1.56942	3.6	-1.35109	3.6	-2.7749	3.6	-2.52562	3.6	-3.01694	3.6	-0.96395	3.6
-1.81305	3.61667	1.11859	3.61667	0.92246	3.61667	1.34961	3.61667	0.72988	3.61667	1.58546	3.61667	0.53744	3.61667	1.83245	3.61667	2.07017	3.61667	0.12066	3.61667	-0.11665	3.61667	2.31335	3.61667	-0.35923	3.61667	2.54219	3.61667	0.3419	3.61667	-3.49801	3.61667	-0.5773	3.61667	-2.06905	3.61667	-2.29053	3.61667	-1.57174	3.61667	-1.36053	3.61667	-2.77747	3.61667	-2.52722	3.61667	-3.01712	3.61667	-0.97174	3.61667
-1.81222	3.63333	1.11447	3.63333	0.91902	3.63333	1.34743	3.63333	0.726	3.63333	1.5829	3.63333	0.5337	3.63333	1.82861	3.63333	2.06707	3.63333	0.12141	3.63333	-0.11661	3.63333	2.31171	3.63333	-0.363	3.63333	2.54155	3.63333	0.33874	3.63333	-3.50045	3.63333	-0.5783	3.63333	-2.0663	3.63333	-2.28731	3.63333	-1.57361	3.63333	-1.36308	3.63333	-2.77758	3.63333	-2.52672	3.63333	-3.01505	3.63333	-0.97497	3.63333
-1.81262	3.65	1.11046	3.65	0.91621	3.65	1.34353	3.65	0.72288	3.65	1.5827	3.65	0.53067	3.65	1.83044	3.65	2.07073	3.65	0.12334	3.65	-0.1184	3.65	2.3124	3.65	-0.36546	3.65	2.54324	3.65	0.3357	3.65	-3.49799	3.65	-0.58138	3.65	-2.06782	3.65	-2.28785	3.65	-1.5773	3.65	-1.37081	3.65	-2.77653	3.65	-2.52991	3.65	-3.01414	3.65	-0.98296	3.65
-1.81282	3.66667	1.10442	3.66667	0.90832	3.66667	1.3397	3.66667	0.71599	3.66667	1.57683	3.66667	0.5248	3.66667	1.82622	3.66667	2.06851	3.66667	0.12148	3.66667	-0.12004	3.66667	2.31232	3.66667	-0.36455	3.66667	2.54199	3.66667	0.32992	3.66667	-3.50029	3.66667	-0.58121	3.66667	-2.06592	3.66667	-2.28523	3.66667	-1.57767	3.66667	-1.37463	3.66667	-2.77764	3.66667	-2.53109	3.66667	-3.01393	3.66667	-0.98659	3.66667
-1.8184	3.68333	1.1029	3.68333	0.90652	3.68333	1.3413	3.68333	0.7137	3.68333	1.57972	3.68333	0.52144	3.68333	1.82747	3.68333	2.07161	3.68333	0.11951	3.68333	-0.12135	3.68333	2.31686	3.68333	-0.36653	3.68333	2.54601	3.68333	0.32632	3.68333	-3.49955	3.68333	-0.585	3.68333	-2.06494	3.68333	-2.2856	3.68333	-1.58313	3.68333	-1.38235	3.68333	-2.77496	3.68333	-2.53185	3.68333	-3.01474	3.68333	-0.99412	3.68333
-1.82199	3.7	1.10385	3.7	0.90384	3.7	1.3421	3.7	0.70989	3.7	1.58016	3.7	0.51822	3.7	1.82988	3.7	2.07121	3.7	0.11966	3.7	-0.12091	3.7	2.31445	3.7	-0.36385	3.7	2.54716	3.7	0.32368	3.7	-3.50088	3.7	-0.58636	3.7	-2.06844	3.7	-2.28862	3.7	-1.58526	3.7	-1.38543	3.7	-2.77519	3.7	-2.53326	3.7	-3.01609	3.7	-0.99767	3.7
-1.82021	3.71667	1.09984	3.71667	0.89827	3.71667	1.34152	3.71667	0.70406	3.71667	1.5777	3.71667	0.51248	3.71667	1.83057	3.71667	2.07016	3.71667	0.11712	3.71667	-0.12258	3.71667	2.31389	3.71667	-0.36342	3.71667	2.5476	3.71667	0.31767	3.71667	-3.50082	3.71667	-0.58645	3.71667	-2.06622	3.71667	-2.28882	3.71667	-1.58686	3.71667	-1.39072	3.71667	-2.77399	3.71667	-2.53316	3.71667	-3.01663	3.71667	-1.00209	3.71667
-1.81737	3.73333	1.0934	3.73333	0.89052	3.73333	1.33787	3.73333	0.69642	3.73333	1.57431	3.73333	0.50522	3.73333	1.82845	3.73333	2.0667	3.73333	0.11179	3.73333	-0.12537	3.73333	2.31364	3.73333	-0.36338	3.73333	2.54487	3.73333	0.3118	3.73333	-3.50016	3.73333	-0.58909	3.73333	-2.06499	3.73333	-2.28972	3.73333	-1.58824	3.73333	-1.39359	3.73333	-2.77066	3.73333	-2.53164	3.73333	-3.01506	3.73333	-1.00505	3.73333
-1.81622	3.75	1.09343	3.75	0.88818	3.75	1.33878	3.75	0.69365	3.75	1.57581	3.75	0.50211	3.75	1.82938	3.75	2.06373	3.75	0.10881	3.75	-0.12519	3.75	2.31545	3.75	-0.36247	3.75	2.54472	3.75	0.30792	3.75	-3.50187	3.75	-0.59164	3.75	-2.0655	3.75	-2.29025	3.75	-1.59385	3.75	-1.39937	3.75	-2.77284	3.75	-2.53539	3.75	-3.0176	3.75	-1.01132	3.75
-1.8215	3.76667	1.09518	3.76667	0.88785	3.76667	1.34258	3.76667	0.69081	3.76667	1.57678	3.76667	0.49814	3.76667	1.82905	3.76667	2.06466	3.76667	0.106	3.76667	-0.12468	3.76667	2.31689	3.76667	-0.36439	3.76667	2.54602	3.76667	0.30436	3.76667	-3.49973	3.76667	-0.59653	3.76667	-2.07011	3.76667	-2.29508	3.76667	-1.60258	3.76667	-1.40927	3.76667	-2.77122	3.76667	-2.53518	3.76667	-3.01697	3.76667	-1.01964	3.76667
-1.82199	3.78333	1.09371	3.78333	0.88505	3.78333	1.3452	3.78333	0.68729	3.78333	1.57844	3.78333	0.49478	3.78333	1.83036	3.78333	2.06192	3.78333	0.10468	3.78333	-0.12386	3.78333	2.3144	3.78333	-0.36371	3.78333	2.54616	3.78333	0.30066	3.78333	-3.5004	3.78333	-0.60016	3.78333	-2.07049	3.78333	-2.29353	3.78333	-1.60792	3.78333	-1.41502	3.78333	-2.77346	3.78333	-2.53213	3.78333	-3.01543	3.78333	-1.02495	3.78333
-1.8264	3.8	1.09355	3.8	0.88172	3.8	1.34618	3.8	0.68187	3.8	1.57929	3.8	0.48823	3.8	1.83226	3.8	2.06432	3.8	0.09754	3.8	-0.12732	3.8	2.31536	3.8	-0.36292	3.8	2.54907	3.8	0.29445	3.8	-3.50019	3.8	-0.60259	3.8	-2.07276	3.8	-2.29158	3.8	-1.61499	3.8	-1.42178	3.8	-2.77308	3.8	-2.5305	3.8	-3.01482	3.8	-1.03059	3.8
-1.82914	3.81667	1.08883	3.81667	0.87524	3.81667	1.34045	3.81667	0.67394	3.81667	1.57761	3.81667	0.48165	3.81667	1.82998	3.81667	2.06078	3.81667	0.09288	3.81667	-0.12656	3.81667	2.31375	3.81667	-0.36364	3.81667	2.54496	3.81667	0.28829	3.81667	-3.50267	3.81667	-0.60086	3.81667	-2.07345	3.81667	-2.29203	3.81667	-1.61929	3.81667	-1.42511	3.81667	-2.77045	3.81667	-2.53039	3.81667	-3.01349	3.81667	-1.03337	3.81667
-1.83362	3.83333	1.09031	3.83333	0.87495	3.83333	1.34356	3.83333	0.67081	3.83333	1.58181	3.83333	0.47832	3.83333	1.82992	3.83333	2.05931	3.83333	0.08985	3.83333	-0.12814	3.83333	2.3157	3.83333	-0.36367	3.83333	2.54653	3.83333	0.28509	3.83333	-3.50129	3.83333	-0.60212	3.83333	-2.07776	3.83333	-2.29337	3.83333	-1.62786	3.83333	-1.43359	3.83333	-2.77436	3.83333	-2.53157	3.83333	-3.01786	3.83333	-1.03959	3.83333
-1.83659	3.85	1.08569	3.85	0.86898	3.85	1.34126	3.85	0.66489	3.85	1.58015	3.85	0.47186	3.85	1.83156	3.85	2.06086	3.85	0.08394	3.85	-0.12932	3.85	2.31741	3.85	-0.36726	3.85	2.54793	3.85	0.27918	3.85	-3.5008	3.85	-0.60357	3.85	-2.07577	3.85	-2.28937	3.85	-1.63368	3.85	-1.43986	3.85	-2.77398	3.85	-2.53081	3.85	-3.01589	3.85	-1.04682	3.85
-1.83959	3.86667	1.0847	3.86667	0.87003	3.86667	1.34098	3.86667	0.66323	3.86667	1.58189	3.86667	0.46946	3.86667	1.83055	3.86667	2.05961	3.86667	0.08095	3.86667	-0.12725	3.86667	2.31401	3.86667	-0.36679	3.86667	2.54821	3.86667	0.27665	3.86667	-3.50166	3.86667	-0.60301	3.86667	-2.07751	3.86667	-2.29248	3.86667	-1.64111	3.86667	-1.44568	3.86667	-2.77606	3.86667	-2.53097	3.86667	-3.01555	3.86667	-1.05205	3.86667
-1.84012	3.88333	1.0813	3.88333	0.86329	3.88333	1.34143	3.88333	0.65752	3.88333	1.58256	3.88333	0.46365	3.88333	1.8298	3.88333	2.06049	3.88333	0.07522	3.88333	-0.13184	3.88333	2.31365	3.88333	-0.36786	3.88333	2.54877	3.88333	0.27065	3.88333	-3.49755	3.88333	-0.6066	3.88333	-2.07329	3.88333	-2.2909	3.88333	-1.64512	3.88333	-1.44916	3.88333	-2.77189	3.88333	-2.52704	3.88333	-3.01155	3.88333	-1.05615	3.88333
-1.84452	3.9	1.08484	3.9	0.86406	3.9	1.34686	3.9	0.65717	3.9	1.58844	3.9	0.46345	3.9	1.83471	3.9	2.06129	3.9	0.07412	3.9	-0.1309	3.9	2.31177	3.9	-0.36409	3.9	2.54608	3.9	0.26972	3.9	-3.50094	3.9	-0.60606	3.9	-2.0747	3.9	-2.29259	3.9	-1.65155	3.9	-1.45659	3.9	-2.77314	3.9	-2.53076	3.9	-3.01411	3.9	-1.06291	3.9
-1.85083	3.91667	1.08439	3.91667	0.86277	3.91667	1.34576	3.91667	0.65104	3.91667	1.58946	3.91667	0.45837	3.91667	1.83406	3.91667	2.06108	3.91667	0.06917	3.91667	-0.13199	3.91667	2.31389	3.91667	-0.35986	3.91667	2.54745	3.91667	0.26444	3.91667	-3.50215	3.91667	-0.60775	3.91667	-2.07862	3.91667	-2.29019	3.91667	-1.65785	3.91667	-1.4631	3.91667	-2.77387	3.91667	-2.53195	3.91667	-3.01346	3.91667	-1.06758	3.91667
-1.85682	3.93333	1.08597	3.93333	0.86268	3.93333	1.34763	3.93333	0.64985	3.93333	1.59179	3.93333	0.45421	3.93333	1.83385	3.93333	2.06163	3.93333	0.06592	3.93333	-0.1325	3.93333	2.31409	3.93333	-0.35808	3.93333	2.54554	3.93333	0.26104	3.93333	-3.50319	3.93333	-0.60443	3.93333	-2.08015	3.93333	-2.29497	3.93333	-1.66318	3.93333	-1.46821	3.93333	-2.77488	3.93333	-2.53156	3.93333	-3.0157	3.93333	-1.06994	3.93333
-1.86365	3.95	1.08559	3.95	0.85914	3.95	1.34485	3.95	0.64543	3.95	1.59174	3.95	0.44744	3.95	1.83328	3.95	2.06294	3.95	0.05763	3.95	-0.14003	3.95	2.31467	3.95	-0.36292	3.95	2.54717	3.95	0.25306	3.95	-3.50252	3.95	-0.60894	3.95	-2.08059	3.95	-2.29429	3.95	-1.67094	3.95	-1.47641	3.95	-2.77252	3.95	-2.53115	3.95	-3.01338	3.95	-1.0789	3.95
-1.86786	3.96667	1.08619	3.96667	0.85627	3.96667	1.34378	3.96667	0.64057	3.96667	1.58955	3.96667	0.44283	3.96667	1.83123	3.96667	2.06289	3.96667	0.05439	3.96667	-0.14105	3.96667	2.31193	3.96667	-0.36013	3.96667	2.54512	3.96667	0.24924	3.96667	-3.50386	3.96667	-0.60561	3.96667	-2.08206	3.96667	-2.29517	3.96667	-1.67441	3.96667	-1.47987	3.96667	-2.77159	3.96667	-2.53162	3.96667	-3.01191	3.96667	-1.07846	3.96667
-1.8723	3.98333	1.08451	3.98333	0.85658	3.98333	1.34443	3.98333	0.6356	3.98333	1.58942	3.98333	0.43836	3.98333	1.82994	3.98333	2.06149	3.98333	0.0495	3.98333	-0.14497	3.98333	2.31462	3.98333	-0.36532	3.98333	2.54394	3.98333	0.24477	3.98333	-3.50578	3.98333	-0.60318	3.98333	-2.08248	3.98333	-2.29587	3.98333	-1.67908	3.98333	-1.4839	3.98333	-2.76944	3.98333	-2.53197	3.98333	-3.01211	3.98333	-1.08101	3.98333
-1.88133	4	1.08862	4	0.8606	4	1.34724	4	0.63616	4	1.59343	4	0.43607	4	1.83263	4	2.06364	4	0.04624	4	-0.14864	4	2.31521	4	-0.36821	4	2.5452	4	0.2413	4	-3.50482	4	-0.60639	4	-2.08567	4	-2.29762	4	-1.68832	4	-1.49349	4	-2.77081	4	-2.53174	4	-3.01033	4	-1.08182	4
-1.88516	4.01667	1.08685	4.01667	0.86005	4.01667	1.34532	4.01667	0.63266	4.01667	1.59182	4.01667	0.42971	4.01667	1.82964	4.01667	2.06194	4.01667	0.04094	4.01667	-0.15299	4.01667	2.31087	4.01667	-0.36982	4.01667	2.54612	4.01667	0.235	4.01667	-3.5033	4.01667	-0.6077	4.01667	-2.08819	4.01667	-2.29792	4.01667	-1.69158	4.01667	-1.49584	4.01667	-2.77144	4.01667	-2.53411	4.01667	-3.00832	4.01667	-1.08125	4.01667
-1.88795	4.03333	1.08593	4.03333	0.85616	4.03333	1.34645	4.03333	0.6259	4.03333	1.59156	4.03333	0.42152	4.03333	1.83067	4.03333	2.06216	4.03333	0.03295	4.03333	-0.16091	4.03333	2.3128	4.03333	-0.37202	4.03333	2.54514	4.03333	0.22682	4.03333	-3.5024	4.03333	-0.60961	4.03333	-2.0886	4.03333	-2.29747	4.03333	-1.6955	4.03333	-1.50026	4.03333	-2.76894	4.03333	-2.53255	4.03333	-3.00429	4.03333	-1.08174	4.03333
-1.89378	4.05	1.08602	4.05	0.85373	4.05	1.34499	4.05	0.62269	4.05	1.59001	4.05	0.41651	4.05	1.83118	4.05	2.06226	4.05	0.0274	4.05	-0.1673	4.05	2.31186	4.05	-0.373	4.05	2.54494	4.05	0.22197	4.05	-3.50468	4.05	-0.6099	4.05	-2.09291	4.05	-2.301	4.05	-1.70167	4.05	-1.50646	4.05	-2.769	4.05	-2.53249	4.05	-3.00384	4.05	-1.08271	4.05
-1.90468	4.06667	1.09244	4.06667	0.85614	4.06667	1.34897	4.06667	0.62369	4.06667	1.59147	4.06667	0.4145	4.06667	1.83607	4.06667	2.06832	4.06667	0.02314	4.06667	-0.17172	4.06667	2.31451	4.06667	-0.37703	4.06667	2.54669	4.06667	0.21824	4.06667	-3.50431	4.06667	-0.60998	4.06667	-2.10135	4.06667	-2.3063	4.06667	-1.71192	4.06667	-1.51597	4.06667	-2.77199	4.06667	-2.53709	4.06667	-3.00452	4.06667	-1.08896	4.06667
-1.90951	4.08333	1.09043	4.08333	0.85502	4.08333	1.34647	4.08333	0.61682	4.08333	1.58999	4.08333	0.4085	4.08333	1.83554	4.08333	2.07017	4.08333	0.01752	4.08333	-0.1764	4.08333	2.31641	4.08333	-0.37996	4.08333	2.54793	4.08333	0.21238	4.08333	-3.50467	4.08333	-0.61047	4.08333	-2.10367	4.08333	-2.30783	4.08333	-1.71714	4.08333	-1.52192	4.08333	-2.77064	4.08333	-2.53624	4.08333	-3.00589	4.08333	-1.08966	4.08333
-1.917	4.1	1.09261	4.1	0.85507	4.1	1.34502	4.1	0.61282	4.1	1.5914	4.1	0.40371	4.1	1.83765	4.1	2.06964	4.1	0.01173	4.1	-0.18215	4.1	2.31738	4.1	-0.3821	4.1	2.55058	4.1	0.20648	4.1	-3.50527	4.1	-0.6088	4.1	-2.11017	4.1	-2.30984	4.1	-1.72449	4.1	-1.52866	4.1	-2.77144	4.1	-2.53644	4.1	-3.00779	4.1	-1.09095	4.1
-1.92099	4.11667	1.0895	4.11667	0.85174	4.11667	1.34189	4.11667	0.61024	4.11667	1.58921	4.11667	0.39608	4.11667	1.8342	4.11667	2.06789	4.11667	0.00582	4.11667	-0.18753	4.11667	2.31579	4.11667	-0.38514	4.11667	2.54562	4.11667	0.20016	4.11667	-3.50633	4.11667	-0.60992	4.11667	-2.11456	4.11667	-2.31269	4.11667	-1.72797	4.11667	-1.53003	4.11667	-2.77162	4.11667	-2.53552	4.11667	-3.00551	4.11667	-1.08793	4.11667
-1.93143	4.13333	1.09334	4.13333	0.85741	4.13333	1.34827	4.13333	0.61056	4.13333	1.59502	4.13333	0.39477	4.13333	1.8357	4.13333	2.0703	4.13333	0.00116	4.13333	-0.19275	4.13333	2.31689	4.13333	-0.38811	4.13333	2.54739	4.13333	0.19624	4.13333	-3.50578	4.13333	-0.61051	4.13333	-2.12461	4.13333	-2.32058	4.13333	-1.73848	4.13333	-1.53936	4.13333	-2.77523	4.13333	-2.54216	4.13333	-3.00735	4.13333	-1.09238	4.13333
-1.93733	4.15	1.09285	4.15	0.85454	4.15	1.34919	4.15	0.60559	4.15	1.59557	4.15	0.38829	4.15	1.83414	4.15	2.06815	4.15	-0.00717	4.15	-0.20067	4.15	2.31681	4.15	-0.39578	4.15	2.54761	4.15	0.18801	4.15	-3.50535	4.15	-0.61511	4.15	-2.13026	4.15	-2.34353	4.2	-1.74424	4.15	-1.54345	4.15	-2.77126	4.15	-2.54243	4.15	-3.00726	4.15	-1.09512	4.15
-1.94359	4.16667	1.09392	4.16667	0.85684	4.16667	1.35049	4.16667	0.60765	4.16667	1.59594	4.16667	0.38701	4.16667	1.83404	4.16667	2.06925	4.16667	-0.00908	4.16667	-0.20256	4.16667	2.31767	4.16667	-0.39758	4.16667	2.54573	4.16667	0.18528	4.16667	-3.50843	4.16667	-0.61378	4.16667	-2.13699	4.16667	-2.35852	4.23333	-1.74949	4.16667	-1.54947	4.16667	-2.77555	4.16667	-2.54997	4.16667	-3.01225	4.16667	-1.0927	4.16667
-1.94617	4.18333	1.0895	4.18333	0.85209	4.18333	1.34811	4.18333	0.6028	4.18333	1.59577	4.18333	0.37971	4.18333	1.8349	4.18333	2.07	4.18333	-0.01817	4.18333	-0.21074	4.18333	2.32141	4.18333	-0.40429	4.18333	2.54676	4.18333	0.17709	4.18333	-3.50468	4.18333	-0.62024	4.18333	-2.13958	4.18333	-2.36689	4.25	-1.75292	4.18333	-1.55037	4.18333	-2.77451	4.18333	-2.54876	4.18333	-3.00765	4.18333	-1.09285	4.18333
-1.95491	4.2	1.08932	4.2	0.8528	4.2	1.34683	4.2	0.60515	4.2	1.59598	4.2	0.38035	4.2	1.83526	4.2	2.07093	4.2	-0.02096	4.2	-0.21403	4.2	2.32134	4.2	-0.40866	4.2	2.54692	4.2	0.17555	4.2	-3.5098	4.2	-0.62237	4.2	-2.14875	4.2	-2.37077	4.26667	-1.76059	4.2	-1.55555	4.2	-2.77843	4.2	-2.55224	4.2	-3.00969	4.2	-1.09242	4.2
-1.96141	4.21667	1.08933	4.21667	0.85386	4.21667	1.34752	4.21667	0.60345	4.21667	1.59704	4.21667	0.37681	4.21667	1.83665	4.21667	2.07238	4.21667	-0.02674	4.21667	-0.21922	4.21667	2.32227	4.21667	-0.41421	4.21667	2.54646	4.21667	0.16935	4.21667	-3.50594	4.21667	-0.62443	4.21667	-2.15513	4.21667	-2.37833	4.28333	-1.76702	4.21667	-1.55856	4.21667	-2.778	4.21667	-2.55366	4.21667	-3.00715	4.21667	-1.09313	4.21667
-1.96949	4.23333	1.0899	4.23333	0.85347	4.23333	1.3484	4.23333	0.60176	4.23333	1.5961	4.23333	0.37127	4.23333	1.83545	4.23333	2.07498	4.23333	-0.03223	4.23333	-0.22524	4.23333	2.32524	4.23333	-0.42023	4.23333	2.54739	4.23333	0.16474	4.23333	-3.50602	4.23333	-0.62491	4.23333	-2.16333	4.23333	-2.38478	4.3	-1.77293	4.23333	-1.56308	4.23333	-2.78015	4.23333	-2.55946	4.23333	-3.00737	4.23333	-1.09529	4.23333
-1.97813	4.25	1.09209	4.25	0.85417	4.25	1.34899	4.25	0.60113	4.25	1.59615	4.25	0.36866	4.25	1.83695	4.25	2.07545	4.25	-0.03629	4.25	-0.23007	4.25	2.32506	4.25	-0.42566	4.25	2.54916	4.25	0.16091	4.25	-3.50639	4.25	-0.62703	4.25	-2.17177	4.25	-2.39176	4.31667	-1.77943	4.25	-1.56606	4.25	-2.78179	4.25	-2.56581	4.25	-3.00935	4.25	-1.09774	4.25
-1.98047	4.26667	1.08879	4.26667	0.85159	4.26667	1.34721	4.26667	0.59932	4.26667	1.5915	4.26667	0.36614	4.26667	1.83254	4.26667	2.07441	4.26667	-0.04379	4.26667	-0.23586	4.26667	2.32352	4.26667	-0.42992	4.26667	2.54991	4.26667	0.15528	4.26667	-3.50525	4.26667	-0.63038	4.26667	-2.17521	4.26667	-2.39699	4.33333	-1.78112	4.26667	-1.56752	4.26667	-2.78027	4.26667	-2.56884	4.26667	-3.00696	4.26667	-1.0968	4.26667
-1.9861	4.28333	1.09203	4.28333	0.85228	4.28333	1.34684	4.28333	0.60122	4.28333	1.58845	4.28333	0.36668	4.28333	1.83197	4.28333	2.06873	4.28333	-0.04648	4.28333	-0.23899	4.28333	2.31986	4.28333	-0.43338	4.28333	2.54929	4.28333	0.15417	4.28333	-3.50724	4.28333	-0.63107	4.28333	-2.18343	4.28333	-2.40167	4.35	-1.78412	4.28333	-1.5695	4.28333	-2.78389	4.28333	-2.57466	4.28333	-3.01021	4.28333	-1.09589	4.28333
-1.99542	4.3	1.09656	4.3	0.85197	4.3	1.34998	4.3	0.60456	4.3	1.59271	4.3	0.36598	4.3	1.83444	4.3	2.07336	4.3	-0.05129	4.3	-0.2451	4.3	2.32388	4.3	-0.44075	4.3	2.55198	4.3	0.14958	4.3	-3.50425	4.3	-0.63733	4.3	-2.19003	4.3	-2.41187	4.36667	-1.79147	4.3	-1.57739	4.3	-2.7871	4.3	-2.57997	4.3	-3.01004	4.3	-1.09987	4.3
-2.00008	4.31667	1.09455	4.31667	0.85045	4.31667	1.34942	4.31667	0.60512	4.31667	1.59263	4.31667	0.36807	4.31667	1.83389	4.31667	2.07394	4.31667	-0.05385	4.31667	-0.24769	4.31667	2.32079	4.31667	-0.44326	4.31667	2.55029	4.31667	0.14804	4.31667	-3.5034	4.31667	-0.64068	4.31667	-2.19591	4.31667	-2.41652	4.38333	-1.79317	4.31667	-1.57906	4.31667	-2.79333	4.31667	-2.58685	4.31667	-3.01199	4.31667	-1.0966	4.31667
-2.00448	4.33333	1.09563	4.33333	0.84951	4.33333	1.34586	4.33333	0.60187	4.33333	1.59308	4.33333	0.36481	4.33333	1.83643	4.33333	2.07682	4.33333	-0.05933	4.33333	-0.25361	4.33333	2.32154	4.33333	-0.44862	4.33333	2.55204	4.33333	0.14264	4.33333	-3.50084	4.33333	-0.64523	4.33333	-2.20143	4.33333	-2.42551	4.4	-1.79423	4.33333	-1.57787	4.33333	-2.79408	4.33333	-2.59202	4.33333	-3.01248	4.33333	-1.09578	4.33333
-2.00739	4.35	1.09451	4.35	0.8485	4.35	1.34456	4.35	0.60109	4.35	1.58881	4.35	0.36348	4.35	1.83248	4.35	2.07683	4.35	-0.06517	4.35	-0.25848	4.35	2.31837	4.35	-0.45301	4.35	2.55073	4.35	0.13839	4.35	-3.49948	4.35	-0.64971	4.35	-2.20674	4.35	-2.42978	4.41667	-1.79394	4.35	-1.57406	4.35	-2.79527	4.35	-2.59667	4.35	-3.01335	4.35	-1.09281	4.35
-2.01559	4.36667	1.09892	4.36667	0.85235	4.36667	1.34917	4.36667	0.60508	4.36667	1.59194	4.36667	0.36489	4.36667	1.83469	4.36667	2.07652	4.36667	-0.07095	4.36667	-0.26351	4.36667	2.31867	4.36667	-0.45765	4.36667	2.54951	4.36667	0.13843	4.36667	-3.49881	4.36667	-0.65444	4.36667	-2.21591	4.36667	-2.43629	4.43333	-1.80014	4.36667	-1.5782	4.36667	-2.80375	4.36667	-2.60715	4.36667	-3.018	4.36667	-1.09688	4.36667
-2.01735	4.38333	1.09821	4.38333	0.8541	4.38333	1.34818	4.38333	0.60131	4.38333	1.59211	4.38333	0.36495	4.38333	1.83544	4.38333	2.07694	4.38333	-0.07655	4.38333	-0.26926	4.38333	2.3194	4.38333	-0.46362	4.38333	2.54861	4.38333	0.13562	4.38333	-3.4994	4.38333	-0.66001	4.38333	-2.21864	4.38333	-2.44114	4.45	-1.8004	4.38333	-1.58043	4.38333	-2.8072	4.38333	-2.61086	4.38333	-3.01682	4.38333	-1.09929	4.38333
-2.02436	4.4	1.09845	4.4	0.85321	4.4	1.34977	4.4	0.60186	4.4	1.59365	4.4	0.36214	4.4	1.83521	4.4	2.07463	4.4	-0.0787	4.4	-0.27234	4.4	2.31539	4.4	-0.46719	4.4	2.54885	4.4	0.13158	4.4	-3.50223	4.4	-0.66339	4.4	-2.22638	4.4	-2.44951	4.46667	-1.8034	4.4	-1.57967	4.4	-2.81501	4.4	-2.61976	4.4	-3.02289	4.4	-1.10011	4.4
-2.02731	4.41667	1.09389	4.41667	0.8522	4.41667	1.34447	4.41667	0.60057	4.41667	1.58988	4.41667	0.36078	4.41667	1.83551	4.41667	2.07244	4.41667	-0.08761	4.41667	-0.28081	4.41667	2.31654	4.41667	-0.47512	4.41667	2.54851	4.41667	0.12575	4.41667	-3.50133	4.41667	-0.67041	4.41667	-2.22992	4.41667	-2.45333	4.48333	-1.80435	4.41667	-1.58048	4.41667	-2.81838	4.41667	-2.62444	4.41667	-3.02543	4.41667	-1.10164	4.41667
-2.03127	4.43333	1.09757	4.43333	0.85348	4.43333	1.34664	4.43333	0.60345	4.43333	1.59006	4.43333	0.36156	4.43333	1.8332	4.43333	2.07107	4.43333	-0.08947	4.43333	-0.28565	4.43333	2.31385	4.43333	-0.48052	4.43333	2.54612	4.43333	0.12585	4.43333	-3.50462	4.43333	-0.67488	4.43333	-2.23367	4.43333	-2.45817	4.5	-1.80841	4.43333	-1.58083	4.43333	-2.82464	4.43333	-2.63103	4.43333	-3.03137	4.43333	-1.10181	4.43333
-2.03673	4.45	1.10096	4.45	0.85783	4.45	1.35147	4.45	0.6068	4.45	1.59657	4.45	0.36258	4.45	1.83709	4.45	2.07803	4.45	-0.0948	4.45	-0.29189	4.45	2.31772	4.45	-0.48765	4.45	2.54831	4.45	0.12436	4.45	-3.50108	4.45	-0.68288	4.45	-2.24007	4.45	-2.46883	4.51667	-1.81099	4.45	-1.58294	4.45	-2.8293	4.45	-2.63639	4.45	-3.03543	4.45	-1.10544	4.45
-2.04473	4.46667	1.10136	4.46667	0.86132	4.46667	1.352	4.46667	0.60677	4.46667	1.5981	4.46667	0.36468	4.46667	1.83935	4.46667	2.07602	4.46667	-0.09912	4.46667	-0.29818	4.46667	2.31552	4.46667	-0.49383	4.46667	2.54468	4.46667	0.12237	4.46667	-3.50599	4.46667	-0.68875	4.46667	-2.24905	4.46667	-2.47218	4.53333	-1.81391	4.46667	-1.58478	4.46667	-2.83812	4.46667	-2.64384	4.46667	-3.04197	4.46667	-1.10738	4.46667
-2.04437	4.48333	1.09857	4.48333	0.8585	4.48333	1.34986	4.48333	0.60419	4.48333	1.59366	4.48333	0.36112	4.48333	1.83791	4.48333	2.07659	4.48333	-0.10208	4.48333	-0.30242	4.48333	2.31704	4.48333	-0.49818	4.48333	2.54418	4.48333	0.12055	4.48333	-3.50832	4.48333	-0.69325	4.48333	-2.25195	4.48333	-2.48223	4.55	-1.81405	4.48333	-1.58243	4.48333	-2.84156	4.48333	-2.64799	4.48333	-3.04302	4.48333	-1.10515	4.48333
-2.04752	4.5	1.0992	4.5	0.85858	4.5	1.34599	4.5	0.60414	4.5	1.59069	4.5	0.35497	4.5	1.83318	4.5	2.07447	4.5	-0.10545	4.5	-0.30641	4.5	2.31685	4.5	-0.50362	4.5	2.54438	4.5	0.11898	4.5	-3.51015	4.5	-0.6979	4.5	-2.25802	4.5	-2.48242	4.56667	-1.81487	4.5	-1.58227	4.5	-2.84716	4.5	-2.65396	4.5	-3.04737	4.5	-1.10594	4.5
-2.05269	4.51667	1.10171	4.51667	0.86073	4.51667	1.34787	4.51667	0.60886	4.51667	1.5884	4.51667	0.35817	4.51667	1.83032	4.51667	2.07066	4.51667	-0.10787	4.51667	-0.31013	4.51667	2.3156	4.51667	-0.50577	4.51667	2.54156	4.51667	0.12059	4.51667	-3.51116	4.51667	-0.70014	4.51667	-2.26679	4.51667	-2.49056	4.58333	-1.81583	4.51667	-1.58293	4.51667	-2.85728	4.51667	-2.66375	4.51667	-3.05417	4.51667	-1.10482	4.51667
-2.05613	4.53333	1.09961	4.53333	0.86137	4.53333	1.34519	4.53333	0.60819	4.53333	1.58765	4.53333	0.35731	4.53333	1.82892	4.53333	2.0706	4.53333	-0.1106	4.53333	-0.31684	4.53333	2.31668	4.53333	-0.51401	4.53333	2.54398	4.53333	0.1213	4.53333	-3.50945	4.53333	-0.7079	4.53333	-2.27048	4.53333	-2.4954	4.6	-1.81786	4.53333	-1.58234	4.53333	-2.86245	4.53333	-2.66859	4.53333	-3.0593	4.53333	-1.10781	4.53333
-2.06132	4.55	1.10303	4.55	0.86603	4.55	1.34762	4.55	0.61525	4.55	1.59045	4.55	0.36582	4.55	1.8303	4.55	2.06978	4.55	-0.10801	4.55	-0.31828	4.55	2.31546	4.55	-0.51765	4.55	2.54284	4.55	0.12735	4.55	-3.51447	4.55	-0.71278	4.55	-2.27867	4.55	-2.50303	4.61667	-1.82276	4.55	-1.58416	4.55	-2.87409	4.55	-2.67897	4.55	-3.06924	4.55	-1.11052	4.55
-2.05759	4.56667	1.09709	4.56667	0.8602	4.56667	1.34605	4.56667	0.60741	4.56667	1.58767	4.56667	0.35953	4.56667	1.82816	4.56667	2.06787	4.56667	-0.11336	4.56667	-0.3272	4.56667	2.31693	4.56667	-0.52802	4.56667	2.54686	4.56667	0.11916	4.56667	-3.51155	4.56667	-0.7212	4.56667	-2.27933	4.56667	-2.50547	4.63333	-1.81935	4.56667	-1.58176	4.56667	-2.87483	4.56667	-2.68003	4.56667	-3.07015	4.56667	-1.11347	4.56667
-2.06165	4.58333	1.09407	4.58333	0.8603	4.58333	1.34646	4.58333	0.60956	4.58333	1.58686	4.58333	0.36283	4.58333	1.82729	4.58333	2.06469	4.58333	-0.1121	4.58333	-0.32655	4.58333	2.31424	4.58333	-0.52864	4.58333	2.54413	4.58333	0.1216	4.58333	-3.51544	4.58333	-0.72199	4.58333	-2.28398	4.58333	-2.50645	4.65	-1.81709	4.58333	-1.57955	4.58333	-2.88436	4.58333	-2.68953	4.58333	-3.08073	4.58333	-1.11342	4.58333
-2.06725	4.6	1.10036	4.6	0.8603	4.6	1.34921	4.6	0.61334	4.6	1.5889	4.6	0.36358	4.6	1.82777	4.6	2.06834	4.6	-0.11281	4.6	-0.32902	4.6	2.31328	4.6	-0.53344	4.6	2.54547	4.6	0.11982	4.6	-3.5151	4.6	-0.72672	4.6	-2.28673	4.6	-2.51214	4.66667	-1.82293	4.6	-1.58298	4.6	-2.89148	4.6	-2.69606	4.6	-3.08702	4.6	-1.11762	4.6
-2.06962	4.61667	1.10182	4.61667	0.86457	4.61667	1.34914	4.61667	0.61427	4.61667	1.59067	4.61667	0.36724	4.61667	1.82764	4.61667	2.06755	4.61667	-0.11355	4.61667	-0.33373	4.61667	2.31122	4.61667	-0.53856	4.61667	2.54641	4.61667	0.12223	4.61667	-3.51584	4.61667	-0.73219	4.61667	-2.29004	4.61667	-2.51804	4.68333	-1.82524	4.61667	-1.58258	4.61667	-2.89861	4.61667	-2.70334	4.61667	-3.09364	4.61667	-1.12249	4.61667
-2.06853	4.63333	1.09795	4.63333	0.86102	4.63333	1.34618	4.63333	0.61044	4.63333	1.58821	4.63333	0.36475	4.63333	1.82363	4.63333	2.06528	4.63333	-0.115	4.63333	-0.33646	4.63333	2.31066	4.63333	-0.54327	4.63333	2.54564	4.63333	0.12216	4.63333	-3.52004	4.63333	-0.73553	4.63333	-2.29148	4.63333	-2.52303	4.7	-1.82197	4.63333	-1.58195	4.63333	-2.90452	4.63333	-2.70747	4.63333	-3.09973	4.63333	-1.12385	4.63333
-2.06301	4.65	1.09399	4.65	0.85592	4.65	1.34306	4.65	0.60749	4.65	1.58295	4.65	0.36284	4.65	1.82296	4.65	2.06313	4.65	-0.11695	4.65	-0.33973	4.65	2.30912	4.65	-0.54765	4.65	2.54574	4.65	0.12049	4.65	-3.52377	4.65	-0.73937	4.65	-2.28641	4.65	-2.52387	4.71667	-1.81942	4.65	-1.57879	4.65	-2.90905	4.65	-2.71028	4.65	-3.10473	4.65	-1.12645	4.65
-2.06274	4.66667	1.0955	4.66667	0.85961	4.66667	1.34444	4.66667	0.61286	4.66667	1.58644	4.66667	0.36882	4.66667	1.82382	4.66667	2.06451	4.66667	-0.11725	4.66667	-0.33829	4.66667	2.31119	4.66667	-0.55068	4.66667	2.54453	4.66667	0.12615	4.66667	-3.53146	4.66667	-0.74278	4.66667	-2.28907	4.66667	-2.52654	4.73333	-1.81941	4.66667	-1.58127	4.66667	-2.9202	4.66667	-2.72135	4.66667	-3.11546	4.66667	-1.13211	4.66667
-2.06439	4.68333	1.09549	4.68333	0.8605	4.68333	1.3474	4.68333	0.61471	4.68333	1.58927	4.68333	0.3719	4.68333	1.8277	4.68333	2.06688	4.68333	-0.11668	4.68333	-0.34292	4.68333	2.31288	4.68333	-0.55804	4.68333	2.54273	4.68333	0.1255	4.68333	-3.53209	4.68333	-0.75134	4.68333	-2.29204	4.68333	-2.53618	4.75	-1.82173	4.68333	-1.58072	4.68333	-2.92799	4.68333	-2.72894	4.68333	-3.12312	4.68333	-1.13998	4.68333
-2.066	4.7	1.0948	4.7	0.86148	4.7	1.34788	4.7	0.61821	4.7	1.58764	4.7	0.37388	4.7	1.82579	4.7	2.06403	4.7	-0.11603	4.7	-0.34406	4.7	2.31263	4.7	-0.55954	4.7	2.53636	4.7	0.12856	4.7	-3.53748	4.7	-0.75264	4.7	-2.29617	4.7	-2.53259	4.76667	-1.82401	4.7	-1.58087	4.7	-2.93805	4.7	-2.73916	4.7	-3.13229	4.7	-1.14223	4.7
-2.06711	4.71667	1.09501	4.71667	0.85976	4.71667	1.34739	4.71667	0.61494	4.71667	1.58716	4.71667	0.37052	4.71667	1.82643	4.71667	2.06643	4.71667	-0.11878	4.71667	-0.34832	4.71667	2.31322	4.71667	-0.56385	4.71667	2.53807	4.71667	0.12676	4.71667	-3.53826	4.71667	-0.75743	4.71667	-2.29807	4.71667	-2.53102	4.78333	-1.81977	4.71667	-1.58003	4.71667	-2.94235	4.71667	-2.74312	4.71667	-3.13687	4.71667	-1.14594	4.71667
-2.06311	4.73333	1.09305	4.73333	0.85804	4.73333	1.34476	4.73333	0.61216	4.73333	1.58556	4.73333	0.36988	4.73333	1.82319	4.73333	2.06697	4.73333	-0.11916	4.73333	-0.34994	4.73333	2.30991	4.73333	-0.56779	4.73333	2.53234	4.73333	0.12638	4.73333	-3.54493	4.73333	-0.76017	4.73333	-2.29398	4.73333	-2.53086	4.8	-1.81527	4.73333	-1.57622	4.73333	-2.95093	4.73333	-2.74762	4.73333	-3.14675	4.73333	-1.14876	4.73333
-2.07049	4.75	1.09865	4.75	0.86473	4.75	1.35251	4.75	0.61727	4.75	1.59052	4.75	0.37263	4.75	1.82685	4.75	2.06895	4.75	-0.1162	4.75	-0.3497	4.75	2.31069	4.75	-0.56858	4.75	2.52742	4.75	0.12771	4.75	-3.55261	4.75	-0.76473	4.75	-2.30046	4.75	-2.53493	4.81667	-1.82218	4.75	-1.58226	4.75	-2.96297	4.75	-2.75813	4.75	-3.15814	4.75	-1.1563	4.75
-2.06801	4.76667	1.09827	4.76667	0.86081	4.76667	1.34639	4.76667	0.6148	4.76667	1.59187	4.76667	0.37065	4.76667	1.82732	4.76667	2.06908	4.76667	-0.12028	4.76667	-0.35178	4.76667	2.30939	4.76667	-0.57467	4.76667	2.52548	4.76667	0.12598	4.76667	-3.55666	4.76667	-0.77021	4.76667	-2.29792	4.76667	-2.53533	4.83333	-1.82181	4.76667	-1.58075	4.76667	-2.96426	4.76667	-2.75651	4.76667	-3.15997	4.76667	-1.15994	4.76667
-2.06703	4.78333	1.10093	4.78333	0.86062	4.78333	1.34758	4.78333	0.61523	4.78333	1.5932	4.78333	0.37381	4.78333	1.82479	4.78333	2.06547	4.78333	-0.11971	4.78333	-0.34939	4.78333	2.30769	4.78333	-0.57775	4.78333	2.51973	4.78333	0.12537	4.78333	-3.56615	4.78333	-0.77307	4.78333	-2.29774	4.78333	-2.54132	4.85	-1.82109	4.78333	-1.58109	4.78333	-2.97076	4.78333	-2.76007	4.78333	-3.16934	4.78333	-1.16301	4.78333
-2.06548	4.8	1.09757	4.8	0.85845	4.8	1.34564	4.8	0.61312	4.8	1.59006	4.8	0.37016	4.8	1.82113	4.8	2.06452	4.8	-0.125	4.8	-0.35268	4.8	2.30443	4.8	-0.58391	4.8	2.51364	4.8	0.12182	4.8	-3.57242	4.8	-0.77823	4.8	-2.29604	4.8	-2.5413	4.86667	-1.81719	4.8	-1.5796	4.8	-2.97244	4.8	-2.76046	4.8	-3.17242	4.8	-1.1684	4.8
-2.06786	4.81667	1.10054	4.81667	0.86135	4.81667	1.35143	4.81667	0.61416	4.81667	1.59206	4.81667	0.37442	4.81667	1.82214	4.81667	2.0644	4.81667	-0.1194	4.81667	-0.35326	4.81667	2.30117	4.81667	-0.58712	4.81667	2.50935	4.81667	0.12433	4.81667	-3.5783	4.81667	-0.78211	4.81667	-2.30193	4.81667	-2.53958	4.88333	-1.8238	4.81667	-1.58593	4.81667	-2.97981	4.81667	-2.764	4.81667	-3.17991	4.81667	-1.1733	4.81667
-2.06677	4.83333	1.10041	4.83333	0.86016	4.83333	1.34896	4.83333	0.61456	4.83333	1.58991	4.83333	0.37149	4.83333	1.8231	4.83333	2.06414	4.83333	-0.11958	4.83333	-0.3557	4.83333	2.29856	4.83333	-0.59328	4.83333	2.50413	4.83333	0.12226	4.83333	-3.58337	4.83333	-0.7888	4.83333	-2.30301	4.83333	-2.54552	4.9	-1.82339	4.83333	-1.58741	4.83333	-2.98494	4.83333	-2.76715	4.83333	-3.18426	4.83333	-1.179	4.83333
-2.07055	4.85	1.10336	4.85	0.86228	4.85	1.35196	4.85	0.6169	4.85	1.59077	4.85	0.37396	4.85	1.82352	4.85	2.06013	4.85	-0.11498	4.85	-0.35626	4.85	2.29109	4.85	-0.59462	4.85	2.4967	4.85	0.12367	4.85	-3.59209	4.85	-0.7927	4.85	-2.30601	4.85	-2.54548	4.91667	-1.82588	4.85	-1.59033	4.85	-2.99128	4.85	-2.77425	4.85	-3.19133	4.85	-1.18618	4.85
-2.06624	4.86667	1.10188	4.86667	0.85929	4.86667	1.35066	4.86667	0.61309	4.86667	1.58958	4.86667	0.37127	4.86667	1.82304	4.86667	2.05663	4.86667	-0.1175	4.86667	-0.35861	4.86667	2.28644	4.86667	-0.59911	4.86667	2.49196	4.86667	0.12127	4.86667	-3.59537	4.86667	-0.79993	4.86667	-2.30341	4.86667	-2.54584	4.93333	-1.82378	4.86667	-1.59267	4.86667	-2.99304	4.86667	-2.77258	4.86667	-3.19281	4.86667	-1.19372	4.86667
-2.06311	4.88333	1.09647	4.88333	0.85345	4.88333	1.34451	4.88333	0.61121	4.88333	1.58644	4.88333	0.37036	4.88333	1.81741	4.88333	2.05162	4.88333	-0.1187	4.88333	-0.36145	4.88333	2.28249	4.88333	-0.60099	4.88333	2.48594	4.88333	0.11686	4.88333	-3.60127	4.88333	-0.80249	4.88333	-2.30159	4.88333	-2.54147	4.95	-1.82161	4.88333	-1.59393	4.88333	-2.99393	4.88333	-2.773	4.88333	-3.19725	4.88333	-1.19798	4.88333
-2.06426	4.9	1.09891	4.9	0.85764	4.9	1.34811	4.9	0.61725	4.9	1.58958	4.9	0.37098	4.9	1.81817	4.9	2.04989	4.9	-0.11514	4.9	-0.36011	4.9	2.27829	4.9	-0.60145	4.9	2.47889	4.9	0.12005	4.9	-3.60989	4.9	-0.80569	4.9	-2.30624	4.9	-2.54179	4.96667	-1.8242	4.9	-1.59596	4.9	-3.00014	4.9	-2.77806	4.9	-3.20602	4.9	-1.20329	4.9
-2.06452	4.91667	1.09862	4.91667	0.85778	4.91667	1.3494	4.91667	0.61655	4.91667	1.5904	4.91667	0.36888	4.91667	1.82118	4.91667	2.04869	4.91667	-0.11724	4.91667	-0.3611	4.91667	2.2724	4.91667	-0.60666	4.91667	2.47044	4.91667	0.11854	4.91667	-3.61795	4.91667	-0.8115	4.91667	-2.30311	4.91667	-2.54504	4.98333	-1.82523	4.91667	-1.59981	4.91667	-3.00318	4.91667	-2.78112	4.91667	-3.21335	4.91667	-1.21077	4.91667
-2.06341	4.93333	1.09918	4.93333	0.85678	4.93333	1.34761	4.93333	0.61308	4.93333	1.58688	4.93333	0.36976	4.93333	1.82056	4.93333	2.04521	4.93333	-0.11589	4.93333	-0.36039	4.93333	2.26834	4.93333	-0.60668	4.93333	2.464	4.93333	0.11828	4.93333	-3.62513	4.93333	-0.81363	4.93333	-2.30129	4.93333	-2.54209	5	-1.82196	4.93333	-1.6015	4.93333	-3.00843	4.93333	-2.78144	4.93333	-3.21873	4.93333	-1.21351	4.93333
-2.06147	4.95	1.10328	4.95	0.85426	4.95	1.34829	4.95	0.61072	4.95	1.58504	4.95	0.36816	4.95	1.81845	4.95	2.04311	4.95	-0.11409	4.95	-0.36241	4.95	2.26305	4.95	-0.60501	4.95	2.45764	4.95	0.11883	4.95	-3.63042	4.95	-0.81621	4.95	-2.29961	4.95	-2.54273	5.01667	-1.81966	4.95	-1.60358	4.95	-3.00636	4.95	-2.77834	4.95	-3.22152	4.95	-1.21665	4.95
-2.06309	4.96667	1.10297	4.96667	0.8526	4.96667	1.34776	4.96667	0.6125	4.96667	1.5847	4.96667	0.36671	4.96667	1.81676	4.96667	2.04131	4.96667	-0.11236	4.96667	-0.36165	4.96667	2.25594	4.96667	-0.60609	4.96667	2.45005	4.96667	0.11821	4.96667	-3.63846	4.96667	-0.81956	4.96667	-2.2991	4.96667	-2.53556	5.03333	-1.82328	4.96667	-1.60854	4.96667	-3.00842	4.96667	-2.7784	4.96667	-3.22506	4.96667	-1.22162	4.96667
-2.06801	4.98333	1.10614	4.98333	0.85732	4.98333	1.35317	4.98333	0.61531	4.98333	1.58707	4.98333	0.36821	4.98333	1.81736	4.98333	2.03917	4.98333	-0.11114	4.98333	-0.36275	4.98333	2.25087	4.98333	-0.60599	4.98333	2.44449	4.98333	0.11771	4.98333	-3.6449	4.98333	-0.825	4.98333	-2.3031	4.98333	-2.53684	5.05	-1.82957	4.98333	-1.61912	4.98333	-3.01223	4.98333	-2.78125	4.98333	-3.22912	4.98333	-1.23289	4.98333
-2.06569	5	1.1051	5	0.85563	5	1.3521	5	0.61729	5	1.58456	5	0.36717	5	1.81648	5	2.03663	5	-0.10864	5	-0.36311	5	2.24447	5	-0.60509	5	2.43777	5	0.11987	5	-3.65075	5	-0.8251	5	-2.3008	5	-2.53402	5.06667	-1.83071	5	-1.62436	5	-3.01217	5	-2.78165	5	-3.23318	5	-1.2374	5
-2.06519	5.01667	1.10751	5.01667	0.85745	5.01667	1.35278	5.01667	0.61804	5.01667	1.58307	5.01667	0.36784	5.01667	1.81419	5.01667	2.03267	5.01667	-0.10824	5.01667	-0.36314	5.01667	2.23668	5.01667	-0.60873	5.01667	2.4301	5.01667	0.12012	5.01667	-3.65824	5.01667	-0.82849	5.01667	-2.30393	5.01667	-2.53648	5.08333	-1.83309	5.01667	-1.62993	5.01667	-3.01265	5.01667	-2.78166	5.01667	-3.23617	5.01667	-1.24217	5.01667
-2.06391	5.03333	1.10105	5.03333	0.85254	5.03333	1.34965	5.03333	0.61209	5.03333	1.58061	5.03333	0.36088	5.03333	1.8108	5.03333	2.02719	5.03333	-0.11189	5.03333	-0.36532	5.03333	2.23057	5.03333	-0.61216	5.03333	2.4253	5.03333	0.11502	5.03333	-3.66041	5.03333	-0.82966	5.03333	-2.2994	5.03333	-2.53166	5.1	-1.83407	5.03333	-1.63375	5.03333	-3.00432	5.03333	-2.7731	5.03333	-3.23392	5.03333	-1.2461	5.03333
-2.06969	5.05	1.10724	5.05	0.85811	5.05	1.35426	5.05	0.62137	5.05	1.58714	5.05	0.36673	5.05	1.81246	5.05	2.02251	5.05	-0.10456	5.05	-0.35918	5.05	2.22248	5.05	-0.60836	5.05	2.41632	5.05	0.12242	5.05	-3.66892	5.05	-0.83025	5.05	-2.30134	5.05	-2.53149	5.11667	-1.84151	5.05	-1.64304	5.05	-3.00883	5.05	-2.7787	5.05	-3.23764	5.05	-1.25362	5.05
-2.06718	5.06667	1.10733	5.06667	0.85527	5.06667	1.34908	5.06667	0.61809	5.06667	1.58461	5.06667	0.36358	5.06667	1.80835	5.06667	2.01682	5.06667	-0.10728	5.06667	-0.35947	5.06667	2.21649	5.06667	-0.60906	5.06667	2.41355	5.06667	0.12021	5.06667	-3.66977	5.06667	-0.83137	5.06667	-2.30111	5.06667	-2.53941	5.13333	-1.84392	5.06667	-1.6469	5.06667	-3.00555	5.06667	-2.77679	5.06667	-3.23828	5.06667	-1.25954	5.06667
-2.07146	5.08333	1.10697	5.08333	0.85511	5.08333	1.34836	5.08333	0.62035	5.08333	1.58392	5.08333	0.36735	5.08333	1.8065	5.08333	2.01061	5.08333	-0.10406	5.08333	-0.355	5.08333	2.20888	5.08333	-0.60648	5.08333	2.40488	5.08333	0.12294	5.08333	-3.67738	5.08333	-0.83269	5.08333	-2.3057	5.08333	-2.53823	5.15	-1.85111	5.08333	-1.6549	5.08333	-3.0081	5.08333	-2.77748	5.08333	-3.24162	5.08333	-1.266	5.08333
-2.07294	5.1	1.10283	5.1	0.85633	5.1	1.34561	5.1	0.61758	5.1	1.58244	5.1	0.3664	5.1	1.80293	5.1	2.00715	5.1	-0.10824	5.1	-0.35644	5.1	2.20461	5.1	-0.60889	5.1	2.40027	5.1	0.1212	5.1	-3.68223	5.1	-0.83459	5.1	-2.3031	5.1	-2.53989	5.16667	-1.85583	5.1	-1.65985	5.1	-3.00504	5.1	-2.77492	5.1	-3.24218	5.1	-1.27265	5.1
-2.07229	5.11667	1.10138	5.11667	0.85666	5.11667	1.3417	5.11667	0.61485	5.11667	1.57686	5.11667	0.36336	5.11667	1.79762	5.11667	2.00003	5.11667	-0.10761	5.11667	-0.35804	5.11667	2.1973	5.11667	-0.60906	5.11667	2.39334	5.11667	0.11968	5.11667	-3.68828	5.11667	-0.83744	5.11667	-2.30132	5.11667	-2.53571	5.18333	-1.85917	5.11667	-1.66292	5.11667	-3.00605	5.11667	-2.77679	5.11667	-3.24324	5.11667	-1.27463	5.11667
-2.07734	5.13333	1.10525	5.13333	0.86077	5.13333	1.34663	5.13333	0.62223	5.13333	1.58004	5.13333	0.36675	5.13333	1.79589	5.13333	1.99419	5.13333	-0.10423	5.13333	-0.35489	5.13333	2.18999	5.13333	-0.60663	5.13333	2.38508	5.13333	0.12216	5.13333	-3.69578	5.13333	-0.83517	5.13333	-2.30704	5.13333	-2.54125	5.2	-1.86742	5.13333	-1.6701	5.13333	-3.00898	5.13333	-2.7829	5.13333	-3.2499	5.13333	-1.28083	5.13333
-2.07984	5.15	1.10235	5.15	0.85983	5.15	1.34423	5.15	0.62217	5.15	1.57711	5.15	0.36587	5.15	1.7915	5.15	1.98866	5.15	-0.10668	5.15	-0.35721	5.15	2.18534	5.15	-0.61095	5.15	2.38192	5.15	0.12202	5.15	-3.69743	5.15	-0.83851	5.15	-2.30557	5.15	-2.54076	5.21667	-1.8736	5.15	-1.6771	5.15	-3.00693	5.15	-2.78215	5.15	-3.24896	5.15	-1.28545	5.15
-2.08456	5.16667	1.10266	5.16667	0.85802	5.16667	1.34455	5.16667	0.62099	5.16667	1.57539	5.16667	0.36621	5.16667	1.78481	5.16667	1.98136	5.16667	-0.10676	5.16667	-0.35554	5.16667	2.17757	5.16667	-0.60975	5.16667	2.37384	5.16667	0.12324	5.16667	-3.70518	5.16667	-0.83875	5.16667	-2.30594	5.16667	-2.53793	5.23333	-1.88234	5.16667	-1.6858	5.16667	-3.00567	5.16667	-2.78249	5.16667	-3.25049	5.16667	-1.29081	5.16667
-2.08438	5.18333	1.09839	5.18333	0.85039	5.18333	1.33525	5.18333	0.61589	5.18333	1.56986	5.18333	0.36175	5.18333	1.77803	5.18333	1.97526	5.18333	-0.11075	5.18333	-0.3584	5.18333	2.1723	5.18333	-0.60885	5.18333	2.36949	5.18333	0.11956	5.18333	-3.70683	5.18333	-0.83763	5.18333	-2.30254	5.18333	-2.54121	5.25	-1.88469	5.18333	-1.68886	5.18333	-3.00151	5.18333	-2.77777	5.18333	-3.24944	5.18333	-1.29227	5.18333
-2.09299	5.2	1.10408	5.2	0.85657	5.2	1.33818	5.2	0.6236	5.2	1.56981	5.2	0.3678	5.2	1.77525	5.2	1.9706	5.2	-0.10665	5.2	-0.35601	5.2	2.16578	5.2	-0.60618	5.2	2.36304	5.2	0.12457	5.2	-3.71199	5.2	-0.83388	5.2	-2.3066	5.2	-2.53908	5.26667	-1.89542	5.2	-1.69886	5.2	-3.00675	5.2	-2.78534	5.2	-3.25608	5.2	-1.29674	5.2
-2.09825	5.21667	1.10713	5.21667	0.85721	5.21667	1.3376	5.21667	0.62229	5.21667	1.57011	5.21667	0.36611	5.21667	1.77164	5.21667	1.96631	5.21667	-0.10846	5.21667	-0.35522	5.21667	2.16098	5.21667	-0.60852	5.21667	2.35782	5.21667	0.1221	5.21667	-3.71563	5.21667	-0.83946	5.21667	-2.30968	5.21667	-2.54347	5.28333	-1.90291	5.21667	-1.70618	5.21667	-3.006	5.21667	-2.78569	5.21667	-3.25456	5.21667	-1.30164	5.21667
-2.10304	5.23333	1.10595	5.23333	0.85771	5.23333	1.33567	5.23333	0.62481	5.23333	1.56516	5.23333	0.36484	5.23333	1.76377	5.23333	1.95842	5.23333	-0.10762	5.23333	-0.35658	5.23333	2.15237	5.23333	-0.60621	5.23333	2.34884	5.23333	0.12334	5.23333	-3.72247	5.23333	-0.83906	5.23333	-2.30755	5.23333	-2.546	5.3	-1.90785	5.23333	-1.70964	5.23333	-3.00775	5.23333	-2.78387	5.23333	-3.25564	5.23333	-1.30449	5.23333
-2.10924	5.25	1.10551	5.25	0.8574	5.25	1.33524	5.25	0.62037	5.25	1.56054	5.25	0.36161	5.25	1.75779	5.25	1.95238	5.25	-0.11048	5.25	-0.35911	5.25	2.14699	5.25	-0.60709	5.25	2.34614	5.25	0.1219	5.25	-3.72255	5.25	-0.84246	5.25	-2.31114	5.25	-2.55158	5.31667	-1.91446	5.25	-1.71688	5.25	-3.00716	5.25	-2.78676	5.25	-3.25491	5.25	-1.30839	5.25
-2.11393	5.26667	1.10094	5.26667	0.85703	5.26667	1.33144	5.26667	0.61686	5.26667	1.55421	5.26667	0.35952	5.26667	1.75176	5.26667	1.94598	5.26667	-0.11603	5.26667	-0.36219	5.26667	2.14118	5.26667	-0.60939	5.26667	2.34004	5.26667	0.11845	5.26667	-3.72497	5.26667	-0.84319	5.26667	-2.31341	5.26667	-2.55374	5.33333	-1.91913	5.26667	-1.72302	5.26667	-3.00641	5.26667	-2.78283	5.26667	-3.2524	5.26667	-1.30984	5.26667
-2.12336	5.28333	1.10381	5.28333	0.86051	5.28333	1.33364	5.28333	0.6179	5.28333	1.54995	5.28333	0.36417	5.28333	1.74796	5.28333	1.94172	5.28333	-0.11276	5.28333	-0.36055	5.28333	2.13597	5.28333	-0.60612	5.28333	2.33572	5.28333	0.12017	5.28333	-3.72833	5.28333	-0.84406	5.28333	-2.32089	5.28333	-2.55716	5.35	-1.92867	5.28333	-1.73187	5.28333	-3.00927	5.28333	-2.7864	5.28333	-3.25458	5.28333	-1.31286	5.28333
-2.13041	5.3	1.10259	5.3	0.86155	5.3	1.32963	5.3	0.61907	5.3	1.54489	5.3	0.36459	5.3	1.74258	5.3	1.93634	5.3	-0.11356	5.3	-0.36155	5.3	2.13034	5.3	-0.60313	5.3	2.33057	5.3	0.12015	5.3	-3.72734	5.3	-0.84464	5.3	-2.3257	5.3	-2.56221	5.36667	-1.93497	5.3	-1.73865	5.3	-3.00879	5.3	-2.78302	5.3	-3.25465	5.3	-1.31248	5.3
-2.13798	5.31667	1.10522	5.31667	0.86276	5.31667	1.32999	5.31667	0.61941	5.31667	1.54044	5.31667	0.36884	5.31667	1.73788	5.31667	1.9316	5.31667	-0.11565	5.31667	-0.35856	5.31667	2.12755	5.31667	-0.60132	5.31667	2.32763	5.31667	0.11973	5.31667	-3.72908	5.31667	-0.84455	5.31667	-2.33355	5.31667	-2.56369	5.38333	-1.94233	5.31667	-1.74461	5.31667	-3.0115	5.31667	-2.7851	5.31667	-3.25725	5.31667	-1.31629	5.31667
-2.14192	5.33333	1.10542	5.33333	0.86196	5.33333	1.32571	5.33333	0.61612	5.33333	1.53581	5.33333	0.36904	5.33333	1.73354	5.33333	1.92739	5.33333	-0.11323	5.33333	-0.35563	5.33333	2.12276	5.33333	-0.60165	5.33333	2.32524	5.33333	0.1204	5.33333	-3.72971	5.33333	-0.84372	5.33333	-2.33609	5.33333	-2.57117	5.4	-1.94685	5.33333	-1.74974	5.33333	-3.01235	5.33333	-2.78541	5.33333	-3.25654	5.33333	-1.3185	5.33333
-2.14771	5.35	1.10524	5.35	0.86242	5.35	1.32445	5.35	0.61323	5.35	1.53056	5.35	0.36453	5.35	1.72845	5.35	1.9229	5.35	-0.11525	5.35	-0.35802	5.35	2.11722	5.35	-0.6031	5.35	2.31987	5.35	0.11763	5.35	-3.73025	5.35	-0.84423	5.35	-2.34166	5.35	-2.56959	5.41667	-1.95311	5.35	-1.75606	5.35	-3.01154	5.35	-2.78424	5.35	-3.25492	5.35	-1.32087	5.35
-2.15532	5.36667	1.10632	5.36667	0.86319	5.36667	1.32234	5.36667	0.61604	5.36667	1.52765	5.36667	0.36552	5.36667	1.72473	5.36667	1.91844	5.36667	-0.1137	5.36667	-0.35679	5.36667	2.11261	5.36667	-0.60309	5.36667	2.31834	5.36667	0.12097	5.36667	-3.7314	5.36667	-0.84376	5.36667	-2.3491	5.36667	-2.57896	5.43333	-1.96003	5.36667	-1.76324	5.36667	-3.01401	5.36667	-2.7865	5.36667	-3.26019	5.36667	-1.32269	5.36667
-2.16072	5.38333	1.10398	5.38333	0.85948	5.38333	1.31655	5.38333	0.61652	5.38333	1.52199	5.38333	0.36531	5.38333	1.71956	5.38333	1.91421	5.38333	-0.11381	5.38333	-0.35943	5.38333	2.10998	5.38333	-0.60229	5.38333	2.31806	5.38333	0.12066	5.38333	-3.7313	5.38333	-0.84299	5.38333	-2.35463	5.38333	-2.58008	5.45	-1.96612	5.38333	-1.76842	5.38333	-3.01361	5.38333	-2.78606	5.38333	-3.26112	5.38333	-1.32335	5.38333
-2.172	5.4	1.10457	5.4	0.86304	5.4	1.31634	5.4	0.6181	5.4	1.51741	5.4	0.36863	5.4	1.71399	5.4	1.90866	5.4	-0.10954	5.4	-0.35834	5.4	2.10532	5.4	-0.60108	5.4	2.31367	5.4	0.12276	5.4	-3.73462	5.4	-0.84244	5.4	-2.36632	5.4	-2.58912	5.46667	-1.97599	5.4	-1.77587	5.4	-3.01755	5.4	-2.78997	5.4	-3.26237	5.4	-1.32707	5.4
-2.17006	5.41667	1.09898	5.41667	0.85219	5.41667	1.30765	5.41667	0.6101	5.41667	1.5055	5.41667	0.36248	5.41667	1.70412	5.41667	1.90137	5.41667	-0.11214	5.41667	-0.36125	5.41667	2.0994	5.41667	-0.60499	5.41667	2.31378	5.41667	0.11838	5.41667	-3.73373	5.41667	-0.84338	5.41667	-2.3663	5.41667	-2.58984	5.48333	-1.97523	5.41667	-1.77535	5.41667	-3.01429	5.41667	-2.78314	5.41667	-3.25855	5.41667	-1.32276	5.41667
-2.18183	5.43333	1.10181	5.43333	0.85501	5.43333	1.30531	5.43333	0.61488	5.43333	1.50125	5.43333	0.37028	5.43333	1.69821	5.43333	1.89481	5.43333	-0.10729	5.43333	-0.35768	5.43333	2.09381	5.43333	-0.60231	5.43333	2.30887	5.43333	0.12341	5.43333	-3.73607	5.43333	-0.84215	5.43333	-2.37744	5.43333	-2.59618	5.5	-1.98619	5.43333	-1.78494	5.43333	-3.01998	5.43333	-2.79	5.43333	-3.26219	5.43333	-1.3257	5.43333
-2.18664	5.45	1.09799	5.45	0.85194	5.45	1.29846	5.45	0.61356	5.45	1.49437	5.45	0.37012	5.45	1.69174	5.45	1.89002	5.45	-0.10802	5.45	-0.35846	5.45	2.08975	5.45	-0.60599	5.45	2.30979	5.45	0.12355	5.45	-3.73021	5.45	-0.84728	5.45	-2.38186	5.45	-2.60822	5.51667	-1.99096	5.45	-1.79193	5.45	-3.01641	5.45	-2.78823	5.45	-3.25629	5.45	-1.32814	5.45
-2.19632	5.46667	1.09727	5.46667	0.85315	5.46667	1.29503	5.46667	0.61409	5.46667	1.48997	5.46667	0.37266	5.46667	1.68592	5.46667	1.8844	5.46667	-0.10447	5.46667	-0.35537	5.46667	2.08665	5.46667	-0.60505	5.46667	2.30548	5.46667	0.12601	5.46667	-3.73267	5.46667	-0.84655	5.46667	-2.39168	5.46667	-2.61077	5.53333	-1.99885	5.46667	-1.79729	5.46667	-3.01785	5.46667	-2.79459	5.46667	-3.25739	5.46667	-1.32836	5.46667
-2.19832	5.48333	1.08797	5.48333	0.84834	5.48333	1.28544	5.48333	0.60723	5.48333	1.48136	5.48333	0.36632	5.48333	1.67822	5.48333	1.87649	5.48333	-0.10856	5.48333	-0.35909	5.48333	2.08131	5.48333	-0.60686	5.48333	2.30457	5.48333	0.11779	5.48333	-3.73109	5.48333	-0.8457	5.48333	-2.39392	5.48333	-2.61479	5.55	-1.99928	5.48333	-1.79777	5.48333	-3.01748	5.48333	-2.79345	5.48333	-3.25521	5.48333	-1.32931	5.48333
-2.2051	5.5	1.0863	5.5	0.84745	5.5	1.28167	5.5	0.60938	5.5	1.47677	5.5	0.36758	5.5	1.67376	5.5	1.87236	5.5	-0.1078	5.5	-0.35661	5.5	2.07813	5.5	-0.60519	5.5	2.30217	5.5	0.11843	5.5	-3.73149	5.5	-0.84207	5.5	-2.40193	5.5	-2.61805	5.56667	-2.00387	5.5	-1.79907	5.5	-3.01876	5.5	-2.79759	5.5	-3.25579	5.5	-1.32958	5.5
-2.21755	5.51667	1.08628	5.51667	0.85198	5.51667	1.28276	5.51667	0.61372	5.51667	1.47638	5.51667	0.3719	5.51667	1.67151	5.51667	1.86968	5.51667	-0.10757	5.51667	-0.35493	5.51667	2.07636	5.51667	-0.6022	5.51667	2.30304	5.51667	0.12136	5.51667	-3.73189	5.51667	-0.84203	5.51667	-2.41501	5.51667	-2.62685	5.58333	-2.0168	5.51667	-1.80679	5.51667	-3.02092	5.51667	-2.80615	5.51667	-3.25821	5.51667	-1.33158	5.51667
-2.21991	5.53333	1.0781	5.53333	0.8489	5.53333	1.27317	5.53333	0.61172	5.53333	1.46777	5.53333	0.37215	5.53333	1.66338	5.53333	1.86298	5.53333	-0.10871	5.53333	-0.35491	5.53333	2.07032	5.53333	-0.59777	5.53333	2.30103	5.53333	0.12115	5.53333	-3.7343	5.53333	-0.84148	5.53333	-2.41782	5.53333	-2.63036	5.6	-2.01944	5.53333	-1.80744	5.53333	-3.0199	5.53333	-2.80821	5.53333	-3.25788	5.53333	-1.3313	5.53333
-2.2258	5.55	1.06966	5.55	0.84513	5.55	1.26545	5.55	0.60842	5.55	1.45946	5.55	0.37118	5.55	1.65685	5.55	1.8574	5.55	-0.10859	5.55	-0.35511	5.55	2.06881	5.55	-0.59614	5.55	2.3005	5.55	0.12014	5.55	-3.73503	5.55	-0.8413	5.55	-2.42224	5.55	-2.63302	5.61667	-2.02381	5.55	-1.80819	5.55	-3.01997	5.55	-2.80939	5.55	-3.25656	5.55	-1.33223	5.55
-2.22768	5.56667	1.06436	5.56667	0.84413	5.56667	1.25945	5.56667	0.60573	5.56667	1.45378	5.56667	0.36932	5.56667	1.6494	5.56667	1.85338	5.56667	-0.10996	5.56667	-0.35542	5.56667	2.06827	5.56667	-0.59486	5.56667	2.29852	5.56667	0.1202	5.56667	-3.73365	5.56667	-0.83927	5.56667	-2.42541	5.56667	-2.64421	5.63333	-2.02357	5.56667	-1.8081	5.56667	-3.01923	5.56667	-2.81064	5.56667	-3.2553	5.56667	-1.32676	5.56667
-2.23675	5.58333	1.06315	5.58333	0.84482	5.58333	1.25863	5.58333	0.60943	5.58333	1.45144	5.58333	0.37555	5.58333	1.64631	5.58333	1.84956	5.58333	-0.10882	5.58333	-0.35439	5.58333	2.06513	5.58333	-0.59476	5.58333	2.29662	5.58333	0.12439	5.58333	-3.73653	5.58333	-0.83664	5.58333	-2.43513	5.58333	-2.64903	5.65	-2.03173	5.58333	-1.81162	5.58333	-3.02409	5.58333	-2.81803	5.58333	-3.2563	5.58333	-1.32849	5.58333
-2.24188	5.6	1.05661	5.6	0.8429	5.6	1.25191	5.6	0.6108	5.6	1.44597	5.6	0.37558	5.6	1.64128	5.6	1.84706	5.6	-0.10697	5.6	-0.3545	5.6	2.06618	5.6	-0.593	5.6	2.2973	5.6	0.12067	5.6	-3.73392	5.6	-0.83703	5.6	-2.43876	5.6	-2.65968	5.66667	-2.03565	5.6	-1.8105	5.6	-3.02585	5.6	-2.82231	5.6	-3.2574	5.6	-1.32993	5.6
-2.24227	5.61667	1.0459	5.61667	0.83778	5.61667	1.24219	5.61667	0.60726	5.61667	1.43606	5.61667	0.37325	5.61667	1.63372	5.61667	1.84063	5.61667	-0.10986	5.61667	-0.35765	5.61667	2.06427	5.61667	-0.59645	5.61667	2.29847	5.61667	0.11664	5.61667	-3.73211	5.61667	-0.83719	5.61667	-2.44067	5.61667	-2.6616	5.68333	-2.03535	5.61667	-1.80833	5.61667	-3.02577	5.61667	-2.82478	5.61667	-3.25583	5.61667	-1.32638	5.61667
-2.25316	5.63333	1.045	5.63333	0.84036	5.63333	1.23997	5.63333	0.61202	5.63333	1.43485	5.63333	0.37896	5.63333	1.63242	5.63333	1.83987	5.63333	-0.10372	5.63333	-0.35594	5.63333	2.0644	5.63333	-0.59503	5.63333	2.29703	5.63333	0.12096	5.63333	-3.73293	5.63333	-0.8357	5.63333	-2.45162	5.63333	-2.66899	5.7	-2.04394	5.63333	-1.81244	5.63333	-3.03556	5.63333	-2.83626	5.63333	-3.26227	5.63333	-1.32658	5.63333
-2.26011	5.65	1.03638	5.65	0.83656	5.65	1.23183	5.65	0.61123	5.65	1.4286	5.65	0.37848	5.65	1.6248	5.65	1.83894	5.65	-0.10623	5.65	-0.35719	5.65	2.06298	5.65	-0.59766	5.65	2.29523	5.65	0.12071	5.65	-3.73199	5.65	-0.83961	5.65	-2.45725	5.65	-2.67453	5.71667	-2.04757	5.65	-1.81337	5.65	-3.03879	5.65	-2.84195	5.65	-3.25867	5.65	-1.32772	5.65
-2.26876	5.66667	1.03597	5.66667	0.83818	5.66667	1.231	5.66667	0.61239	5.66667	1.42588	5.66667	0.38073	5.66667	1.62215	5.66667	1.83704	5.66667	-0.10402	5.66667	-0.35541	5.66667	2.06128	5.66667	-0.59464	5.66667	2.29399	5.66667	0.12431	5.66667	-3.7343	5.66667	-0.83976	5.66667	-2.4668	5.66667	-2.67742	5.73333	-2.0556	5.66667	-1.81795	5.66667	-3.04737	5.66667	-2.85238	5.66667	-3.26514	5.66667	-1.33135	5.66667
-2.26769	5.68333	1.02346	5.68333	0.82703	5.68333	1.22015	5.68333	0.60354	5.68333	1.41558	5.68333	0.37412	5.68333	1.61342	5.68333	1.83252	5.68333	-0.10841	5.68333	-0.35823	5.68333	2.0586	5.68333	-0.60005	5.68333	2.29674	5.68333	0.1172	5.68333	-3.7301	5.68333	-0.84375	5.68333	-2.46639	5.68333	-2.68349	5.75	-2.05282	5.68333	-1.81601	5.68333	-3.04808	5.68333	-2.85422	5.68333	-3.26427	5.68333	-1.32943	5.68333
-2.27312	5.7	1.02091	5.7	0.825	5.7	1.21668	5.7	0.6059	5.7	1.41156	5.7	0.37744	5.7	1.60933	5.7	1.83275	5.7	-0.10141	5.7	-0.35532	5.7	2.06174	5.7	-0.59801	5.7	2.29942	5.7	0.12109	5.7	-3.73359	5.7	-0.84241	5.7	-2.4731	5.7	-2.69026	5.76667	-2.05542	5.7	-1.81677	5.7	-3.05549	5.7	-2.8615	5.7	-3.26725	5.7	-1.33217	5.7
-2.27634	5.71667	1.01559	5.71667	0.81969	5.71667	1.21132	5.71667	0.60268	5.71667	1.40678	5.71667	0.37738	5.71667	1.6063	5.71667	1.83077	5.71667	-0.10318	5.71667	-0.35683	5.71667	2.05982	5.71667	-0.60041	5.71667	2.29797	5.71667	0.12052	5.71667	-3.73689	5.71667	-0.84384	5.71667	-2.47805	5.71667	-2.69902	5.78333	-2.05809	5.71667	-1.81586	5.71667	-3.06155	5.71667	-2.86752	5.71667	-3.26832	5.71667	-1.33152	5.71667
-2.28008	5.73333	1.0076	5.73333	0.81167	5.73333	1.2035	5.73333	0.60074	5.73333	1.39948	5.73333	0.37579	5.73333	1.60054	5.73333	1.82904	5.73333	-0.10555	5.73333	-0.3563	5.73333	2.05831	5.73333	-0.60062	5.73333	2.29842	5.73333	0.11822	5.73333	-3.73463	5.73333	-0.8408	5.73333	-2.48169	5.73333	-2.69969	5.8	-2.0567	5.73333	-1.8139	5.73333	-3.06529	5.73333	-2.8711	5.73333	-3.26904	5.73333	-1.33231	5.73333
-2.28424	5.75	1.00044	5.75	0.80536	5.75	1.19659	5.75	0.59855	5.75	1.39396	5.75	0.3746	5.75	1.59642	5.75	1.82638	5.75	-0.10782	5.75	-0.35607	5.75	2.05727	5.75	-0.60411	5.75	2.29507	5.75	0.11685	5.75	-3.73818	5.75	-0.84131	5.75	-2.48798	5.75	-2.70843	5.81667	-2.05745	5.75	-1.81313	5.75	-3.07086	5.75	-2.87731	5.75	-3.27354	5.75	-1.33428	5.75
-2.2875	5.76667	0.99729	5.76667	0.80185	5.76667	1.19247	5.76667	0.59679	5.76667	1.3905	5.76667	0.37026	5.76667	1.59347	5.76667	1.82249	5.76667	-0.10835	5.76667	-0.35637	5.76667	2.05803	5.76667	-0.60267	5.76667	2.29673	5.76667	0.11804	5.76667	-3.73959	5.76667	-0.84348	5.76667	-2.49407	5.76667	-2.71358	5.83333	-2.05834	5.76667	-1.81475	5.76667	-3.0789	5.76667	-2.88535	5.76667	-3.27844	5.76667	-1.33236	5.76667
-2.29326	5.78333	0.9919	5.78333	0.79737	5.78333	1.18753	5.78333	0.59795	5.78333	1.38637	5.78333	0.36936	5.78333	1.58799	5.78333	1.82291	5.78333	-0.10941	5.78333	-0.353	5.78333	2.05625	5.78333	-0.60051	5.78333	2.29856	5.78333	0.11746	5.78333	-3.73978	5.78333	-0.84257	5.78333	-2.50232	5.78333	-2.72279	5.85	-2.0611	5.78333	-1.81515	5.78333	-3.08678	5.78333	-2.89322	5.78333	-3.28424	5.78333	-1.32893	5.78333
-2.28906	5.8	0.98271	5.8	0.78688	5.8	1.17837	5.8	0.59036	5.8	1.37908	5.8	0.36433	5.8	1.58445	5.8	1.82448	5.8	-0.1144	5.8	-0.35592	5.8	2.05781	5.8	-0.604	5.8	2.29858	5.8	0.11245	5.8	-3.73484	5.8	-0.84241	5.8	-2.50177	5.8	-2.72559	5.86667	-2.05642	5.8	-1.81108	5.8	-3.08731	5.8	-2.89378	5.8	-3.28263	5.8	-1.32662	5.8
-2.29377	5.81667	0.97958	5.81667	0.78431	5.81667	1.17518	5.81667	0.58787	5.81667	1.3761	5.81667	0.36735	5.81667	1.58339	5.81667	1.82389	5.81667	-0.10913	5.81667	-0.35239	5.81667	2.057	5.81667	-0.60179	5.81667	2.29613	5.81667	0.11679	5.81667	-3.74104	5.81667	-0.84406	5.81667	-2.50969	5.81667	-2.7274	5.88333	-2.05696	5.81667	-1.8078	5.81667	-3.09642	5.81667	-2.90272	5.81667	-3.29083	5.81667	-1.32378	5.81667
-2.29563	5.83333	0.97479	5.83333	0.78003	5.83333	1.1704	5.83333	0.58378	5.83333	1.37167	5.83333	0.36691	5.83333	1.58124	5.83333	1.82513	5.83333	-0.11233	5.83333	-0.35321	5.83333	2.05776	5.83333	-0.60339	5.83333	2.29508	5.83333	0.11485	5.83333	-3.73832	5.83333	-0.84605	5.83333	-2.51424	5.83333	-2.73558	5.9	-2.05731	5.83333	-1.80755	5.83333	-3.10152	5.83333	-2.9085	5.83333	-3.29751	5.83333	-1.32465	5.83333
-2.29825	5.85	0.96958	5.85	0.7731	5.85	1.16505	5.85	0.57711	5.85	1.36712	5.85	0.36577	5.85	1.58074	5.85	1.82659	5.85	-0.11186	5.85	-0.3497	5.85	2.05875	5.85	-0.60082	5.85	2.29353	5.85	0.1191	5.85	-3.74031	5.85	-0.84345	5.85	-2.52067	5.85	-2.73912	5.91667	-2.05695	5.85	-1.80562	5.85	-3.11194	5.85	-2.91858	5.85	-3.30578	5.85	-1.32548	5.85
-2.29519	5.86667	0.96286	5.86667	0.7677	5.86667	1.15903	5.86667	0.57142	5.86667	1.36173	5.86667	0.36106	5.86667	1.58024	5.86667	1.82684	5.86667	-0.11771	5.86667	-0.35365	5.86667	2.05715	5.86667	-0.60224	5.86667	2.29635	5.86667	0.11579	5.86667	-3.74033	5.86667	-0.84591	5.86667	-2.52052	5.86667	-2.74342	5.93333	-2.0554	5.86667	-1.80361	5.86667	-3.11497	5.86667	-2.92044	5.86667	-3.30841	5.86667	-1.3276	5.86667
-2.29601	5.88333	0.95634	5.88333	0.76015	5.88333	1.15352	5.88333	0.56399	5.88333	1.35602	5.88333	0.35933	5.88333	1.57832	5.88333	1.82676	5.88333	-0.11738	5.88333	-0.35552	5.88333	2.0551	5.88333	-0.60206	5.88333	2.29635	5.88333	0.11805	5.88333	-3.7373	5.88333	-0.84607	5.88333	-2.52137	5.88333	-2.74282	5.95	-2.05522	5.88333	-1.80532	5.88333	-3.116	5.88333	-2.92294	5.88333	-3.3104	5.88333	-1.32987	5.88333
-2.30188	5.9	0.95281	5.9	0.75817	5.9	1.15092	5.9	0.56151	5.9	1.35381	5.9	0.35977	5.9	1.57769	5.9	1.82632	5.9	-0.11494	5.9	-0.35441	5.9	2.05699	5.9	-0.60115	5.9	2.296	5.9	0.1203	5.9	-3.74146	5.9	-0.84541	5.9	-2.5292	5.9	-2.75205	5.96667	-2.05727	5.9	-1.8076	5.9	-3.12333	5.9	-2.93079	5.9	-3.31687	5.9	-1.3303	5.9
-2.30399	5.91667	0.94854	5.91667	0.75377	5.91667	1.14698	5.91667	0.55719	5.91667	1.35323	5.91667	0.35789	5.91667	1.57975	5.91667	1.82745	5.91667	-0.111	5.91667	-0.35059	5.91667	2.05872	5.91667	-0.59969	5.91667	2.297	5.91667	0.1214	5.91667	-3.74395	5.91667	-0.84697	5.91667	-2.5294	5.91667	-2.75642	5.98333	-2.0586	5.91667	-1.80756	5.91667	-3.12779	5.91667	-2.93454	5.91667	-3.322	5.91667	-1.32847	5.91667
-2.30463	5.93333	0.94378	5.93333	0.74872	5.93333	1.14185	5.93333	0.55235	5.93333	1.35179	5.93333	0.35461	5.93333	1.58015	5.93333	1.82631	5.93333	-0.11241	5.93333	-0.34912	5.93333	2.05872	5.93333	-0.6011	5.93333	2.29705	5.93333	0.12327	5.93333	-3.74554	5.93333	-0.84925	5.93333	-2.53129	5.93333	-2.76016	6	-2.06011	5.93333	-1.80942	5.93333	-3.13238	5.93333	-2.93919	5.93333	-3.32598	5.93333	-1.33112	5.93333
-2.30018	5.95	0.9341	5.95	0.73956	5.95	1.13304	5.95	0.54383	5.95	1.34782	5.95	0.34836	5.95	1.57469	5.95	1.82754	5.95	-0.11719	5.95	-0.35316	5.95	2.06146	5.95	-0.60351	5.95	2.29682	5.95	0.11925	5.95	-3.74525	5.95	-0.84937	5.95	-2.52831	5.95	-2.76699	6.01667	-2.05509	5.95	-1.80485	5.95	-3.1338	5.95	-2.93938	5.95	-3.32875	5.95	-1.33221	5.95
-2.30417	5.96667	0.93034	5.96667	0.73624	5.96667	1.12953	5.96667	0.54113	5.96667	1.34885	5.96667	0.34763	5.96667	1.57834	5.96667	1.82754	5.96667	-0.11546	5.96667	-0.34999	5.96667	2.06345	5.96667	-0.60303	5.96667	2.29833	5.96667	0.12244	5.96667	-3.75055	5.96667	-0.8478	5.96667	-2.53229	5.96667	-2.75933	6.03333	-2.05743	5.96667	-1.80625	5.96667	-3.14298	5.96667	-2.94785	5.96667	-3.33829	5.96667	-1.33337	5.96667
-2.30466	5.98333	0.92734	5.98333	0.73145	5.98333	1.12571	5.98333	0.5356	5.98333	1.3494	5.98333	0.34195	5.98333	1.5815	5.98333	1.83019	5.98333	-0.11662	5.98333	-0.35288	5.98333	2.06325	5.98333	-0.6024	5.98333	2.29755	5.98333	0.11975	5.98333	-3.75074	5.98333	-0.8493	5.98333	-2.53688	5.98333	-2.77001	6.05	-2.05759	5.98333	-1.80845	5.98333	-3.14801	5.98333	-2.95384	5.98333	-3.34206	5.98333	-1.33395	5.98333
-2.30533	6	0.9237	6	0.72784	6	1.12266	6	0.53225	6	1.34658	6	0.33837	6	1.58123	6	1.82681	6	-0.11673	6	-0.3526	6	2.06033	6	-0.6001	6	2.29503	6	0.11977	6	-3.7517	6	-0.84977	6	-2.53926	6	-2.774	6.06667	-2.05737	6	-1.81004	6	-3.15308	6	-2.95726	6	-3.3472	6	-1.33314	6
-2.31046	6.01667	0.92112	6.01667	0.72572	6.01667	1.12173	6.01667	0.53043	6.01667	1.34681	6.01667	0.3362	6.01667	1.57906	6.01667	1.82655	6.01667	-0.11522	6.01667	-0.35187	6.01667	2.05847	6.01667	-0.59917	6.01667	2.29134	6.01667	0.12065	6.01667	-3.7575	6.01667	-0.85014	6.01667	-2.54217	6.01667	-2.77926	6.08333	-2.05944	6.01667	-1.81203	6.01667	-3.16351	6.01667	-2.96695	6.01667	-3.35755	6.01667	-1.33532	6.01667
-2.30345	6.03333	0.90686	6.03333	0.71146	6.03333	1.10955	6.03333	0.51586	6.03333	1.34061	6.03333	0.32257	6.03333	1.57342	6.03333	1.82867	6.03333	-0.12206	6.03333	-0.35895	6.03333	2.06334	6.03333	-0.60331	6.03333	2.29424	6.03333	0.11181	6.03333	-3.75546	6.03333	-0.85218	6.03333	-2.5337	6.03333	-2.77508	6.1	-2.05235	6.03333	-1.8072	6.03333	-3.16	6.03333	-2.96171	6.03333	-3.35531	6.03333	-1.3342	6.03333
-2.30853	6.05	0.90849	6.05	0.71276	6.05	1.11059	6.05	0.5176	6.05	1.34175	6.05	0.32362	6.05	1.57426	6.05	1.82722	6.05	-0.11484	6.05	-0.35267	6.05	2.06201	6.05	-0.59934	6.05	2.29476	6.05	0.11786	6.05	-3.76112	6.05	-0.84832	6.05	-2.54316	6.05	-2.78113	6.11667	-2.05632	6.05	-1.807	6.05	-3.17154	6.05	-2.97317	6.05	-3.36654	6.05	-1.33578	6.05
-2.31123	6.06667	0.90247	6.06667	0.70716	6.06667	1.10797	6.06667	0.51125	6.06667	1.33922	6.06667	0.31836	6.06667	1.57455	6.06667	1.82747	6.06667	-0.11833	6.06667	-0.35198	6.06667	2.06483	6.06667	-0.59807	6.06667	2.29257	6.06667	0.11453	6.06667	-3.76616	6.06667	-0.84743	6.06667	-2.54331	6.06667	-2.78743	6.13333	-2.05892	6.06667	-1.80869	6.06667	-3.1763	6.06667	-2.97875	6.06667	-3.37273	6.06667	-1.33427	6.06667
-2.31307	6.08333	0.89931	6.08333	0.70395	6.08333	1.10742	6.08333	0.50845	6.08333	1.34444	6.08333	0.31497	6.08333	1.57663	6.08333	1.82816	6.08333	-0.1164	6.08333	-0.35113	6.08333	2.06258	6.08333	-0.5967	6.08333	2.28814	6.08333	0.1135	6.08333	-3.77278	6.08333	-0.84552	6.08333	-2.54813	6.08333	-2.78935	6.15	-2.05949	6.08333	-1.80799	6.08333	-3.18643	6.08333	-2.98691	6.08333	-3.38456	6.08333	-1.33244	6.08333
-2.30715	6.1	0.89068	6.1	0.6928	6.1	1.10169	6.1	0.49631	6.1	1.33673	6.1	0.3028	6.1	1.57433	6.1	1.82643	6.1	-0.12271	6.1	-0.35525	6.1	2.0622	6.1	-0.5995	6.1	2.28818	6.1	0.10323	6.1	-3.77479	6.1	-0.84787	6.1	-2.5405	6.1	-2.78884	6.16667	-2.05297	6.1	-1.80259	6.1	-3.18715	6.1	-2.98465	6.1	-3.38581	6.1	-1.33045	6.1
-2.30612	6.11667	0.88618	6.11667	0.69027	6.11667	1.10114	6.11667	0.49386	6.11667	1.3352	6.11667	0.30099	6.11667	1.57368	6.11667	1.82442	6.11667	-0.12062	6.11667	-0.35403	6.11667	2.05869	6.11667	-0.59797	6.11667	2.28359	6.11667	0.10355	6.11667	-3.78288	6.11667	-0.84696	6.11667	-2.54297	6.11667	-2.78635	6.18333	-2.05465	6.11667	-1.8029	6.11667	-3.19545	6.11667	-2.99099	6.11667	-3.39458	6.11667	-1.3292	6.11667
-2.30523	6.13333	0.88397	6.13333	0.68729	6.13333	1.10179	6.13333	0.49092	6.13333	1.3386	6.13333	0.29756	6.13333	1.57795	6.13333	1.82625	6.13333	-0.11935	6.13333	-0.3547	6.13333	2.05836	6.13333	-0.59886	6.13333	2.28208	6.13333	0.10246	6.13333	-3.78993	6.13333	-0.84944	6.13333	-2.54563	6.13333	-2.79206	6.2	-2.05234	6.13333	-1.80603	6.13333	-3.20541	6.13333	-2.99835	6.13333	-3.40324	6.13333	-1.33275	6.13333
-2.30285	6.15	0.88021	6.15	0.68304	6.15	1.10207	6.15	0.485	6.15	1.3394	6.15	0.29212	6.15	1.57706	6.15	1.82468	6.15	-0.11972	6.15	-0.35302	6.15	2.05702	6.15	-0.59864	6.15	2.2775	6.15	0.09776	6.15	-3.79747	6.15	-0.84502	6.15	-2.54572	6.15	-2.79334	6.21667	-2.0496	6.15	-1.80413	6.15	-3.21009	6.15	-3.00216	6.15	-3.41052	6.15	-1.32942	6.15
-2.30417	6.16667	0.87633	6.16667	0.67587	6.16667	1.10081	6.16667	0.47863	6.16667	1.33623	6.16667	0.28577	6.16667	1.57744	6.16667	1.82685	6.16667	-0.12177	6.16667	-0.35633	6.16667	2.06064	6.16667	-0.60187	6.16667	2.27281	6.16667	0.09145	6.16667	-3.8031	6.16667	-0.84487	6.16667	-2.54444	6.16667	-2.79076	6.23333	-2.04949	6.16667	-1.80552	6.16667	-3.21267	6.16667	-3.00381	6.16667	-3.41455	6.16667	-1.33245	6.16667
-2.30131	6.18333	0.86868	6.18333	0.6675	6.18333	1.09915	6.18333	0.46979	6.18333	1.33304	6.18333	0.2777	6.18333	1.57403	6.18333	1.82432	6.18333	-0.12562	6.18333	-0.35555	6.18333	2.0579	6.18333	-0.60542	6.18333	2.2697	6.18333	0.08412	6.18333	-3.80896	6.18333	-0.84615	6.18333	-2.53953	6.18333	-2.78956	6.25	-2.04482	6.18333	-1.80241	6.18333	-3.21661	6.18333	-3.00438	6.18333	-3.41678	6.18333	-1.33123	6.18333
-2.30981	6.2	0.87112	6.2	0.66906	6.2	1.10132	6.2	0.47005	6.2	1.33538	6.2	0.27605	6.2	1.57536	6.2	1.82354	6.2	-0.12471	6.2	-0.35189	6.2	2.05781	6.2	-0.60108	6.2	2.26515	6.2	0.08086	6.2	-3.817	6.2	-0.84445	6.2	-2.54573	6.2	-2.78955	6.26667	-2.05249	6.2	-1.80586	6.2	-3.22329	6.2	-3.01145	6.2	-3.42631	6.2	-1.33516	6.2
-2.30917	6.21667	0.86973	6.21667	0.66642	6.21667	1.1032	6.21667	0.46604	6.21667	1.33636	6.21667	0.27211	6.21667	1.57689	6.21667	1.81957	6.21667	-0.12634	6.21667	-0.35158	6.21667	2.05318	6.21667	-0.60163	6.21667	2.25948	6.21667	0.07594	6.21667	-3.82402	6.21667	-0.8438	6.21667	-2.54633	6.21667	-2.7948	6.28333	-2.05008	6.21667	-1.80588	6.21667	-3.22704	6.21667	-3.01459	6.21667	-3.43281	6.21667	-1.334	6.21667
-2.30529	6.23333	0.86562	6.23333	0.65867	6.23333	1.1011	6.23333	0.45485	6.23333	1.3339	6.23333	0.26158	6.23333	1.5756	6.23333	1.81857	6.23333	-0.13383	6.23333	-0.35629	6.23333	2.05125	6.23333	-0.60408	6.23333	2.25514	6.23333	0.06639	6.23333	-3.82701	6.23333	-0.84546	6.23333	-2.54029	6.23333	-2.79093	6.3	-2.04888	6.23333	-1.80312	6.23333	-3.22737	6.23333	-3.01618	6.23333	-3.43488	6.23333	-1.33219	6.23333
-2.30287	6.25	0.86153	6.25	0.65195	6.25	1.09855	6.25	0.44787	6.25	1.33356	6.25	0.25392	6.25	1.57329	6.25	1.81638	6.25	-0.13726	6.25	-0.35656	6.25	2.04482	6.25	-0.60307	6.25	2.24828	6.25	0.05861	6.25	-3.83598	6.25	-0.83845	6.25	-2.53957	6.25	-2.7924	6.31667	-2.04734	6.25	-1.80219	6.25	-3.23237	6.25	-3.01961	6.25	-3.44123	6.25	-1.32737	6.25
-2.30197	6.26667	0.85924	6.26667	0.64693	6.26667	1.09987	6.26667	0.44038	6.26667	1.33166	6.26667	0.24561	6.26667	1.57446	6.26667	1.81805	6.26667	-0.14464	6.26667	-0.36003	6.26667	2.0427	6.26667	-0.60495	6.26667	2.24369	6.26667	0.05031	6.26667	-3.84119	6.26667	-0.83788	6.26667	-2.53929	6.26667	-2.78772	6.33333	-2.04889	6.26667	-1.80065	6.26667	-3.23535	6.26667	-3.0209	6.26667	-3.44632	6.26667	-1.32579	6.26667
-2.30724	6.28333	0.86324	6.28333	0.64642	6.28333	1.10307	6.28333	0.44114	6.28333	1.33582	6.28333	0.24661	6.28333	1.57499	6.28333	1.81591	6.28333	-0.14386	6.28333	-0.35809	6.28333	2.03847	6.28333	-0.60365	6.28333	2.23649	6.28333	0.05136	6.28333	-3.8505	6.28333	-0.83609	6.28333	-2.54373	6.28333	-2.79244	6.35	-2.05443	6.28333	-1.8058	6.28333	-3.24228	6.28333	-3.02496	6.28333	-3.45488	6.28333	-1.32738	6.28333
-2.30243	6.3	0.86094	6.3	0.64126	6.3	1.10214	6.3	0.43444	6.3	1.33429	6.3	0.2398	6.3	1.57325	6.3	1.81278	6.3	-0.14958	6.3	-0.35849	6.3	2.03421	6.3	-0.60266	6.3	2.22947	6.3	0.04455	6.3	-3.85721	6.3	-0.8354	6.3	-2.53888	6.3	-2.79246	6.36667	-2.05173	6.3	-1.80214	6.3	-3.24167	6.3	-3.0216	6.3	-3.45906	6.3	-1.3253	6.3
-2.30482	6.31667	0.86288	6.31667	0.64029	6.31667	1.10744	6.31667	0.4283	6.31667	1.3397	6.31667	0.23505	6.31667	1.57551	6.31667	1.80848	6.31667	-0.15351	6.31667	-0.36027	6.31667	2.02652	6.31667	-0.60054	6.31667	2.2219	6.31667	0.04072	6.31667	-3.86599	6.31667	-0.83599	6.31667	-2.54029	6.31667	-2.79493	6.38333	-2.05489	6.31667	-1.80551	6.31667	-3.2452	6.31667	-3.02413	6.31667	-3.46405	6.31667	-1.32652	6.31667
-2.29621	6.33333	0.85589	6.33333	0.63171	6.33333	1.09972	6.33333	0.41602	6.33333	1.33527	6.33333	0.22258	6.33333	1.56975	6.33333	1.80419	6.33333	-0.16534	6.33333	-0.36775	6.33333	2.0185	6.33333	-0.60197	6.33333	2.21455	6.33333	0.02783	6.33333	-3.87171	6.33333	-0.83875	6.33333	-2.53085	6.33333	-2.79178	6.4	-2.05026	6.33333	-1.80184	6.33333	-3.24146	6.33333	-3.01829	6.33333	-3.46481	6.33333	-1.32688	6.33333
-2.29871	6.35	0.85865	6.35	0.63464	6.35	1.10452	6.35	0.41708	6.35	1.33555	6.35	0.2233	6.35	1.57151	6.35	1.80348	6.35	-0.16475	6.35	-0.36175	6.35	2.01109	6.35	-0.59791	6.35	2.20603	6.35	0.02823	6.35	-3.88051	6.35	-0.83857	6.35	-2.53796	6.35	-2.78609	6.41667	-2.05242	6.35	-1.80455	6.35	-3.2484	6.35	-3.02351	6.35	-3.47458	6.35	-1.32595	6.35
-2.2994	6.36667	0.85841	6.36667	0.63236	6.36667	1.1069	6.36667	0.41213	6.36667	1.33885	6.36667	0.21797	6.36667	1.57137	6.36667	1.80127	6.36667	-0.17046	6.36667	-0.36567	6.36667	2.00555	6.36667	-0.60019	6.36667	2.20096	6.36667	0.02217	6.36667	-3.88642	6.36667	-0.84194	6.36667	-2.53914	6.36667	-2.79066	6.43333	-2.05295	6.36667	-1.80535	6.36667	-3.25186	6.36667	-3.02636	6.36667	-3.47833	6.36667	-1.32638	6.36667
-2.30123	6.38333	0.86179	6.38333	0.62827	6.38333	1.10668	6.38333	0.40757	6.38333	1.33949	6.38333	0.21204	6.38333	1.56984	6.38333	1.79811	6.38333	-0.17529	6.38333	-0.36676	6.38333	1.99887	6.38333	-0.599	6.38333	2.19322	6.38333	0.01694	6.38333	-3.89426	6.38333	-0.84049	6.38333	-2.54051	6.38333	-2.79328	6.45	-2.05327	6.38333	-1.80569	6.38333	-3.25525	6.38333	-3.02985	6.38333	-3.47913	6.38333	-1.32842	6.38333
-2.29975	6.4	0.86144	6.4	0.62302	6.4	1.10412	6.4	0.39961	6.4	1.33619	6.4	0.20524	6.4	1.56521	6.4	1.79176	6.4	-0.18144	6.4	-0.37167	6.4	1.99138	6.4	-0.60353	6.4	2.18627	6.4	0.00873	6.4	-3.90031	6.4	-0.84331	6.4	-2.53877	6.4	-2.79318	6.46667	-2.05525	6.4	-1.80208	6.4	-3.25396	6.4	-3.02809	6.4	-3.48106	6.4	-1.32904	6.4
-2.29779	6.41667	0.85812	6.41667	0.62015	6.41667	1.10094	6.41667	0.39002	6.41667	1.33377	6.41667	0.19484	6.41667	1.56061	6.41667	1.78432	6.41667	-0.19011	6.41667	-0.37802	6.41667	1.98386	6.41667	-0.60467	6.41667	2.18049	6.41667	-0.001	6.41667	-3.90413	6.41667	-0.84405	6.41667	-2.53436	6.41667	-2.78509	6.48333	-2.04909	6.41667	-1.80075	6.41667	-3.25223	6.41667	-3.02175	6.41667	-3.48113	6.41667	-1.32811	6.41667
-2.29998	6.43333	0.8648	6.43333	0.62543	6.43333	1.1075	6.43333	0.39332	6.43333	1.33882	6.43333	0.19553	6.43333	1.56111	6.43333	1.7803	6.43333	-0.19037	6.43333	-0.37737	6.43333	1.97674	6.43333	-0.60508	6.43333	2.17207	6.43333	-0.00218	6.43333	-3.91252	6.43333	-0.84564	6.43333	-2.54126	6.43333	-2.78673	6.5	-2.05207	6.43333	-1.8025	6.43333	-3.25925	6.43333	-3.02754	6.43333	-3.48611	6.43333	-1.32963	6.43333
-2.29794	6.45	0.86339	6.45	0.62459	6.45	1.10572	6.45	0.39275	6.45	1.33891	6.45	0.19381	6.45	1.56002	6.45	1.77472	6.45	-0.19109	6.45	-0.37782	6.45	1.97043	6.45	-0.60254	6.45	2.16569	6.45	-0.00342	6.45	-3.91902	6.45	-0.84254	6.45	-2.54167	6.45	-2.78972	6.51667	-2.05099	6.45	-1.80285	6.45	-3.26339	6.45	-3.03045	6.45	-3.49298	6.45	-1.3311	6.45
-2.29801	6.46667	0.86482	6.46667	0.62336	6.46667	1.10698	6.46667	0.38998	6.46667	1.33807	6.46667	0.18869	6.46667	1.55818	6.46667	1.76925	6.46667	-0.19584	6.46667	-0.38189	6.46667	1.96502	6.46667	-0.60256	6.46667	2.15989	6.46667	-0.00816	6.46667	-3.92556	6.46667	-0.84468	6.46667	-2.54353	6.46667	-2.787	6.53333	-2.05105	6.46667	-1.80386	6.46667	-3.26476	6.46667	-3.03418	6.46667	-3.49295	6.46667	-1.33176	6.46667
-2.29299	6.48333	0.85738	6.48333	0.61272	6.48333	1.10074	6.48333	0.37962	6.48333	1.33434	6.48333	0.1761	6.48333	1.55521	6.48333	1.76232	6.48333	-0.20665	6.48333	-0.39111	6.48333	1.95874	6.48333	-0.6055	6.48333	2.1547	6.48333	-0.02045	6.48333	-3.93022	6.48333	-0.84653	6.48333	-2.53583	6.48333	-2.7907	6.55	-2.04712	6.48333	-1.79806	6.48333	-3.26187	6.48333	-3.03133	6.48333	-3.49252	6.48333	-1.33099	6.48333
-2.2931	6.5	0.855	6.5	0.61338	6.5	1.09692	6.5	0.38008	6.5	1.32945	6.5	0.17313	6.5	1.54914	6.5	1.75425	6.5	-0.20833	6.5	-0.39225	6.5	1.94954	6.5	-0.60571	6.5	2.14653	6.5	-0.02486	6.5	-3.93906	6.5	-0.84311	6.5	-2.53687	6.5	-2.79065	6.56667	-2.04706	6.5	-1.79711	6.5	-3.26462	6.5	-3.02825	6.5	-3.49558	6.5	-1.32807	6.5
-2.29631	6.51667	0.85766	6.51667	0.61709	6.51667	1.10158	6.51667	0.38114	6.51667	1.33276	6.51667	0.17096	6.51667	1.54917	6.51667	1.75012	6.51667	-0.21154	6.51667	-0.39446	6.51667	1.94488	6.51667	-0.60652	6.51667	2.14014	6.51667	-0.02809	6.51667	-3.94396	6.51667	-0.84315	6.51667	-2.54335	6.51667	-2.79313	6.58333	-2.04897	6.51667	-1.8023	6.51667	-3.27112	6.51667	-3.03113	6.51667	-3.49715	6.51667	-1.33021	6.51667
-2.29482	6.53333	0.85293	6.53333	0.61487	6.53333	1.09754	6.53333	0.37414	6.53333	1.33029	6.53333	0.16339	6.53333	1.54361	6.53333	1.74338	6.53333	-0.21829	6.53333	-0.40092	6.53333	1.93863	6.53333	-0.60829	6.53333	2.13509	6.53333	-0.03548	6.53333	-3.94722	6.53333	-0.84318	6.53333	-2.53852	6.53333	-2.7899	6.6	-2.04528	6.53333	-1.79863	6.53333	-3.26938	6.53333	-3.02963	6.53333	-3.49663	6.53333	-1.3282	6.53333
-2.2975	6.55	0.85485	6.55	0.61532	6.55	1.10017	6.55	0.37433	6.55	1.32999	6.55	0.16433	6.55	1.54014	6.55	1.73716	6.55	-0.22071	6.55	-0.40322	6.55	1.93213	6.55	-0.60579	6.55	2.1285	6.55	-0.03871	6.55	-3.95351	6.55	-0.84241	6.55	-2.54225	6.55	-2.78913	6.61667	-2.04884	6.55	-1.79988	6.55	-3.27347	6.55	-3.03283	6.55	-3.49898	6.55	-1.33129	6.55
-2.29639	6.56667	0.85434	6.56667	0.6141	6.56667	1.09785	6.56667	0.37323	6.56667	1.3267	6.56667	0.15927	6.56667	1.53379	6.56667	1.72989	6.56667	-0.22537	6.56667	-0.40764	6.56667	1.9251	6.56667	-0.60658	6.56667	2.1215	6.56667	-0.04526	6.56667	-3.95787	6.56667	-0.84506	6.56667	-2.54219	6.56667	-2.79075	6.63333	-2.04705	6.56667	-1.79964	6.56667	-3.27268	6.56667	-3.03281	6.56667	-3.49841	6.56667	-1.33181	6.56667
-2.30061	6.58333	0.85807	6.58333	0.61664	6.58333	1.1031	6.58333	0.37462	6.58333	1.32645	6.58333	0.1585	6.58333	1.52984	6.58333	1.72553	6.58333	-0.22766	6.58333	-0.41081	6.58333	1.92039	6.58333	-0.60694	6.58333	2.11691	6.58333	-0.04681	6.58333	-3.96183	6.58333	-0.8444	6.58333	-2.54355	6.58333	-2.78955	6.65	-2.05502	6.58333	-1.80188	6.58333	-3.27398	6.58333	-3.03832	6.58333	-3.50097	6.58333	-1.33161	6.58333
-2.29639	6.6	0.85525	6.6	0.61537	6.6	1.09664	6.6	0.37024	6.6	1.31823	6.6	0.15298	6.6	1.52056	6.6	1.71664	6.6	-0.23262	6.6	-0.41467	6.6	1.9112	6.6	-0.61147	6.6	2.10875	6.6	-0.05258	6.6	-3.96817	6.6	-0.84267	6.6	-2.53971	6.6	-2.79017	6.66667	-2.05167	6.6	-1.7964	6.6	-3.2737	6.6	-3.0373	6.6	-3.50038	6.6	-1.32739	6.6
-2.29753	6.61667	0.85605	6.61667	0.61684	6.61667	1.09688	6.61667	0.36978	6.61667	1.31541	6.61667	0.14844	6.61667	1.51548	6.61667	1.71212	6.61667	-0.23786	6.61667	-0.41949	6.61667	1.90808	6.61667	-0.61682	6.61667	2.10507	6.61667	-0.05852	6.61667	-3.97059	6.61667	-0.84457	6.61667	-2.53879	6.61667	-2.78327	6.68333	-2.05493	6.61667	-1.79599	6.61667	-3.27077	6.61667	-3.03465	6.61667	-3.49902	6.61667	-1.32708	6.61667
-2.29618	6.63333	0.8556	6.63333	0.61622	6.63333	1.09441	6.63333	0.37361	6.63333	1.31095	6.63333	0.14671	6.63333	1.51038	6.63333	1.7064	6.63333	-0.23967	6.63333	-0.41989	6.63333	1.90167	6.63333	-0.61594	6.63333	2.10005	6.63333	-0.06279	6.63333	-3.97297	6.63333	-0.84598	6.63333	-2.53676	6.63333	-2.78965	6.7	-2.05599	6.63333	-1.79591	6.63333	-3.27338	6.63333	-3.03582	6.63333	-3.50116	6.63333	-1.32627	6.63333
-2.29772	6.65	0.85711	6.65	0.61567	6.65	1.09222	6.65	0.37225	6.65	1.30532	6.65	0.14474	6.65	1.50452	6.65	1.7003	6.65	-0.24309	6.65	-0.42214	6.65	1.89602	6.65	-0.61803	6.65	2.09467	6.65	-0.06669	6.65	-3.97567	6.65	-0.84321	6.65	-2.53543	6.65	-2.78665	6.71667	-2.05823	6.65	-1.79659	6.65	-3.27411	6.65	-3.03647	6.65	-3.50046	6.65	-1.32371	6.65
-2.29792	6.66667	0.85976	6.66667	0.61793	6.66667	1.09257	6.66667	0.37331	6.66667	1.30008	6.66667	0.14431	6.66667	1.4994	6.66667	1.69607	6.66667	-0.24615	6.66667	-0.42495	6.66667	1.89106	6.66667	-0.62019	6.66667	2.09012	6.66667	-0.06943	6.66667	-3.97611	6.66667	-0.84284	6.66667	-2.53718	6.66667	-2.7888	6.73333	-2.05834	6.66667	-1.79799	6.66667	-3.27255	6.66667	-3.03481	6.66667	-3.49953	6.66667	-1.32588	6.66667
-2.29306	6.68333	0.85417	6.68333	0.6137	6.68333	1.08467	6.68333	0.36655	6.68333	1.29179	6.68333	0.14132	6.68333	1.49157	6.68333	1.68802	6.68333	-0.25099	6.68333	-0.42972	6.68333	1.88579	6.68333	-0.62428	6.68333	2.08713	6.68333	-0.07425	6.68333	-3.97476	6.68333	-0.84247	6.68333	-2.53177	6.68333	-2.78845	6.75	-2.05241	6.68333	-1.79363	6.68333	-3.26574	6.68333	-3.02994	6.68333	-3.49669	6.68333	-1.32369	6.68333
-2.29787	6.7	0.85856	6.7	0.619	6.7	1.08508	6.7	0.36955	6.7	1.29133	6.7	0.14523	6.7	1.49071	6.7	1.68628	6.7	-0.24831	6.7	-0.42735	6.7	1.88286	6.7	-0.62363	6.7	2.08348	6.7	-0.07261	6.7	-3.97778	6.7	-0.84133	6.7	-2.53885	6.7	-2.78642	6.76667	-2.05566	6.7	-1.79303	6.7	-3.27159	6.7	-3.03529	6.7	-3.50521	6.7	-1.32245	6.7
-2.29576	6.71667	0.85653	6.71667	0.61749	6.71667	1.08068	6.71667	0.36618	6.71667	1.28559	6.71667	0.13665	6.71667	1.48472	6.71667	1.68131	6.71667	-0.25599	6.71667	-0.43342	6.71667	1.87919	6.71667	-0.62984	6.71667	2.08331	6.71667	-0.07922	6.71667	-3.97736	6.71667	-0.84369	6.71667	-2.53495	6.71667	-2.78356	6.78333	-2.05498	6.71667	-1.79389	6.71667	-3.26507	6.71667	-3.02912	6.71667	-3.50121	6.71667	-1.32357	6.71667
-2.29806	6.73333	0.85891	6.73333	0.6203	6.73333	1.07935	6.73333	0.36835	6.73333	1.28077	6.73333	0.13735	6.73333	1.4794	6.73333	1.67515	6.73333	-0.25852	6.73333	-0.43571	6.73333	1.87298	6.73333	-0.63173	6.73333	2.07837	6.73333	-0.08064	6.73333	-3.9812	6.73333	-0.84563	6.73333	-2.53672	6.73333	-2.78252	6.8	-2.05622	6.73333	-1.79898	6.73333	-3.2702	6.73333	-3.0293	6.73333	-3.50285	6.73333	-1.32546	6.73333
-2.29706	6.75	0.8569	6.75	0.61789	6.75	1.07386	6.75	0.36728	6.75	1.2708	6.75	0.13404	6.75	1.47	6.75	1.66612	6.75	-0.26109	6.75	-0.43885	6.75	1.86556	6.75	-0.63459	6.75	2.07402	6.75	-0.08433	6.75	-3.98148	6.75	-0.84679	6.75	-2.53605	6.75	-2.78616	6.81667	-2.05711	6.75	-1.80078	6.75	-3.26883	6.75	-3.03133	6.75	-3.50213	6.75	-1.32688	6.75
-2.29615	6.76667	0.855	6.76667	0.61774	6.76667	1.0693	6.76667	0.36902	6.76667	1.26562	6.76667	0.13039	6.76667	1.46348	6.76667	1.65961	6.76667	-0.26203	6.76667	-0.43974	6.76667	1.85956	6.76667	-0.63544	6.76667	2.06928	6.76667	-0.08587	6.76667	-3.98239	6.76667	-0.84655	6.76667	-2.53784	6.76667	-2.78654	6.83333	-2.05582	6.76667	-1.79962	6.76667	-3.27038	6.76667	-3.03193	6.76667	-3.50231	6.76667	-1.32488	6.76667
-2.29435	6.78333	0.85333	6.78333	0.61719	6.78333	1.06465	6.78333	0.36843	6.78333	1.26072	6.78333	0.12848	6.78333	1.45873	6.78333	1.65537	6.78333	-0.26814	6.78333	-0.44651	6.78333	1.85855	6.78333	-0.64332	6.78333	2.07138	6.78333	-0.09167	6.78333	-3.97918	6.78333	-0.85221	6.78333	-2.53617	6.78333	-2.77978	6.85	-2.05415	6.78333	-1.79822	6.78333	-3.26954	6.78333	-3.02929	6.78333	-3.50189	6.78333	-1.32492	6.78333
-2.29238	6.8	0.8475	6.8	0.61421	6.8	1.05593	6.8	0.36484	6.8	1.25199	6.8	0.12512	6.8	1.45103	6.8	1.64899	6.8	-0.27359	6.8	-0.4501	6.8	1.85364	6.8	-0.64543	6.8	2.06707	6.8	-0.09622	6.8	-3.97976	6.8	-0.85059	6.8	-2.533	6.8	-2.77947	6.86667	-2.05315	6.8	-1.79693	6.8	-3.26547	6.8	-3.0233	6.8	-3.50062	6.8	-1.32179	6.8
-2.29893	6.81667	0.85021	6.81667	0.62171	6.81667	1.05366	6.81667	0.37222	6.81667	1.24947	6.81667	0.13109	6.81667	1.44728	6.81667	1.64456	6.81667	-0.27485	6.81667	-0.4532	6.81667	1.84945	6.81667	-0.64862	6.81667	2.06591	6.81667	-0.09663	6.81667	-3.9817	6.81667	-0.85117	6.81667	-2.53801	6.81667	-2.78161	6.88333	-2.05838	6.81667	-1.79993	6.81667	-3.26812	6.81667	-3.02608	6.81667	-3.50189	6.81667	-1.32365	6.81667
-2.30056	6.83333	0.84777	6.83333	0.62242	6.83333	1.04707	6.83333	0.37522	6.83333	1.24215	6.83333	0.12995	6.83333	1.43969	6.83333	1.63749	6.83333	-0.27687	6.83333	-0.45475	6.83333	1.84389	6.83333	-0.65102	6.83333	2.0618	6.83333	-0.09748	6.83333	-3.98755	6.83333	-0.85187	6.83333	-2.54021	6.83333	-2.78855	6.9	-2.06013	6.83333	-1.80105	6.83333	-3.2721	6.83333	-3.02714	6.83333	-3.50562	6.83333	-1.32194	6.83333
-2.29825	6.85	0.84452	6.85	0.6201	6.85	1.04202	6.85	0.37519	6.85	1.23791	6.85	0.12444	6.85	1.43599	6.85	1.63368	6.85	-0.28202	6.85	-0.46237	6.85	1.84279	6.85	-0.65761	6.85	2.06294	6.85	-0.10046	6.85	-3.98614	6.85	-0.85703	6.85	-2.53778	6.85	-2.78542	6.91667	-2.05854	6.85	-1.80102	6.85	-3.26959	6.85	-3.0245	6.85	-3.5017	6.85	-1.32436	6.85
-2.29356	6.86667	0.83801	6.86667	0.61855	6.86667	1.03352	6.86667	0.37383	6.86667	1.22943	6.86667	0.12423	6.86667	1.42767	6.86667	1.6262	6.86667	-0.28512	6.86667	-0.46549	6.86667	1.83819	6.86667	-0.66089	6.86667	2.0607	6.86667	-0.10317	6.86667	-3.98697	6.86667	-0.85805	6.86667	-2.5331	6.86667	-2.78048	6.93333	-2.05362	6.86667	-1.80083	6.86667	-3.26718	6.86667	-3.02376	6.86667	-3.50011	6.86667	-1.32369	6.86667
-2.29175	6.88333	0.83352	6.88333	0.61669	6.88333	1.02785	6.88333	0.37297	6.88333	1.22416	6.88333	0.12561	6.88333	1.42201	6.88333	1.62138	6.88333	-0.2904	6.88333	-0.47135	6.88333	1.83747	6.88333	-0.66551	6.88333	2.06257	6.88333	-0.10767	6.88333	-3.98417	6.88333	-0.8632	6.88333	-2.53175	6.88333	-2.7779	6.95	-2.05165	6.88333	-1.80235	6.88333	-3.26673	6.88333	-3.02498	6.88333	-3.49853	6.88333	-1.32427	6.88333
-2.29383	6.9	0.83204	6.9	0.62014	6.9	1.02541	6.9	0.37695	6.9	1.22099	6.9	0.12952	6.9	1.41858	6.9	1.6181	6.9	-0.28985	6.9	-0.47205	6.9	1.83064	6.9	-0.66759	6.9	2.05648	6.9	-0.1025	6.9	-3.98968	6.9	-0.86381	6.9	-2.53755	6.9	-2.78252	6.96667	-2.05308	6.9	-1.8026	6.9	-3.27222	6.9	-3.03274	6.9	-3.50364	6.9	-1.323	6.9
-2.29272	6.91667	0.82339	6.91667	0.61307	6.91667	1.01797	6.91667	0.37401	6.91667	1.21405	6.91667	0.12751	6.91667	1.41258	6.91667	1.61451	6.91667	-0.29513	6.91667	-0.47808	6.91667	1.82967	6.91667	-0.67239	6.91667	2.05634	6.91667	-0.10772	6.91667	-3.98909	6.91667	-0.86835	6.91667	-2.53719	6.91667	-2.7822	6.98333	-2.05205	6.91667	-1.8038	6.91667	-3.26942	6.91667	-3.03041	6.91667	-3.50196	6.91667	-1.32502	6.91667
-2.29084	6.93333	0.81547	6.93333	0.60794	6.93333	1.00963	6.93333	0.37102	6.93333	1.20672	6.93333	0.12412	6.93333	1.40597	6.93333	1.6096	6.93333	-0.30289	6.93333	-0.48685	6.93333	1.8291	6.93333	-0.67992	6.93333	2.05984	6.93333	-0.11409	6.93333	-3.9833	6.93333	-0.87499	6.93333	-2.53712	6.93333	-2.78332	7	-2.05262	6.93333	-1.80369	6.93333	-3.26789	6.93333	-3.02686	6.93333	-3.50047	6.93333	-1.32478	6.93333
-2.28535	6.95	0.80821	6.95	0.60386	6.95	1.00132	6.95	0.36894	6.95	1.1975	6.95	0.12506	6.95	1.39744	6.95	1.60083	6.95	-0.30544	6.95	-0.49175	6.95	1.82552	6.95	-0.68378	6.95	2.05715	6.95	-0.11353	6.95	-3.98217	6.95	-0.87811	6.95	-2.53395	6.95	-2.7786	7.01667	-2.05207	6.95	-1.80394	6.95	-3.26767	6.95	-3.02413	6.95	-3.5	6.95	-1.32588	6.95
-2.29475	6.96667	0.80833	6.96667	0.60853	6.96667	1.00214	6.96667	0.37509	6.96667	1.19767	6.96667	0.1306	6.96667	1.39689	6.96667	1.59958	6.96667	-0.30318	6.96667	-0.49223	6.96667	1.82684	6.96667	-0.68569	6.96667	2.05732	6.96667	-0.10848	6.96667	-3.983	6.96667	-0.88048	6.96667	-2.54097	6.96667	-2.78056	7.03333	-2.05873	6.96667	-1.80823	6.96667	-3.27385	6.96667	-3.0279	6.96667	-3.50285	6.96667	-1.32805	6.96667
-2.29161	6.98333	0.80177	6.98333	0.60452	6.98333	0.9959	6.98333	0.37189	6.98333	1.192	6.98333	0.12876	6.98333	1.39114	6.98333	1.59376	6.98333	-0.30981	6.98333	-0.50223	6.98333	1.82448	6.98333	-0.694	6.98333	2.05575	6.98333	-0.11277	6.98333	-3.98375	6.98333	-0.88779	6.98333	-2.53671	6.98333	-2.78369	7.05	-2.05852	6.98333	-1.8087	6.98333	-3.27	6.98333	-3.02584	6.98333	-3.5019	6.98333	-1.32628	6.98333
-2.29057	7	0.79478	7	0.59792	7	0.98861	7	0.37178	7	1.18515	7	0.12965	7	1.38549	7	1.58938	7	-0.31298	7	-0.50647	7	1.82321	7	-0.6983	7	2.05434	7	-0.11444	7	-3.98462	7	-0.8924	7	-2.5356	7	-2.78216	7.06667	-2.05841	7	-1.80817	7	-3.26942	7	-3.02818	7	-3.50133	7	-1.32801	7
-2.28994	7.01667	0.78696	7.01667	0.58966	7.01667	0.98217	7.01667	0.36685	7.01667	1.18107	7.01667	0.12636	7.01667	1.38176	7.01667	1.58735	7.01667	-0.31947	7.01667	-0.51603	7.01667	1.82448	7.01667	-0.70636	7.01667	2.0539	7.01667	-0.12015	7.01667	-3.98328	7.01667	-0.89767	7.01667	-2.53102	7.01667	-2.77975	7.08333	-2.05976	7.01667	-1.80816	7.01667	-3.26415	7.01667	-3.02462	7.01667	-3.49605	7.01667	-1.32935	7.01667
-2.29127	7.03333	0.7821	7.03333	0.58459	7.03333	0.97713	7.03333	0.36571	7.03333	1.17547	7.03333	0.12799	7.03333	1.37727	7.03333	1.58583	7.03333	-0.32208	7.03333	-0.51805	7.03333	1.82507	7.03333	-0.70756	7.03333	2.05262	7.03333	-0.12232	7.03333	-3.98719	7.03333	-0.89882	7.03333	-2.53398	7.03333	-2.78045	7.1	-2.06039	7.03333	-1.80836	7.03333	-3.26523	7.03333	-3.0262	7.03333	-3.49779	7.03333	-1.32776	7.03333
-2.29489	7.05	0.77766	7.05	0.5801	7.05	0.97218	7.05	0.36616	7.05	1.16854	7.05	0.12698	7.05	1.3729	7.05	1.58432	7.05	-0.32448	7.05	-0.52355	7.05	1.82496	7.05	-0.71232	7.05	2.04997	7.05	-0.12192	7.05	-3.98673	7.05	-0.90277	7.05	-2.5355	7.05	-2.78345	7.11667	-2.05946	7.05	-1.80601	7.05	-3.26743	7.05	-3.02881	7.05	-3.5014	7.05	-1.32891	7.05
-2.29358	7.06667	0.77186	7.06667	0.57359	7.06667	0.96607	7.06667	0.36329	7.06667	1.16372	7.06667	0.12814	7.06667	1.36965	7.06667	1.58449	7.06667	-0.33045	7.06667	-0.52866	7.06667	1.82414	7.06667	-0.71682	7.06667	2.05141	7.06667	-0.12293	7.06667	-3.98662	7.06667	-0.90723	7.06667	-2.53658	7.06667	-2.77915	7.13333	-2.05828	7.06667	-1.80472	7.06667	-3.26734	7.06667	-3.02693	7.06667	-3.4985	7.06667	-1.33033	7.06667
-2.29148	7.08333	0.76533	7.08333	0.56798	7.08333	0.96186	7.08333	0.3579	7.08333	1.15967	7.08333	0.12477	7.08333	1.36577	7.08333	1.5827	7.08333	-0.33682	7.08333	-0.53589	7.08333	1.82683	7.08333	-0.72345	7.08333	2.05522	7.08333	-0.12518	7.08333	-3.98351	7.08333	-0.91262	7.08333	-2.5326	7.08333	-2.78251	7.15	-2.05697	7.08333	-1.80516	7.08333	-3.26538	7.08333	-3.02189	7.08333	-3.49742	7.08333	-1.32792	7.08333
-2.29098	7.1	0.76013	7.1	0.56351	7.1	0.95431	7.1	0.35697	7.1	1.15226	7.1	0.12749	7.1	1.3588	7.1	1.57667	7.1	-0.33712	7.1	-0.53705	7.1	1.82268	7.1	-0.72389	7.1	2.04781	7.1	-0.12333	7.1	-3.99076	7.1	-0.91383	7.1	-2.53199	7.1	-2.78345	7.16667	-2.0563	7.1	-1.80307	7.1	-3.26577	7.1	-3.02155	7.1	-3.49993	7.1	-1.32581	7.1
-2.29464	7.11667	0.75466	7.11667	0.55822	7.11667	0.94872	7.11667	0.35567	7.11667	1.14723	7.11667	0.12934	7.11667	1.35676	7.11667	1.57777	7.11667	-0.33992	7.11667	-0.54363	7.11667	1.82565	7.11667	-0.73043	7.11667	2.04937	7.11667	-0.12387	7.11667	-3.99119	7.11667	-0.91907	7.11667	-2.53849	7.11667	-2.78032	7.18333	-2.05948	7.11667	-1.80783	7.11667	-3.26535	7.11667	-3.02457	7.11667	-3.49943	7.11667	-1.32929	7.11667
-2.29088	7.13333	0.74662	7.13333	0.54974	7.13333	0.94043	7.13333	0.34864	7.13333	1.13915	7.13333	0.12696	7.13333	1.34917	7.13333	1.57508	7.13333	-0.34579	7.13333	-0.54959	7.13333	1.82287	7.13333	-0.73653	7.13333	2.05086	7.13333	-0.12599	7.13333	-3.99047	7.13333	-0.9254	7.13333	-2.53384	7.13333	-2.78378	7.2	-2.05637	7.13333	-1.80771	7.13333	-3.26269	7.13333	-3.02286	7.13333	-3.49856	7.13333	-1.33323	7.13333
-2.29108	7.15	0.73808	7.15	0.54252	7.15	0.93332	7.15	0.34344	7.15	1.13035	7.15	0.12898	7.15	1.34336	7.15	1.57154	7.15	-0.34487	7.15	-0.55187	7.15	1.82394	7.15	-0.73852	7.15	2.0525	7.15	-0.12383	7.15	-3.99073	7.15	-0.92676	7.15	-2.53322	7.15	-2.78199	7.21667	-2.05397	7.15	-1.80649	7.15	-3.26159	7.15	-3.02125	7.15	-3.50213	7.15	-1.33113	7.15
-2.29324	7.16667	0.7334	7.16667	0.53878	7.16667	0.92955	7.16667	0.34262	7.16667	1.12819	7.16667	0.1269	7.16667	1.34292	7.16667	1.56952	7.16667	-0.34854	7.16667	-0.55581	7.16667	1.82524	7.16667	-0.74337	7.16667	2.05463	7.16667	-0.12466	7.16667	-3.99165	7.16667	-0.93231	7.16667	-2.53453	7.16667	-2.78206	7.23333	-2.05536	7.16667	-1.80759	7.16667	-3.2641	7.16667	-3.02224	7.16667	-3.50498	7.16667	-1.33618	7.16667
-2.28972	7.18333	0.72419	7.18333	0.52879	7.18333	0.92121	7.18333	0.33222	7.18333	1.12152	7.18333	0.12282	7.18333	1.33999	7.18333	1.56922	7.18333	-0.35404	7.18333	-0.56093	7.18333	1.82493	7.18333	-0.74946	7.18333	2.05705	7.18333	-0.12854	7.18333	-3.98992	7.18333	-0.93727	7.18333	-2.53182	7.18333	-2.78364	7.25	-2.05358	7.18333	-1.80794	7.18333	-3.26131	7.18333	-3.01738	7.18333	-3.50381	7.18333	-1.33824	7.18333
-2.29008	7.2	0.7206	7.2	0.52541	7.2	0.91732	7.2	0.32865	7.2	1.11765	7.2	0.12382	7.2	1.33875	7.2	1.57117	7.2	-0.35236	7.2	-0.56392	7.2	1.82129	7.2	-0.75173	7.2	2.05485	7.2	-0.12583	7.2	-3.99282	7.2	-0.93964	7.2	-2.53626	7.2	-2.78563	7.26667	-2.05377	7.2	-1.80675	7.2	-3.26254	7.2	-3.01873	7.2	-3.50279	7.2	-1.33954	7.2
-2.2941	7.21667	0.71455	7.21667	0.51956	7.21667	0.91101	7.21667	0.32403	7.21667	1.11228	7.21667	0.1222	7.21667	1.33893	7.21667	1.57066	7.21667	-0.35487	7.21667	-0.56847	7.21667	1.82024	7.21667	-0.75651	7.21667	2.05573	7.21667	-0.12624	7.21667	-3.99576	7.21667	-0.94601	7.21667	-2.54047	7.21667	-2.78307	7.28333	-2.05739	7.21667	-1.8108	7.21667	-3.26218	7.21667	-3.0208	7.21667	-3.50396	7.21667	-1.34319	7.21667
-2.29642	7.23333	0.7089	7.23333	0.51385	7.23333	0.90715	7.23333	0.31782	7.23333	1.11068	7.23333	0.11836	7.23333	1.33949	7.23333	1.57286	7.23333	-0.35834	7.23333	-0.5719	7.23333	1.82368	7.23333	-0.76058	7.23333	2.06194	7.23333	-0.12833	7.23333	-3.99628	7.23333	-0.95043	7.23333	-2.54313	7.23333	-2.78572	7.3	-2.05599	7.23333	-1.81066	7.23333	-3.2598	7.23333	-3.02179	7.23333	-3.50035	7.23333	-1.34668	7.23333
-2.29182	7.25	0.69985	7.25	0.50589	7.25	0.89777	7.25	0.31069	7.25	1.10375	7.25	0.11444	7.25	1.33548	7.25	1.57033	7.25	-0.35975	7.25	-0.57027	7.25	1.81946	7.25	-0.76197	7.25	2.05699	7.25	-0.12887	7.25	-3.99791	7.25	-0.95238	7.25	-2.54163	7.25	-2.78813	7.31667	-2.04937	7.25	-1.80541	7.25	-3.25842	7.25	-3.02282	7.25	-3.50163	7.25	-1.34586	7.25
-2.29233	7.26667	0.69659	7.26667	0.50147	7.26667	0.89622	7.26667	0.30692	7.26667	1.10435	7.26667	0.11186	7.26667	1.338	7.26667	1.57389	7.26667	-0.35933	7.26667	-0.57245	7.26667	1.82167	7.26667	-0.7659	7.26667	2.05969	7.26667	-0.13049	7.26667	-3.99921	7.26667	-0.95837	7.26667	-2.54401	7.26667	-2.78539	7.33333	-2.0513	7.26667	-1.81013	7.26667	-3.26002	7.26667	-3.02397	7.26667	-3.5005	7.26667	-1.35329	7.26667
-2.28868	7.28333	0.68669	7.28333	0.49329	7.28333	0.88897	7.28333	0.29908	7.28333	1.10015	7.28333	0.10316	7.28333	1.33706	7.28333	1.57413	7.28333	-0.36271	7.28333	-0.57705	7.28333	1.8205	7.28333	-0.76954	7.28333	2.06202	7.28333	-0.136	7.28333	-3.99997	7.28333	-0.96243	7.28333	-2.54114	7.28333	-2.78311	7.35	-2.04741	7.28333	-1.80889	7.28333	-3.25697	7.28333	-3.02299	7.28333	-3.49608	7.28333	-1.35545	7.28333
-2.29097	7.3	0.67995	7.3	0.48758	7.3	0.88395	7.3	0.29362	7.3	1.09812	7.3	0.09761	7.3	1.33568	7.3	1.57221	7.3	-0.36247	7.3	-0.58007	7.3	1.81798	7.3	-0.77339	7.3	2.05792	7.3	-0.13598	7.3	-4.00136	7.3	-0.96708	7.3	-2.54299	7.3	-2.78052	7.36667	-2.04816	7.3	-1.80941	7.3	-3.25702	7.3	-3.02497	7.3	-3.50092	7.3	-1.35919	7.3
-2.29439	7.31667	0.67663	7.31667	0.48439	7.31667	0.88311	7.31667	0.29017	7.31667	1.09981	7.31667	0.09412	7.31667	1.33961	7.31667	1.57291	7.31667	-0.36258	7.31667	-0.58393	7.31667	1.81936	7.31667	-0.78009	7.31667	2.0599	7.31667	-0.1378	7.31667	-3.99886	7.31667	-0.97434	7.31667	-2.54769	7.31667	-2.78164	7.38333	-2.05033	7.31667	-1.8114	7.31667	-3.25687	7.31667	-3.02656	7.31667	-3.49875	7.31667	-1.36775	7.31667
-2.29626	7.33333	0.67204	7.33333	0.4779	7.33333	0.87742	7.33333	0.28315	7.33333	1.09621	7.33333	0.08681	7.33333	1.33805	7.33333	1.57351	7.33333	-0.36298	7.33333	-0.58781	7.33333	1.81683	7.33333	-0.78383	7.33333	2.05988	7.33333	-0.13761	7.33333	-3.99803	7.33333	-0.97928	7.33333	-2.54627	7.33333	-2.77729	7.4	-2.04898	7.33333	-1.81343	7.33333	-3.2558	7.33333	-3.02506	7.33333	-3.49957	7.33333	-1.37175	7.33333
-2.29415	7.35	0.66683	7.35	0.47163	7.35	0.87234	7.35	0.27698	7.35	1.09404	7.35	0.08055	7.35	1.33861	7.35	1.57259	7.35	-0.36171	7.35	-0.59248	7.35	1.81684	7.35	-0.78758	7.35	2.06215	7.35	-0.14001	7.35	-3.99664	7.35	-0.98453	7.35	-2.54447	7.35	-2.77379	7.41667	-2.04771	7.35	-1.8151	7.35	-3.25364	7.35	-3.02155	7.35	-3.49905	7.35	-1.37688	7.35
-2.29101	7.36667	0.66363	7.36667	0.46571	7.36667	0.87125	7.36667	0.27079	7.36667	1.09045	7.36667	0.07476	7.36667	1.34014	7.36667	1.57359	7.36667	-0.35795	7.36667	-0.59522	7.36667	1.8167	7.36667	-0.7913	7.36667	2.06361	7.36667	-0.14325	7.36667	-3.99688	7.36667	-0.98939	7.36667	-2.545	7.36667	-2.77811	7.43333	-2.05047	7.36667	-1.81413	7.36667	-3.2567	7.36667	-3.02215	7.36667	-3.49972	7.36667	-1.3806	7.36667
-2.29604	7.38333	0.663	7.38333	0.46359	7.38333	0.87371	7.38333	0.26826	7.38333	1.09513	7.38333	0.07165	7.38333	1.34347	7.38333	1.57407	7.38333	-0.35628	7.38333	-0.59819	7.38333	1.81626	7.38333	-0.79658	7.38333	2.06304	7.38333	-0.14178	7.38333	-3.99847	7.38333	-0.99435	7.38333	-2.54831	7.38333	-2.7804	7.45	-2.05564	7.38333	-1.81761	7.38333	-3.25818	7.38333	-3.025	7.38333	-3.5005	7.38333	-1.387	7.38333
-2.29391	7.4	0.65327	7.4	0.45187	7.4	0.86602	7.4	0.25645	7.4	1.08966	7.4	0.06051	7.4	1.34187	7.4	1.5741	7.4	-0.35927	7.4	-0.60184	7.4	1.81758	7.4	-0.80228	7.4	2.06348	7.4	-0.14669	7.4	-3.99535	7.4	-1.00026	7.4	-2.5426	7.4	-2.78122	7.46667	-2.05368	7.4	-1.81598	7.4	-3.25397	7.4	-3.02212	7.4	-3.49525	7.4	-1.39126	7.4
-2.2939	7.41667	0.6474	7.41667	0.44662	7.41667	0.86484	7.41667	0.25065	7.41667	1.09049	7.41667	0.05439	7.41667	1.33905	7.41667	1.57294	7.41667	-0.35836	7.41667	-0.60549	7.41667	1.81608	7.41667	-0.8057	7.41667	2.06289	7.41667	-0.14694	7.41667	-3.99436	7.41667	-1.00422	7.41667	-2.53901	7.41667	-2.77956	7.48333	-2.05559	7.41667	-1.81456	7.41667	-3.25344	7.41667	-3.0191	7.41667	-3.49674	7.41667	-1.39508	7.41667
-2.29583	7.43333	0.64701	7.43333	0.44488	7.43333	0.86472	7.43333	0.2481	7.43333	1.09285	7.43333	0.05098	7.43333	1.34336	7.43333	1.57866	7.43333	-0.35789	7.43333	-0.60545	7.43333	1.82075	7.43333	-0.81261	7.43333	2.06415	7.43333	-0.14861	7.43333	-3.9942	7.43333	-1.01145	7.43333	-2.54421	7.43333	-2.78484	7.5	-2.05872	7.43333	-1.82031	7.43333	-3.25186	7.43333	-3.02032	7.43333	-3.49522	7.43333	-1.40238	7.43333
-2.29554	7.45	0.64501	7.45	0.43889	7.45	0.86398	7.45	0.24169	7.45	1.09428	7.45	0.04578	7.45	1.34034	7.45	1.57393	7.45	-0.35766	7.45	-0.60424	7.45	1.81672	7.45	-0.81152	7.45	2.0594	7.45	-0.15229	7.45	-3.99712	7.45	-1.01023	7.45	-2.54487	7.45	-2.78666	7.51667	-2.06016	7.45	-1.82007	7.45	-3.25666	7.45	-3.02044	7.45	-3.49839	7.45	-1.40321	7.45
-2.29876	7.46667	0.6416	7.46667	0.43319	7.46667	0.86144	7.46667	0.23394	7.46667	1.0932	7.46667	0.03777	7.46667	1.33863	7.46667	1.57446	7.46667	-0.36363	7.46667	-0.61011	7.46667	1.81576	7.46667	-0.81763	7.46667	2.06179	7.46667	-0.1591	7.46667	-3.99403	7.46667	-1.01892	7.46667	-2.54633	7.46667	-2.78062	7.53333	-2.06283	7.46667	-1.82404	7.46667	-3.25542	7.46667	-3.01923	7.46667	-3.49754	7.46667	-1.41125	7.46667
-2.2923	7.48333	0.63428	7.48333	0.42413	7.48333	0.85789	7.48333	0.22439	7.48333	1.09182	7.48333	0.02816	7.48333	1.34324	7.48333	1.57397	7.48333	-0.36706	7.48333	-0.61135	7.48333	1.81235	7.48333	-0.82024	7.48333	2.06353	7.48333	-0.16741	7.48333	-3.99435	7.48333	-1.02276	7.48333	-2.54449	7.48333	-2.77594	7.55	-2.05808	7.48333	-1.81893	7.48333	-3.25571	7.48333	-3.01908	7.48333	-3.49752	7.48333	-1.41261	7.48333
-2.29462	7.5	0.63632	7.5	0.42207	7.5	0.8611	7.5	0.22132	7.5	1.09666	7.5	0.02592	7.5	1.3479	7.5	1.57744	7.5	-0.36641	7.5	-0.60993	7.5	1.81361	7.5	-0.82134	7.5	2.06484	7.5	-0.16987	7.5	-3.99679	7.5	-1.02631	7.5	-2.54883	7.5	-2.77918	7.56667	-2.06219	7.5	-1.8235	7.5	-3.25916	7.5	-3.02479	7.5	-3.49995	7.5	-1.41757	7.5
-2.2943	7.51667	0.63657	7.51667	0.41924	7.51667	0.86224	7.51667	0.21915	7.51667	1.09709	7.51667	0.02383	7.51667	1.34857	7.51667	1.57901	7.51667	-0.36779	7.51667	-0.60715	7.51667	1.81455	7.51667	-0.82259	7.51667	2.06256	7.51667	-0.17217	7.51667	-3.99913	7.51667	-1.03012	7.51667	-2.5495	7.51667	-2.78052	7.58333	-2.06225	7.51667	-1.82749	7.51667	-3.26313	7.51667	-3.02783	7.51667	-3.50099	7.51667	-1.42279	7.51667
-2.29442	7.53333	0.63371	7.53333	0.41133	7.53333	0.85776	7.53333	0.21148	7.53333	1.09299	7.53333	0.01632	7.53333	1.34732	7.53333	1.57958	7.53333	-0.37359	7.53333	-0.61005	7.53333	1.81657	7.53333	-0.8278	7.53333	2.0649	7.53333	-0.17916	7.53333	-3.99624	7.53333	-1.03738	7.53333	-2.54632	7.53333	-2.77779	7.6	-2.05964	7.53333	-1.82881	7.53333	-3.25813	7.53333	-3.02266	7.53333	-3.49849	7.53333	-1.42768	7.53333
-2.29378	7.55	0.63042	7.55	0.40642	7.55	0.85588	7.55	0.20561	7.55	1.0914	7.55	0.01077	7.55	1.34599	7.55	1.57707	7.55	-0.37939	7.55	-0.61229	7.55	1.81799	7.55	-0.83002	7.55	2.06389	7.55	-0.18467	7.55	-3.99716	7.55	-1.04287	7.55	-2.54347	7.55	-2.77785	7.61667	-2.05701	7.55	-1.82877	7.55	-3.25658	7.55	-3.01978	7.55	-3.497	7.55	-1.43125	7.55
-2.29515	7.56667	0.62979	7.56667	0.40501	7.56667	0.85742	7.56667	0.20209	7.56667	1.09114	7.56667	0.00651	7.56667	1.34398	7.56667	1.5775	7.56667	-0.38218	7.56667	-0.61351	7.56667	1.81568	7.56667	-0.83495	7.56667	2.0615	7.56667	-0.18815	7.56667	-3.99752	7.56667	-1.04621	7.56667	-2.54501	7.56667	-2.77604	7.63333	-2.05769	7.56667	-1.83296	7.56667	-3.25592	7.56667	-3.02078	7.56667	-3.49611	7.56667	-1.43648	7.56667
-2.29886	7.58333	0.63164	7.58333	0.40528	7.58333	0.86301	7.58333	0.19924	7.58333	1.09792	7.58333	0.00318	7.58333	1.34706	7.58333	1.5775	7.58333	-0.38597	7.58333	-0.61515	7.58333	1.816	7.58333	-0.83664	7.58333	2.06093	7.58333	-0.19167	7.58333	-3.99811	7.58333	-1.0475	7.58333	-2.5476	7.58333	-2.78164	7.65	-2.06035	7.58333	-1.83832	7.58333	-3.25788	7.58333	-3.02464	7.58333	-3.49494	7.58333	-1.44195	7.58333
-2.29072	7.6	0.62513	7.6	0.39701	7.6	0.8574	7.6	0.19072	7.6	1.09554	7.6	-0.00439	7.6	1.34407	7.6	1.57598	7.6	-0.39223	7.6	-0.61925	7.6	1.81452	7.6	-0.84149	7.6	2.0609	7.6	-0.19852	7.6	-3.99685	7.6	-1.05138	7.6	-2.54134	7.6	-2.7795	7.66667	-2.05432	7.6	-1.83724	7.6	-3.25253	7.6	-3.02288	7.6	-3.49188	7.6	-1.44522	7.6
-2.29185	7.61667	0.62402	7.61667	0.39374	7.61667	0.85839	7.61667	0.18584	7.61667	1.09909	7.61667	-0.00955	7.61667	1.34516	7.61667	1.57884	7.61667	-0.39816	7.61667	-0.61899	7.61667	1.81626	7.61667	-0.84355	7.61667	2.06437	7.61667	-0.20451	7.61667	-3.99502	7.61667	-1.05531	7.61667	-2.54367	7.61667	-2.77578	7.68333	-2.05817	7.61667	-1.84186	7.61667	-3.25396	7.61667	-3.02255	7.61667	-3.49011	7.61667	-1.44976	7.61667
-2.29136	7.63333	0.6209	7.63333	0.3885	7.63333	0.85474	7.63333	0.18118	7.63333	1.09678	7.63333	-0.01499	7.63333	1.34462	7.63333	1.57977	7.63333	-0.40378	7.63333	-0.61912	7.63333	1.81575	7.63333	-0.84352	7.63333	2.06388	7.63333	-0.2107	7.63333	-3.99519	7.63333	-1.05867	7.63333	-2.54102	7.63333	-2.77531	7.7	-2.05653	7.63333	-1.84517	7.63333	-3.25315	7.63333	-3.02042	7.63333	-3.4881	7.63333	-1.45291	7.63333
-2.29577	7.65	0.62607	7.65	0.39059	7.65	0.8594	7.65	0.18079	7.65	1.09944	7.65	-0.01601	7.65	1.34549	7.65	1.57983	7.65	-0.40673	7.65	-0.61781	7.65	1.81343	7.65	-0.8445	7.65	2.06104	7.65	-0.21267	7.65	-3.99714	7.65	-1.0618	7.65	-2.54402	7.65	-2.77811	7.71667	-2.0619	7.65	-1.85183	7.65	-3.25605	7.65	-3.02506	7.65	-3.49259	7.65	-1.45779	7.65
-2.29125	7.66667	0.62574	7.66667	0.38521	7.66667	0.85716	7.66667	0.17382	7.66667	1.09917	7.66667	-0.0248	7.66667	1.34235	7.66667	1.57693	7.66667	-0.41694	7.66667	-0.62369	7.66667	1.81431	7.66667	-0.85099	7.66667	2.06302	7.66667	-0.22132	7.66667	-3.99377	7.66667	-1.07043	7.66667	-2.54131	7.66667	-2.77781	7.73333	-2.06271	7.66667	-1.85553	7.66667	-3.25065	7.66667	-3.02012	7.66667	-3.49186	7.66667	-1.46297	7.66667
-2.29049	7.68333	0.62677	7.68333	0.38162	7.68333	0.85768	7.68333	0.16743	7.68333	1.09784	7.68333	-0.03079	7.68333	1.34137	7.68333	1.57277	7.68333	-0.41977	7.68333	-0.62426	7.68333	1.81119	7.68333	-0.84939	7.68333	2.06019	7.68333	-0.22582	7.68333	-3.99795	7.68333	-1.07231	7.68333	-2.53921	7.68333	-2.7769	7.75	-2.06414	7.68333	-1.86015	7.68333	-3.25318	7.68333	-3.02194	7.68333	-3.49329	7.68333	-1.46797	7.68333
-2.29139	7.7	0.62417	7.7	0.37811	7.7	0.85584	7.7	0.16026	7.7	1.097	7.7	-0.03819	7.7	1.34087	7.7	1.57352	7.7	-0.42779	7.7	-0.6302	7.7	1.81415	7.7	-0.85288	7.7	2.06223	7.7	-0.23358	7.7	-3.99652	7.7	-1.0774	7.7	-2.54078	7.7	-2.7782	7.76667	-2.06591	7.7	-1.86633	7.7	-3.25307	7.7	-3.02078	7.7	-3.49118	7.7	-1.47444	7.7
-2.29481	7.71667	0.62367	7.71667	0.38133	7.71667	0.85755	7.71667	0.15991	7.71667	1.09841	7.71667	-0.04235	7.71667	1.34118	7.71667	1.57336	7.71667	-0.43075	7.71667	-0.62849	7.71667	1.8126	7.71667	-0.85069	7.71667	2.0598	7.71667	-0.23728	7.71667	-4.00095	7.71667	-1.07871	7.71667	-2.54286	7.71667	-2.77524	7.78333	-2.06907	7.71667	-1.87039	7.71667	-3.26096	7.71667	-3.02453	7.71667	-3.49544	7.71667	-1.4782	7.71667
-2.29322	7.73333	0.62128	7.73333	0.3761	7.73333	0.85657	7.73333	0.15113	7.73333	1.09933	7.73333	-0.05206	7.73333	1.34052	7.73333	1.57483	7.73333	-0.4415	7.73333	-0.63642	7.73333	1.81515	7.73333	-0.85557	7.73333	2.06079	7.73333	-0.24749	7.73333	-3.99966	7.73333	-1.0818	7.73333	-2.54427	7.73333	-2.77702	7.8	-2.07328	7.73333	-1.8771	7.73333	-3.25904	7.73333	-3.02429	7.73333	-3.4918	7.73333	-1.48536	7.73333
-2.29231	7.75	0.621	7.75	0.37654	7.75	0.85427	7.75	0.14951	7.75	1.0987	7.75	-0.05597	7.75	1.33833	7.75	1.57119	7.75	-0.44516	7.75	-0.63871	7.75	1.81094	7.75	-0.8526	7.75	2.05601	7.75	-0.25107	7.75	-4.00415	7.75	-1.07854	7.75	-2.54273	7.75	-2.77896	7.81667	-2.07488	7.75	-1.8799	7.75	-3.26127	7.75	-3.02577	7.75	-3.49367	7.75	-1.48782	7.75
-2.29565	7.76667	0.62425	7.76667	0.37583	7.76667	0.85974	7.76667	0.1466	7.76667	1.10113	7.76667	-0.06161	7.76667	1.34038	7.76667	1.57337	7.76667	-0.45288	7.76667	-0.6469	7.76667	1.81211	7.76667	-0.85867	7.76667	2.05683	7.76667	-0.25714	7.76667	-4.00317	7.76667	-1.08364	7.76667	-2.54463	7.76667	-2.77844	7.83333	-2.08297	7.76667	-1.88861	7.76667	-3.26365	7.76667	-3.02959	7.76667	-3.4957	7.76667	-1.49703	7.76667
-2.29335	7.78333	0.62245	7.78333	0.37061	7.78333	0.85795	7.78333	0.14238	7.78333	1.09985	7.78333	-0.07058	7.78333	1.34107	7.78333	1.57628	7.78333	-0.46041	7.78333	-0.65365	7.78333	1.81253	7.78333	-0.86073	7.78333	2.05821	7.78333	-0.26598	7.78333	-3.9988	7.78333	-1.08618	7.78333	-2.54084	7.78333	-2.77875	7.85	-2.08428	7.78333	-1.89164	7.78333	-3.25603	7.78333	-3.02351	7.78333	-3.49186	7.78333	-1.50169	7.78333
-2.29491	7.8	0.62021	7.8	0.37146	7.8	0.85695	7.8	0.14044	7.8	1.10064	7.8	-0.07232	7.8	1.33996	7.8	1.57725	7.8	-0.46317	7.8	-0.65629	7.8	1.81085	7.8	-0.86146	7.8	2.06026	7.8	-0.26845	7.8	-4.00154	7.8	-1.08753	7.8	-2.54217	7.8	-2.77759	7.86667	-2.08555	7.8	-1.89276	7.8	-3.25835	7.8	-3.02472	7.8	-3.4952	7.8	-1.50367	7.8
-2.30052	7.81667	0.62491	7.81667	0.37642	7.81667	0.8608	7.81667	0.14279	7.81667	1.10441	7.81667	-0.07197	7.81667	1.3426	7.81667	1.57594	7.81667	-0.46577	7.81667	-0.66019	7.81667	1.81026	7.81667	-0.86218	7.81667	2.05833	7.81667	-0.27	7.81667	-4.00154	7.81667	-1.08811	7.81667	-2.54608	7.81667	-2.77966	7.88333	-2.09356	7.81667	-1.90016	7.81667	-3.26299	7.81667	-3.02843	7.81667	-3.49636	7.81667	-1.50964	7.81667
-2.29898	7.83333	0.62205	7.83333	0.37537	7.83333	0.85771	7.83333	0.13763	7.83333	1.10267	7.83333	-0.07938	7.83333	1.34368	7.83333	1.57759	7.83333	-0.47226	7.83333	-0.6654	7.83333	1.81032	7.83333	-0.86476	7.83333	2.0569	7.83333	-0.27669	7.83333	-4.00124	7.83333	-1.0913	7.83333	-2.54286	7.83333	-2.77991	7.9	-2.09726	7.83333	-1.90445	7.83333	-3.26025	7.83333	-3.02451	7.83333	-3.49358	7.83333	-1.51365	7.83333
-2.30068	7.85	0.61854	7.85	0.37221	7.85	0.8547	7.85	0.12978	7.85	1.10043	7.85	-0.08802	7.85	1.34364	7.85	1.57553	7.85	-0.48269	7.85	-0.6753	7.85	1.8109	7.85	-0.86965	7.85	2.05873	7.85	-0.2869	7.85	-3.99794	7.85	-1.09462	7.85	-2.54244	7.85	-2.77691	7.91667	-2.1009	7.85	-1.9089	7.85	-3.25747	7.85	-3.02319	7.85	-3.49101	7.85	-1.51975	7.85
-2.3029	7.86667	0.61646	7.86667	0.36912	7.86667	0.85348	7.86667	0.12952	7.86667	1.09813	7.86667	-0.09274	7.86667	1.34219	7.86667	1.57429	7.86667	-0.48825	7.86667	-0.68138	7.86667	1.81032	7.86667	-0.87614	7.86667	2.05814	7.86667	-0.2925	7.86667	-3.99671	7.86667	-1.09732	7.86667	-2.5406	7.86667	-2.77389	7.93333	-2.10459	7.86667	-1.91338	7.86667	-3.25623	7.86667	-3.02252	7.86667	-3.48958	7.86667	-1.52395	7.86667
-2.30999	7.88333	0.6209	7.88333	0.37392	7.88333	0.85954	7.88333	0.13475	7.88333	1.10226	7.88333	-0.09239	7.88333	1.3437	7.88333	1.57633	7.88333	-0.48962	7.88333	-0.68383	7.88333	1.81285	7.88333	-0.87892	7.88333	2.05791	7.88333	-0.29299	7.88333	-3.99936	7.88333	-1.0983	7.88333	-2.54412	7.88333	-2.77878	7.95	-2.11203	7.88333	-1.91995	7.88333	-3.26334	7.88333	-3.02867	7.88333	-3.49549	7.88333	-1.52925	7.88333
-2.31436	7.9	0.62294	7.9	0.37647	7.9	0.86115	7.9	0.13352	7.9	1.10176	7.9	-0.09317	7.9	1.34863	7.9	1.57693	7.9	-0.4938	7.9	-0.68738	7.9	1.80958	7.9	-0.88186	7.9	2.05426	7.9	-0.29645	7.9	-4.00249	7.9	-1.09586	7.9	-2.54537	7.9	-2.78407	7.96667	-2.11707	7.9	-1.92488	7.9	-3.26268	7.9	-3.03108	7.9	-3.49611	7.9	-1.53178	7.9
-2.31553	7.91667	0.62233	7.91667	0.37239	7.91667	0.86283	7.91667	0.1305	7.91667	1.10354	7.91667	-0.09911	7.91667	1.34958	7.91667	1.57907	7.91667	-0.50068	7.91667	-0.6944	7.91667	1.81535	7.91667	-0.88921	7.91667	2.05864	7.91667	-0.30362	7.91667	-3.99736	7.91667	-1.09716	7.91667	-2.543	7.91667	-2.78009	7.98333	-2.11989	7.91667	-1.9276	7.91667	-3.25895	7.91667	-3.02903	7.91667	-3.49189	7.91667	-1.53694	7.91667
-2.31856	7.93333	0.61985	7.93333	0.37084	7.93333	0.86036	7.93333	0.12866	7.93333	1.10345	7.93333	-0.10446	7.93333	1.34599	7.93333	1.58068	7.93333	-0.50863	7.93333	-0.70058	7.93333	1.81367	7.93333	-0.89406	7.93333	2.06337	7.93333	-0.31228	7.93333	-3.9962	7.93333	-1.09963	7.93333	-2.54173	7.93333	-2.78055	8	-2.12374	7.93333	-1.93154	7.93333	-3.25548	7.93333	-3.02441	7.93333	-3.48722	7.93333	-1.54328	7.93333
-2.32349	7.95	0.62194	7.95	0.37501	7.95	0.86077	7.95	0.13304	7.95	1.10589	7.95	-0.1017	7.95	1.34454	7.95	1.57802	7.95	-0.50957	7.95	-0.70252	7.95	1.81014	7.95	-0.89569	7.95	2.06099	7.95	-0.31338	7.95	-3.99935	7.95	-1.09827	7.95	-2.54169	7.95	-2.78309	8.01667	-2.12744	7.95	-1.9343	7.95	-3.26191	7.95	-3.0291	7.95	-3.4947	7.95	-1.54275	7.95
-2.33213	7.96667	0.62791	7.96667	0.37553	7.96667	0.8633	7.96667	0.1337	7.96667	1.10915	7.96667	-0.10302	7.96667	1.34981	7.96667	1.58132	7.96667	-0.51415	7.96667	-0.7075	7.96667	1.81076	7.96667	-0.90068	7.96667	2.06323	7.96667	-0.31667	7.96667	-3.99857	7.96667	-1.10087	7.96667	-2.54572	7.96667	-2.78176	8.03333	-2.1363	7.96667	-1.94337	7.96667	-3.26418	7.96667	-3.0322	7.96667	-3.49633	7.96667	-1.54998	7.96667
-2.33345	7.98333	0.62438	7.98333	0.36998	7.98333	0.85969	7.98333	0.12931	7.98333	1.10585	7.98333	-0.10806	7.98333	1.34845	7.98333	1.58153	7.98333	-0.52317	7.98333	-0.71577	7.98333	1.813	7.98333	-0.90975	7.98333	2.06688	7.98333	-0.32612	7.98333	-3.99515	7.98333	-1.10627	7.98333	-2.54302	7.98333	-2.77982	8.05	-2.13858	7.98333	-1.94609	7.98333	-3.25956	7.98333	-3.02297	7.98333	-3.4911	7.98333	-1.55451	7.98333
-2.33775	8	0.62305	8	0.37019	8	0.85865	8	0.1327	8	1.10158	8	-0.11022	8	1.34676	8	1.58176	8	-0.52882	8	-0.72105	8	1.81288	8	-0.91418	8	2.06434	8	-0.33002	8	-3.99797	8	-1.11087	8	-2.54409	8	-2.78326	8.06667	-2.14173	8	-1.94972	8	-3.25957	8	-3.02293	8	-3.492	8	-1.55693	8
-2.34462	8.01667	0.6229	8.01667	0.37262	8.01667	0.8587	8.01667	0.135	8.01667	1.10523	8.01667	-0.10947	8.01667	1.34818	8.01667	1.5843	8.01667	-0.53178	8.01667	-0.72505	8.01667	1.81355	8.01667	-0.91966	8.01667	2.06412	8.01667	-0.33271	8.01667	-3.99772	8.01667	-1.11665	8.01667	-2.5485	8.01667	-2.78373	8.08333	-2.14889	8.01667	-1.95562	8.01667	-3.25975	8.01667	-3.02468	8.01667	-3.49179	8.01667	-1.55946	8.01667
-2.34727	8.03333	0.62367	8.03333	0.36987	8.03333	0.86129	8.03333	0.13533	8.03333	1.10751	8.03333	-0.1075	8.03333	1.34746	8.03333	1.58375	8.03333	-0.53544	8.03333	-0.72869	8.03333	1.81143	8.03333	-0.92291	8.03333	2.06261	8.03333	-0.33702	8.03333	-3.99523	8.03333	-1.11938	8.03333	-2.54919	8.03333	-2.78501	8.1	-2.15146	8.03333	-1.95832	8.03333	-3.26241	8.03333	-3.02584	8.03333	-3.49346	8.03333	-1.56174	8.03333
-2.35087	8.05	0.62133	8.05	0.36781	8.05	0.85924	8.05	0.13212	8.05	1.10437	8.05	-0.10787	8.05	1.34665	8.05	1.58387	8.05	-0.53929	8.05	-0.73269	8.05	1.81285	8.05	-0.92691	8.05	2.06235	8.05	-0.34061	8.05	-3.99519	8.05	-1.1231	8.05	-2.55042	8.05	-2.78313	8.11667	-2.15515	8.05	-1.96224	8.05	-3.26273	8.05	-3.02706	8.05	-3.49274	8.05	-1.5647	8.05
-2.35637	8.06667	0.62235	8.06667	0.37099	8.06667	0.86169	8.06667	0.13531	8.06667	1.10785	8.06667	-0.10583	8.06667	1.35127	8.06667	1.58667	8.06667	-0.54362	8.06667	-0.73735	8.06667	1.81342	8.06667	-0.93224	8.06667	2.06285	8.06667	-0.34386	8.06667	-3.99495	8.06667	-1.1289	8.06667	-2.55417	8.06667	-2.79141	8.13333	-2.16058	8.06667	-1.96801	8.06667	-3.26486	8.06667	-3.029	8.06667	-3.49487	8.06667	-1.56773	8.06667
-2.36	8.08333	0.6219	8.08333	0.37181	8.08333	0.86119	8.08333	0.13552	8.08333	1.10703	8.08333	-0.10672	8.08333	1.35292	8.08333	1.5871	8.08333	-0.55307	8.08333	-0.74665	8.08333	1.81794	8.08333	-0.94037	8.08333	2.0647	8.08333	-0.3485	8.08333	-3.99191	8.08333	-1.13621	8.08333	-2.55718	8.08333	-2.7912	8.15	-2.16447	8.08333	-1.97155	8.08333	-3.2623	8.08333	-3.02799	8.08333	-3.49282	8.08333	-1.57109	8.08333
-2.36493	8.1	0.62189	8.1	0.3733	8.1	0.85984	8.1	0.13902	8.1	1.09991	8.1	-0.10163	8.1	1.34886	8.1	1.5802	8.1	-0.55202	8.1	-0.74562	8.1	1.81197	8.1	-0.94018	8.1	2.05774	8.1	-0.34364	8.1	-4.00052	8.1	-1.13629	8.1	-2.56201	8.1	-2.79133	8.16667	-2.16872	8.1	-1.9751	8.1	-3.26696	8.1	-3.02903	8.1	-3.49856	8.1	-1.57126	8.1
-2.3688	8.11667	0.62185	8.11667	0.37111	8.11667	0.86417	8.11667	0.1363	8.11667	1.10419	8.11667	-0.10769	8.11667	1.35513	8.11667	1.58638	8.11667	-0.56574	8.11667	-0.75942	8.11667	1.81966	8.11667	-0.95329	8.11667	2.0644	8.11667	-0.35287	8.11667	-3.99221	8.11667	-1.14885	8.11667	-2.5645	8.11667	-2.79378	8.18333	-2.17502	8.11667	-1.98273	8.11667	-3.26231	8.11667	-3.02629	8.11667	-3.49153	8.11667	-1.57852	8.11667
-2.37489	8.13333	0.62216	8.13333	0.37504	8.13333	0.86099	8.13333	0.14112	8.13333	1.0987	8.13333	-0.10431	8.13333	1.34968	8.13333	1.57958	8.13333	-0.55964	8.13333	-0.75448	8.13333	1.81368	8.13333	-0.94834	8.13333	2.05965	8.13333	-0.34732	8.13333	-4.00125	8.13333	-1.14427	8.13333	-2.57092	8.13333	-2.80013	8.2	-2.17986	8.13333	-1.98551	8.13333	-3.2677	8.13333	-3.03374	8.13333	-3.49845	8.13333	-1.57451	8.13333
-2.38131	8.15	0.6204	8.15	0.37282	8.15	0.86575	8.15	0.13851	8.15	1.10315	8.15	-0.10757	8.15	1.35521	8.15	1.58103	8.15	-0.56459	8.15	-0.76056	8.15	1.81381	8.15	-0.95603	8.15	2.06038	8.15	-0.35188	8.15	-3.99846	8.15	-1.1525	8.15	-2.57787	8.15	-2.80129	8.21667	-2.18664	8.15	-1.99152	8.15	-3.26568	8.15	-3.03452	8.15	-3.49736	8.15	-1.57905	8.15
-2.3835	8.16667	0.61929	8.16667	0.37178	8.16667	0.86474	8.16667	0.13308	8.16667	1.10215	8.16667	-0.11268	8.16667	1.35085	8.16667	1.58236	8.16667	-0.57223	8.16667	-0.76975	8.16667	1.81705	8.16667	-0.96449	8.16667	2.06309	8.16667	-0.35738	8.16667	-3.99516	8.16667	-1.16051	8.16667	-2.57905	8.16667	-2.79972	8.23333	-2.18996	8.16667	-1.99537	8.16667	-3.26081	8.16667	-3.03135	8.16667	-3.49266	8.16667	-1.57977	8.16667
-2.38743	8.18333	0.61797	8.18333	0.37356	8.18333	0.86119	8.18333	0.13722	8.18333	1.10055	8.18333	-0.10896	8.18333	1.34904	8.18333	1.57923	8.18333	-0.57093	8.18333	-0.77209	8.18333	1.81459	8.18333	-0.9665	8.18333	2.05804	8.18333	-0.3541	8.18333	-3.99723	8.18333	-1.16184	8.18333	-2.58404	8.18333	-2.80241	8.25	-2.19255	8.18333	-1.99726	8.18333	-3.25965	8.18333	-3.03369	8.18333	-3.49525	8.18333	-1.57781	8.18333
-2.39494	8.2	0.61985	8.2	0.37832	8.2	0.86494	8.2	0.13757	8.2	1.10105	8.2	-0.10897	8.2	1.34931	8.2	1.58268	8.2	-0.57354	8.2	-0.77538	8.2	1.81675	8.2	-0.97001	8.2	2.05793	8.2	-0.35105	8.2	-3.99864	8.2	-1.16587	8.2	-2.59059	8.2	-2.80932	8.26667	-2.20003	8.2	-2.00505	8.2	-3.25908	8.2	-3.03391	8.2	-3.49646	8.2	-1.58109	8.2
-2.40131	8.21667	0.62052	8.21667	0.37686	8.21667	0.86405	8.21667	0.13553	8.21667	1.10137	8.21667	-0.10908	8.21667	1.35011	8.21667	1.58416	8.21667	-0.57692	8.21667	-0.78082	8.21667	1.81946	8.21667	-0.97513	8.21667	2.05747	8.21667	-0.35523	8.21667	-3.99886	8.21667	-1.17053	8.21667	-2.59696	8.21667	-2.81394	8.28333	-2.2058	8.21667	-2.01065	8.21667	-3.25854	8.21667	-3.03669	8.21667	-3.49272	8.21667	-1.58228	8.21667
-2.4037	8.23333	0.61524	8.23333	0.3728	8.23333	0.86242	8.23333	0.13503	8.23333	1.10043	8.23333	-0.11254	8.23333	1.34786	8.23333	1.58541	8.23333	-0.58652	8.23333	-0.78831	8.23333	1.8216	8.23333	-0.98297	8.23333	2.05808	8.23333	-0.35991	8.23333	-3.99968	8.23333	-1.17742	8.23333	-2.59895	8.23333	-2.81775	8.3	-2.20893	8.23333	-2.01461	8.23333	-3.25331	8.23333	-3.03173	8.23333	-3.48973	8.23333	-1.58416	8.23333
-2.41104	8.25	0.61824	8.25	0.37367	8.25	0.8635	8.25	0.13882	8.25	1.10172	8.25	-0.10982	8.25	1.34868	8.25	1.58365	8.25	-0.58747	8.25	-0.79073	8.25	1.81896	8.25	-0.98634	8.25	2.05702	8.25	-0.35839	8.25	-4.00127	8.25	-1.18138	8.25	-2.60631	8.25	-2.8175	8.31667	-2.21431	8.25	-2.01995	8.25	-3.25524	8.25	-3.03089	8.25	-3.49047	8.25	-1.58376	8.25
-2.42035	8.26667	0.61979	8.26667	0.37631	8.26667	0.8663	8.26667	0.14394	8.26667	1.10522	8.26667	-0.10497	8.26667	1.34861	8.26667	1.5832	8.26667	-0.58605	8.26667	-0.79042	8.26667	1.81974	8.26667	-0.98898	8.26667	2.05659	8.26667	-0.35358	8.26667	-4.00317	8.26667	-1.18443	8.26667	-2.61605	8.26667	-2.82654	8.33333	-2.22367	8.26667	-2.02661	8.26667	-3.26163	8.26667	-3.04103	8.26667	-3.49801	8.26667	-1.58696	8.26667
-2.42579	8.28333	0.61638	8.28333	0.3753	8.28333	0.86472	8.28333	0.14453	8.28333	1.10328	8.28333	-0.10323	8.28333	1.34796	8.28333	1.58453	8.28333	-0.58921	8.28333	-0.79364	8.28333	1.81897	8.28333	-0.99232	8.28333	2.05622	8.28333	-0.35548	8.28333	-4.00378	8.28333	-1.18732	8.28333	-2.62062	8.28333	-2.83156	8.35	-2.22915	8.28333	-2.03099	8.28333	-3.26289	8.28333	-3.04224	8.28333	-3.49935	8.28333	-1.58797	8.28333
-2.42967	8.3	0.61809	8.3	0.37316	8.3	0.86556	8.3	0.14249	8.3	1.10733	8.3	-0.10616	8.3	1.34986	8.3	1.58643	8.3	-0.59414	8.3	-0.79945	8.3	1.82057	8.3	-1.00043	8.3	2.05748	8.3	-0.35858	8.3	-4.00266	8.3	-1.19542	8.3	-2.62573	8.3	-2.83617	8.36667	-2.2331	8.3	-2.03332	8.3	-3.25993	8.3	-3.04165	8.3	-3.49872	8.3	-1.59124	8.3
-2.43278	8.31667	0.61581	8.31667	0.37067	8.31667	0.86662	8.31667	0.13605	8.31667	1.10619	8.31667	-0.11362	8.31667	1.35069	8.31667	1.58511	8.31667	-0.60231	8.31667	-0.80857	8.31667	1.8228	8.31667	-1.0103	8.31667	2.06152	8.31667	-0.36463	8.31667	-3.99525	8.31667	-1.20369	8.31667	-2.62673	8.31667	-2.84003	8.38333	-2.23628	8.31667	-2.03386	8.31667	-3.2558	8.31667	-3.03894	8.31667	-3.49423	8.31667	-1.59401	8.31667
-2.43907	8.33333	0.62171	8.33333	0.37569	8.33333	0.86924	8.33333	0.14604	8.33333	1.10585	8.33333	-0.10397	8.33333	1.34849	8.33333	1.5798	8.33333	-0.59467	8.33333	-0.80413	8.33333	1.81533	8.33333	-1.00536	8.33333	2.05366	8.33333	-0.35338	8.33333	-4.00642	8.33333	-1.20018	8.33333	-2.63436	8.33333	-2.84755	8.4	-2.24182	8.33333	-2.03473	8.33333	-3.26414	8.33333	-3.04707	8.33333	-3.50293	8.33333	-1.59184	8.33333
-2.4454	8.35	0.62107	8.35	0.37716	8.35	0.87068	8.35	0.14388	8.35	1.10462	8.35	-0.10661	8.35	1.35154	8.35	1.58496	8.35	-0.59935	8.35	-0.81191	8.35	1.819	8.35	-1.01369	8.35	2.05827	8.35	-0.35839	8.35	-4.00302	8.35	-1.20782	8.35	-2.63924	8.35	-2.85338	8.41667	-2.2489	8.35	-2.04165	8.35	-3.26323	8.35	-3.0448	8.35	-3.49935	8.35	-1.59801	8.35
-2.44886	8.36667	0.62133	8.36667	0.37495	8.36667	0.87088	8.36667	0.14333	8.36667	1.10225	8.36667	-0.10708	8.36667	1.34816	8.36667	1.58321	8.36667	-0.59963	8.36667	-0.81425	8.36667	1.81845	8.36667	-1.0164	8.36667	2.05721	8.36667	-0.3576	8.36667	-4.00309	8.36667	-1.2109	8.36667	-2.64331	8.36667	-2.85993	8.43333	-2.25161	8.36667	-2.04308	8.36667	-3.26443	8.36667	-3.04682	8.36667	-3.50171	8.36667	-1.60095	8.36667
-2.45409	8.38333	0.61967	8.38333	0.37468	8.38333	0.87067	8.38333	0.14289	8.38333	1.10239	8.38333	-0.10703	8.38333	1.34938	8.38333	1.58396	8.38333	-0.59958	8.38333	-0.8173	8.38333	1.81989	8.38333	-1.02139	8.38333	2.05971	8.38333	-0.35819	8.38333	-4.0036	8.38333	-1.2157	8.38333	-2.64777	8.38333	-2.86419	8.45	-2.25744	8.38333	-2.04574	8.38333	-3.2651	8.38333	-3.04621	8.38333	-3.50174	8.38333	-1.6046	8.38333
-2.46202	8.4	0.62114	8.4	0.37592	8.4	0.87278	8.4	0.14447	8.4	1.10304	8.4	-0.1026	8.4	1.34613	8.4	1.58191	8.4	-0.60002	8.4	-0.81774	8.4	1.81736	8.4	-1.02304	8.4	2.0606	8.4	-0.35547	8.4	-4.00653	8.4	-1.21751	8.4	-2.656	8.4	-2.86844	8.46667	-2.26334	8.4	-2.04929	8.4	-3.26814	8.4	-3.05037	8.4	-3.50653	8.4	-1.60851	8.4
-2.4681	8.41667	0.61966	8.41667	0.37757	8.41667	0.87148	8.41667	0.14521	8.41667	1.10072	8.41667	-0.09987	8.41667	1.34452	8.41667	1.58216	8.41667	-0.59811	8.41667	-0.81881	8.41667	1.81487	8.41667	-1.02535	8.41667	2.05795	8.41667	-0.35582	8.41667	-4.0081	8.41667	-1.2208	8.41667	-2.66143	8.41667	-2.87846	8.48333	-2.26998	8.41667	-2.05071	8.41667	-3.27245	8.41667	-3.05677	8.41667	-3.51164	8.41667	-1.6118	8.41667
-2.47388	8.43333	0.61855	8.43333	0.37969	8.43333	0.86919	8.43333	0.14713	8.43333	1.10165	8.43333	-0.10047	8.43333	1.34301	8.43333	1.58158	8.43333	-0.59913	8.43333	-0.82449	8.43333	1.81237	8.43333	-1.03053	8.43333	2.05495	8.43333	-0.35537	8.43333	-4.00797	8.43333	-1.2262	8.43333	-2.66731	8.43333	-2.88199	8.5	-2.27501	8.43333	-2.05078	8.43333	-3.27293	8.43333	-3.05893	8.43333	-3.51401	8.43333	-1.6176	8.43333
-2.47888	8.45	0.61723	8.45	0.37915	8.45	0.86821	8.45	0.14558	8.45	1.10225	8.45	-0.10286	8.45	1.34678	8.45	1.58394	8.45	-0.60279	8.45	-0.8305	8.45	1.81476	8.45	-1.03694	8.45	2.05709	8.45	-0.36082	8.45	-4.00585	8.45	-1.23268	8.45	-2.67237	8.45	-2.88784	8.51667	-2.27598	8.45	-2.05415	8.45	-3.27213	8.45	-3.06151	8.45	-3.51204	8.45	-1.62458	8.45
-2.4809	8.46667	0.61407	8.46667	0.37343	8.46667	0.864	8.46667	0.14285	8.46667	1.09891	8.46667	-0.10473	8.46667	1.34467	8.46667	1.58195	8.46667	-0.60696	8.46667	-0.83497	8.46667	1.81313	8.46667	-1.04358	8.46667	2.05959	8.46667	-0.36015	8.46667	-4.00368	8.46667	-1.24072	8.46667	-2.67608	8.46667	-2.89191	8.53333	-2.2769	8.46667	-2.05519	8.46667	-3.26929	8.46667	-3.06403	8.46667	-3.50836	8.46667	-1.63074	8.46667
-2.48639	8.48333	0.61588	8.48333	0.37728	8.48333	0.86438	8.48333	0.14831	8.48333	1.09921	8.48333	-0.09723	8.48333	1.34085	8.48333	1.57703	8.48333	-0.59997	8.48333	-0.82836	8.48333	1.807	8.48333	-1.04115	8.48333	2.0523	8.48333	-0.35441	8.48333	-4.00986	8.48333	-1.23954	8.48333	-2.68467	8.48333	-2.89534	8.55	-2.27981	8.48333	-2.052	8.48333	-3.28031	8.48333	-3.07494	8.48333	-3.51793	8.48333	-1.63049	8.48333
-2.49276	8.5	0.61766	8.5	0.37836	8.5	0.86557	8.5	0.14451	8.5	1.09923	8.5	-0.101	8.5	1.34152	8.5	1.58073	8.5	-0.60464	8.5	-0.83381	8.5	1.81098	8.5	-1.0496	8.5	2.05671	8.5	-0.35808	8.5	-4.00752	8.5	-1.24909	8.5	-2.68901	8.5	-2.90216	8.56667	-2.28517	8.5	-2.05728	8.5	-3.27921	8.5	-3.0771	8.5	-3.5139	8.5	-1.64085	8.5
-2.49659	8.51667	0.61617	8.51667	0.37753	8.51667	0.86391	8.51667	0.14389	8.51667	1.09771	8.51667	-0.10149	8.51667	1.3386	8.51667	1.58095	8.51667	-0.60365	8.51667	-0.83265	8.51667	1.80636	8.51667	-1.04985	8.51667	2.05474	8.51667	-0.35551	8.51667	-4.01097	8.51667	-1.25221	8.51667	-2.69374	8.51667	-2.90716	8.58333	-2.2884	8.51667	-2.05685	8.51667	-3.28186	8.51667	-3.08296	8.51667	-3.51615	8.51667	-1.64312	8.51667
-2.49981	8.53333	0.61674	8.53333	0.37606	8.53333	0.86291	8.53333	0.14245	8.53333	1.09856	8.53333	-0.10287	8.53333	1.34064	8.53333	1.58186	8.53333	-0.60446	8.53333	-0.83536	8.53333	1.80835	8.53333	-1.05554	8.53333	2.05231	8.53333	-0.35746	8.53333	-4.0104	8.53333	-1.2602	8.53333	-2.69721	8.53333	-2.91492	8.6	-2.28945	8.53333	-2.05953	8.53333	-3.28451	8.53333	-3.08813	8.53333	-3.51305	8.53333	-1.64975	8.53333
-2.50375	8.55	0.61559	8.55	0.37364	8.55	0.86216	8.55	0.14035	8.55	1.09958	8.55	-0.10217	8.55	1.34394	8.55	1.58433	8.55	-0.60558	8.55	-0.8389	8.55	1.81232	8.55	-1.06144	8.55	2.05628	8.55	-0.35845	8.55	-4.01228	8.55	-1.26669	8.55	-2.70105	8.55	-2.91556	8.61667	-2.29068	8.55	-2.0628	8.55	-3.2858	8.55	-3.09051	8.55	-3.51267	8.55	-1.65685	8.55
-2.50928	8.56667	0.61504	8.56667	0.37382	8.56667	0.86331	8.56667	0.14113	8.56667	1.09961	8.56667	-0.09977	8.56667	1.34291	8.56667	1.58095	8.56667	-0.60313	8.56667	-0.83495	8.56667	1.81126	8.56667	-1.06236	8.56667	2.05115	8.56667	-0.35425	8.56667	-4.01609	8.56667	-1.27033	8.56667	-2.70793	8.56667	-2.92131	8.63333	-2.29443	8.56667	-2.06275	8.56667	-3.29171	8.56667	-3.09819	8.56667	-3.5151	8.56667	-1.66147	8.56667
-2.51118	8.58333	0.61429	8.58333	0.371	8.58333	0.86227	8.58333	0.13859	8.58333	1.1003	8.58333	-0.10431	8.58333	1.34253	8.58333	1.57999	8.58333	-0.60646	8.58333	-0.83493	8.58333	1.81013	8.58333	-1.06532	8.58333	2.04852	8.58333	-0.35518	8.58333	-4.01643	8.58333	-1.27497	8.58333	-2.71119	8.58333	-2.92899	8.65	-2.29669	8.58333	-2.0625	8.58333	-3.29634	8.58333	-3.10293	8.58333	-3.51603	8.58333	-1.66499	8.58333
-2.51681	8.6	0.615	8.6	0.37296	8.6	0.86578	8.6	0.14188	8.6	1.10172	8.6	-0.10035	8.6	1.34225	8.6	1.58166	8.6	-0.60261	8.6	-0.83263	8.6	1.81061	8.6	-1.06511	8.6	2.04814	8.6	-0.35066	8.6	-4.0194	8.6	-1.27812	8.6	-2.71854	8.6	-2.93497	8.66667	-2.29776	8.6	-2.06729	8.6	-3.30515	8.6	-3.11155	8.6	-3.51982	8.6	-1.67055	8.6
-2.51789	8.61667	0.61347	8.61667	0.37137	8.61667	0.86396	8.61667	0.13722	8.61667	1.10011	8.61667	-0.10359	8.61667	1.34244	8.61667	1.58216	8.61667	-0.60875	8.61667	-0.83703	8.61667	1.81622	8.61667	-1.07126	8.61667	2.05409	8.61667	-0.35525	8.61667	-4.01336	8.61667	-1.28414	8.61667	-2.72013	8.61667	-2.93944	8.68333	-2.29819	8.61667	-2.06999	8.61667	-3.30339	8.61667	-3.10969	8.61667	-3.51633	8.61667	-1.67735	8.61667
-2.52018	8.63333	0.61384	8.63333	0.37232	8.63333	0.8609	8.63333	0.13681	8.63333	1.09845	8.63333	-0.10271	8.63333	1.33909	8.63333	1.57841	8.63333	-0.60639	8.63333	-0.83708	8.63333	1.81852	8.63333	-1.07365	8.63333	2.0534	8.63333	-0.35574	8.63333	-4.01368	8.63333	-1.28771	8.63333	-2.72437	8.63333	-2.94146	8.7	-2.30092	8.63333	-2.07114	8.63333	-3.31088	8.63333	-3.11622	8.63333	-3.51898	8.63333	-1.67961	8.63333
-2.52702	8.65	0.61777	8.65	0.37551	8.65	0.86697	8.65	0.14055	8.65	1.10134	8.65	-0.10194	8.65	1.33919	8.65	1.5791	8.65	-0.60145	8.65	-0.83777	8.65	1.81812	8.65	-1.07378	8.65	2.05324	8.65	-0.35293	8.65	-4.01588	8.65	-1.29212	8.65	-2.73269	8.65	-2.957	8.71667	-2.30281	8.65	-2.07671	8.65	-3.31882	8.65	-3.12454	8.65	-3.52566	8.65	-1.68613	8.65
-2.53146	8.66667	0.61816	8.66667	0.37671	8.66667	0.86829	8.66667	0.13923	8.66667	1.10049	8.66667	-0.10026	8.66667	1.33913	8.66667	1.5818	8.66667	-0.60182	8.66667	-0.84039	8.66667	1.81955	8.66667	-1.0772	8.66667	2.05153	8.66667	-0.3526	8.66667	-4.01633	8.66667	-1.29629	8.66667	-2.73895	8.66667	-2.95995	8.73333	-2.3027	8.66667	-2.08171	8.66667	-3.32464	8.66667	-3.13033	8.66667	-3.52747	8.66667	-1.69046	8.66667
-2.5339	8.68333	0.61864	8.68333	0.37662	8.68333	0.86639	8.68333	0.14127	8.68333	1.10064	8.68333	-0.10299	8.68333	1.33772	8.68333	1.57707	8.68333	-0.60126	8.68333	-0.8395	8.68333	1.82007	8.68333	-1.07683	8.68333	2.05094	8.68333	-0.35164	8.68333	-4.01564	8.68333	-1.29661	8.68333	-2.74386	8.68333	-2.9643	8.75	-2.30332	8.68333	-2.08206	8.68333	-3.33061	8.68333	-3.13568	8.68333	-3.53045	8.68333	-1.69152	8.68333
-2.53371	8.7	0.61504	8.7	0.37319	8.7	0.86486	8.7	0.13608	8.7	1.10109	8.7	-0.10754	8.7	1.33806	8.7	1.58134	8.7	-0.60646	8.7	-0.84296	8.7	1.82748	8.7	-1.08165	8.7	2.05959	8.7	-0.35707	8.7	-4.00723	8.7	-1.30403	8.7	-2.74338	8.7	-2.96771	8.76667	-2.30124	8.7	-2.08869	8.7	-3.33194	8.7	-3.1375	8.7	-3.52904	8.7	-1.69983	8.7
-2.541	8.71667	0.61759	8.71667	0.37624	8.71667	0.8644	8.71667	0.14381	8.71667	1.09766	8.71667	-0.10002	8.71667	1.33356	8.71667	1.57463	8.71667	-0.59402	8.71667	-0.83187	8.71667	1.81877	8.71667	-1.07425	8.71667	2.05217	8.71667	-0.34632	8.71667	-4.01589	8.71667	-1.30034	8.71667	-2.75464	8.71667	-2.97485	8.78333	-2.30463	8.71667	-2.09261	8.71667	-3.34846	8.71667	-3.15341	8.71667	-3.54605	8.71667	-1.70048	8.71667
-2.54459	8.73333	0.61705	8.73333	0.37708	8.73333	0.86276	8.73333	0.1425	8.73333	1.09685	8.73333	-0.10133	8.73333	1.33481	8.73333	1.57844	8.73333	-0.59899	8.73333	-0.83777	8.73333	1.82387	8.73333	-1.07892	8.73333	2.05598	8.73333	-0.35023	8.73333	-4.01027	8.73333	-1.30853	8.73333	-2.75714	8.73333	-2.98137	8.8	-2.30721	8.73333	-2.09811	8.73333	-3.35057	8.73333	-3.15706	8.73333	-3.54522	8.73333	-1.70764	8.73333
-2.54582	8.75	0.6175	8.75	0.37622	8.75	0.86176	8.75	0.14133	8.75	1.09526	8.75	-0.09936	8.75	1.33205	8.75	1.57506	8.75	-0.59736	8.75	-0.8366	8.75	1.82082	8.75	-1.07554	8.75	2.05453	8.75	-0.3485	8.75	-4.01121	8.75	-1.30898	8.75	-2.76219	8.75	-2.98257	8.81667	-2.30822	8.75	-2.10037	8.75	-3.35666	8.75	-3.16184	8.75	-3.55189	8.75	-1.70869	8.75
-2.54375	8.76667	0.61518	8.76667	0.37126	8.76667	0.8632	8.76667	0.13844	8.76667	1.09552	8.76667	-0.10579	8.76667	1.33495	8.76667	1.58142	8.76667	-0.60166	8.76667	-0.84164	8.76667	1.82718	8.76667	-1.08494	8.76667	2.0607	8.76667	-0.35336	8.76667	-4.00407	8.76667	-1.31687	8.76667	-2.76285	8.76667	-2.98597	8.83333	-2.30836	8.76667	-2.1068	8.76667	-3.35681	8.76667	-3.16306	8.76667	-3.55146	8.76667	-1.71585	8.76667
-2.54569	8.78333	0.61587	8.78333	0.37394	8.78333	0.86279	8.78333	0.14333	8.78333	1.09657	8.78333	-0.09809	8.78333	1.33226	8.78333	1.5749	8.78333	-0.59541	8.78333	-0.83424	8.78333	1.81762	8.78333	-1.07995	8.78333	2.0561	8.78333	-0.34509	8.78333	-4.0117	8.78333	-1.31393	8.78333	-2.76712	8.78333	-2.98847	8.85	-2.3087	8.78333	-2.1082	8.78333	-3.36655	8.78333	-3.17177	8.78333	-3.56159	8.78333	-1.71621	8.78333
-2.54997	8.8	0.61995	8.8	0.3762	8.8	0.86433	8.8	0.14594	8.8	1.09581	8.8	-0.0947	8.8	1.33437	8.8	1.57547	8.8	-0.59435	8.8	-0.83268	8.8	1.81702	8.8	-1.08106	8.8	2.05492	8.8	-0.34323	8.8	-4.01162	8.8	-1.31637	8.8	-2.77236	8.8	-2.99631	8.86667	-2.31419	8.8	-2.11488	8.8	-3.37246	8.8	-3.17884	8.8	-3.56808	8.8	-1.72315	8.8
-2.55025	8.81667	0.61953	8.81667	0.37526	8.81667	0.86522	8.81667	0.14388	8.81667	1.09541	8.81667	-0.09615	8.81667	1.33625	8.81667	1.5755	8.81667	-0.59411	8.81667	-0.83279	8.81667	1.81512	8.81667	-1.08089	8.81667	2.05252	8.81667	-0.34537	8.81667	-4.01149	8.81667	-1.31994	8.81667	-2.775	8.81667	-2.99973	8.88333	-2.31705	8.81667	-2.11871	8.81667	-3.37606	8.81667	-3.18117	8.81667	-3.57157	8.81667	-1.72712	8.81667
-2.55213	8.83333	0.61905	8.83333	0.37505	8.83333	0.86536	8.83333	0.14418	8.83333	1.09517	8.83333	-0.09806	8.83333	1.33384	8.83333	1.57474	8.83333	-0.59142	8.83333	-0.83265	8.83333	1.8155	8.83333	-1.07846	8.83333	2.05565	8.83333	-0.34408	8.83333	-4.01129	8.83333	-1.32252	8.83333	-2.77649	8.83333	-2.99822	8.9	-2.31974	8.83333	-2.12424	8.83333	-3.38228	8.83333	-3.18729	8.83333	-3.57767	8.83333	-1.73219	8.83333
-2.55373	8.85	0.61912	8.85	0.37303	8.85	0.86545	8.85	0.14457	8.85	1.09334	8.85	-0.09676	8.85	1.33607	8.85	1.57546	8.85	-0.59188	8.85	-0.83429	8.85	1.81613	8.85	-1.08108	8.85	2.05544	8.85	-0.34486	8.85	-4.01287	8.85	-1.32647	8.85	-2.7764	8.85	-3.00556	8.91667	-2.3243	8.85	-2.12991	8.85	-3.38808	8.85	-3.19289	8.85	-3.58312	8.85	-1.73767	8.85
-2.55707	8.86667	0.62271	8.86667	0.37751	8.86667	0.86809	8.86667	0.14712	8.86667	1.09301	8.86667	-0.09628	8.86667	1.33521	8.86667	1.57403	8.86667	-0.58827	8.86667	-0.83218	8.86667	1.8157	8.86667	-1.07989	8.86667	2.05523	8.86667	-0.34313	8.86667	-4.01626	8.86667	-1.32702	8.86667	-2.78285	8.86667	-3.00649	8.93333	-2.33081	8.86667	-2.1358	8.86667	-3.39795	8.86667	-3.20344	8.86667	-3.59344	8.86667	-1.74275	8.86667
-2.55771	8.88333	0.6206	8.88333	0.3735	8.88333	0.86745	8.88333	0.14202	8.88333	1.09332	8.88333	-0.10135	8.88333	1.33511	8.88333	1.57342	8.88333	-0.59276	8.88333	-0.83862	8.88333	1.81683	8.88333	-1.08362	8.88333	2.05853	8.88333	-0.34707	8.88333	-4.01606	8.88333	-1.32988	8.88333	-2.7827	8.88333	-3.0078	8.95	-2.33501	8.88333	-2.14105	8.88333	-3.40305	8.88333	-3.20838	8.88333	-3.59831	8.88333	-1.74896	8.88333
-2.55945	8.9	0.61907	8.9	0.37236	8.9	0.86758	8.9	0.13914	8.9	1.09449	8.9	-0.1029	8.9	1.33594	8.9	1.57638	8.9	-0.59219	8.9	-0.83702	8.9	1.81571	8.9	-1.08486	8.9	2.05701	8.9	-0.3476	8.9	-4.01716	8.9	-1.33111	8.9	-2.78289	8.9	-3.01436	8.96667	-2.33862	8.9	-2.14477	8.9	-3.40831	8.9	-3.21186	8.9	-3.60355	8.9	-1.75386	8.9
-2.56465	8.91667	0.62015	8.91667	0.3744	8.91667	0.866	8.91667	0.13995	8.91667	1.09582	8.91667	-0.09952	8.91667	1.33714	8.91667	1.57577	8.91667	-0.59313	8.91667	-0.83387	8.91667	1.81273	8.91667	-1.08054	8.91667	2.05434	8.91667	-0.34691	8.91667	-4.02106	8.91667	-1.32725	8.91667	-2.78655	8.91667	-3.01411	8.98333	-2.3434	8.91667	-2.14978	8.91667	-3.41771	8.91667	-3.2209	8.91667	-3.61251	8.91667	-1.75739	8.91667
-2.56515	8.93333	0.62073	8.93333	0.37743	8.93333	0.86726	8.93333	0.13921	8.93333	1.09547	8.93333	-0.10237	8.93333	1.33767	8.93333	1.57839	8.93333	-0.59403	8.93333	-0.83598	8.93333	1.81159	8.93333	-1.0832	8.93333	2.05426	8.93333	-0.34911	8.93333	-4.0209	8.93333	-1.32961	8.93333	-2.78596	8.93333	-3.00828	9	-2.34767	8.93333	-2.15467	8.93333	-3.42277	8.93333	-3.22657	8.93333	-3.6176	8.93333	-1.76352	8.93333
-2.56719	8.95	0.61899	8.95	0.37676	8.95	0.86195	8.95	0.1391	8.95	1.0893	8.95	-0.10171	8.95	1.33521	8.95	1.57699	8.95	-0.59404	8.95	-0.83528	8.95	1.80887	8.95	-1.08157	8.95	2.05041	8.95	-0.34929	8.95	-4.02672	8.95	-1.32931	8.95	-2.78638	8.95	-3.01394	9.01667	-2.35552	8.95	-2.16245	8.95	-3.43138	8.95	-3.23377	8.95	-3.62646	8.95	-1.76914	8.95
-2.5694	8.96667	0.61882	8.96667	0.37477	8.96667	0.86279	8.96667	0.14013	8.96667	1.08975	8.96667	-0.10092	8.96667	1.33237	8.96667	1.57317	8.96667	-0.59431	8.96667	-0.83424	8.96667	1.80657	8.96667	-1.08131	8.96667	2.0446	8.96667	-0.35032	8.96667	-4.03148	8.96667	-1.3278	8.96667	-2.78885	8.96667	-3.01793	9.03333	-2.36102	8.96667	-2.16691	8.96667	-3.43763	8.96667	-3.23721	8.96667	-3.63374	8.96667	-1.77355	8.96667
-2.57473	8.98333	0.6201	8.98333	0.37746	8.98333	0.86208	8.98333	0.14469	8.98333	1.09061	8.98333	-0.09953	8.98333	1.33153	8.98333	1.57014	8.98333	-0.59514	8.98333	-0.83316	8.98333	1.80767	8.98333	-1.08352	8.98333	2.0415	8.98333	-0.35049	8.98333	-4.03421	8.98333	-1.32849	8.98333	-2.78949	8.98333	-3.01544	9.05	-2.3703	8.98333	-2.17673	8.98333	-3.4456	8.98333	-3.24355	8.98333	-3.64123	8.98333	-1.78011	8.98333
-2.57545	9	0.6173	9	0.37368	9	0.85914	9	0.13887	9	1.09076	9	-0.10501	9	1.33479	9	1.57451	9	-0.60317	9	-0.83942	9	1.81042	9	-1.08725	9	2.0431	9	-0.35627	9	-4.0341	9	-1.33254	9	-2.78685	9	-3.01552	9.06667	-2.37236	9	-2.18077	9	-3.4478	9	-3.24235	9	-3.64306	9	-1.78363	9
-2.57932	9.01667	0.61771	9.01667	0.37601	9.01667	0.861	9.01667	0.13937	9.01667	1.09035	9.01667	-0.10107	9.01667	1.33076	9.01667	1.5703	9.01667	-0.59682	9.01667	-0.83626	9.01667	1.80673	9.01667	-1.0841	9.01667	2.03696	9.01667	-0.35056	9.01667	-4.04411	9.01667	-1.33003	9.01667	-2.79184	9.01667	-3.0168	9.08333	-2.37849	9.01667	-2.18557	9.01667	-3.45689	9.01667	-3.24929	9.01667	-3.65376	9.01667	-1.78573	9.01667
-2.58483	9.03333	0.61852	9.03333	0.37966	9.03333	0.86335	9.03333	0.14361	9.03333	1.09253	9.03333	-0.09637	9.03333	1.33187	9.03333	1.57084	9.03333	-0.594	9.03333	-0.83452	9.03333	1.80456	9.03333	-1.08358	9.03333	2.03465	9.03333	-0.34563	9.03333	-4.05109	9.03333	-1.33088	9.03333	-2.79576	9.03333	-3.02193	9.1	-2.38603	9.03333	-2.19222	9.03333	-3.46542	9.03333	-3.25483	9.03333	-3.66228	9.03333	-1.78916	9.03333
-2.58565	9.05	0.61664	9.05	0.37709	9.05	0.86224	9.05	0.14081	9.05	1.09369	9.05	-0.09743	9.05	1.33449	9.05	1.57609	9.05	-0.59695	9.05	-0.83937	9.05	1.80259	9.05	-1.08385	9.05	2.03126	9.05	-0.34738	9.05	-4.05582	9.05	-1.32948	9.05	-2.79538	9.05	-3.02111	9.11667	-2.38787	9.05	-2.19484	9.05	-3.47002	9.05	-3.25735	9.05	-3.66764	9.05	-1.79224	9.05
-2.58657	9.06667	0.61402	9.06667	0.37757	9.06667	0.8603	9.06667	0.14058	9.06667	1.09407	9.06667	-0.10098	9.06667	1.33381	9.06667	1.57661	9.06667	-0.5997	9.06667	-0.84127	9.06667	1.80199	9.06667	-1.08378	9.06667	2.02903	9.06667	-0.34927	9.06667	-4.05871	9.06667	-1.32906	9.06667	-2.79579	9.06667	-3.01766	9.13333	-2.39146	9.06667	-2.19891	9.06667	-3.47197	9.06667	-3.2574	9.06667	-3.6703	9.06667	-1.79578	9.06667
-2.59034	9.08333	0.61343	9.08333	0.37719	9.08333	0.85818	9.08333	0.14122	9.08333	1.09526	9.08333	-0.10035	9.08333	1.33589	9.08333	1.57736	9.08333	-0.60226	9.08333	-0.84282	9.08333	1.80012	9.08333	-1.08359	9.08333	2.02466	9.08333	-0.34977	9.08333	-4.06318	9.08333	-1.33152	9.08333	-2.79754	9.08333	-3.01557	9.15	-2.39735	9.08333	-2.20374	9.08333	-3.47496	9.08333	-3.25794	9.08333	-3.67572	9.08333	-1.79896	9.08333
-2.59964	9.1	0.61523	9.1	0.38147	9.1	0.85863	9.1	0.14714	9.1	1.09506	9.1	-0.09274	9.1	1.3337	9.1	1.57375	9.1	-0.59179	9.1	-0.83425	9.1	1.7912	9.1	-1.0753	9.1	2.0125	9.1	-0.33994	9.1	-4.07627	9.1	-1.32051	9.1	-2.80265	9.1	-3.02296	9.16667	-2.40519	9.1	-2.20946	9.1	-3.48676	9.1	-3.26591	9.1	-3.68745	9.1	-1.79769	9.1
-2.60416	9.11667	0.61214	9.11667	0.37758	9.11667	0.85756	9.11667	0.14584	9.11667	1.09604	9.11667	-0.09715	9.11667	1.33699	9.11667	1.57596	9.11667	-0.59504	9.11667	-0.83687	9.11667	1.79387	9.11667	-1.07666	9.11667	2.00905	9.11667	-0.34352	9.11667	-4.07941	9.11667	-1.32437	9.11667	-2.80509	9.11667	-3.02395	9.18333	-2.40911	9.11667	-2.2147	9.11667	-3.48942	9.11667	-3.26436	9.11667	-3.69107	9.11667	-1.80154	9.11667
-2.60903	9.13333	0.61195	9.13333	0.37547	9.13333	0.85627	9.13333	0.14251	9.13333	1.09551	9.13333	-0.10062	9.13333	1.33284	9.13333	1.57292	9.13333	-0.59196	9.13333	-0.83629	9.13333	1.78789	9.13333	-1.07673	9.13333	2.00259	9.13333	-0.34633	9.13333	-4.08602	9.13333	-1.32192	9.13333	-2.80734	9.13333	-3.02366	9.2	-2.41495	9.13333	-2.22056	9.13333	-3.49202	9.13333	-3.26426	9.13333	-3.69636	9.13333	-1.80059	9.13333
-2.61333	9.15	0.61259	9.15	0.37646	9.15	0.85743	9.15	0.14312	9.15	1.09652	9.15	-0.10016	9.15	1.33314	9.15	1.57289	9.15	-0.59368	9.15	-0.83731	9.15	1.78614	9.15	-1.08088	9.15	1.99838	9.15	-0.34853	9.15	-4.08925	9.15	-1.32413	9.15	-2.80954	9.15	-3.02928	9.21667	-2.42051	9.15	-2.22797	9.15	-3.49302	9.15	-3.26495	9.15	-3.69915	9.15	-1.80586	9.15
-2.62001	9.16667	0.61475	9.16667	0.37917	9.16667	0.85794	9.16667	0.1458	9.16667	1.09507	9.16667	-0.09499	9.16667	1.32809	9.16667	1.566	9.16667	-0.58754	9.16667	-0.83187	9.16667	1.77771	9.16667	-1.0754	9.16667	1.98448	9.16667	-0.34373	9.16667	-4.10366	9.16667	-1.32116	9.16667	-2.81732	9.16667	-3.03032	9.23333	-2.4257	9.16667	-2.23172	9.16667	-3.50238	9.16667	-3.27118	9.16667	-3.71269	9.16667	-1.80387	9.16667
-2.62705	9.18333	0.61509	9.18333	0.37806	9.18333	0.85617	9.18333	0.1431	9.18333	1.09771	9.18333	-0.09603	9.18333	1.32855	9.18333	1.56734	9.18333	-0.58855	9.18333	-0.83294	9.18333	1.77825	9.18333	-1.08022	9.18333	1.98093	9.18333	-0.34314	9.18333	-4.10733	9.18333	-1.32149	9.18333	-2.82344	9.18333	-3.03878	9.25	-2.43271	9.18333	-2.23851	9.18333	-3.50246	9.18333	-3.27091	9.18333	-3.71572	9.18333	-1.80907	9.18333
-2.62964	9.2	0.61066	9.2	0.37523	9.2	0.8514	9.2	0.14014	9.2	1.09535	9.2	-0.09705	9.2	1.3275	9.2	1.56307	9.2	-0.59055	9.2	-0.83217	9.2	1.77521	9.2	-1.08036	9.2	1.97547	9.2	-0.34301	9.2	-4.11181	9.2	-1.32043	9.2	-2.82638	9.2	-3.04669	9.26667	-2.43519	9.2	-2.24112	9.2	-3.50449	9.2	-3.26876	9.2	-3.71791	9.2	-1.80915	9.2
-2.638	9.21667	0.61298	9.21667	0.37817	9.21667	0.85483	9.21667	0.14396	9.21667	1.09722	9.21667	-0.09282	9.21667	1.32704	9.21667	1.55931	9.21667	-0.58677	9.21667	-0.82851	9.21667	1.77041	9.21667	-1.0783	9.21667	1.96712	9.21667	-0.33999	9.21667	-4.12113	9.21667	-1.32047	9.21667	-2.83484	9.21667	-3.04755	9.28333	-2.44289	9.21667	-2.24755	9.21667	-3.50798	9.21667	-3.27123	9.21667	-3.7238	9.21667	-1.8101	9.21667
-2.63938	9.23333	0.6135	9.23333	0.37461	9.23333	0.85449	9.23333	0.13953	9.23333	1.09572	9.23333	-0.09982	9.23333	1.32875	9.23333	1.5589	9.23333	-0.59333	9.23333	-0.83689	9.23333	1.77056	9.23333	-1.08171	9.23333	1.966	9.23333	-0.34645	9.23333	-4.122	9.23333	-1.3254	9.23333	-2.83573	9.23333	-3.04944	9.3	-2.44459	9.23333	-2.25042	9.23333	-3.50693	9.23333	-3.26916	9.23333	-3.72242	9.23333	-1.81233	9.23333
-2.64665	9.25	0.6122	9.25	0.37634	9.25	0.85609	9.25	0.14048	9.25	1.09338	9.25	-0.09728	9.25	1.32623	9.25	1.55267	9.25	-0.58845	9.25	-0.83197	9.25	1.76022	9.25	-1.07526	9.25	1.95446	9.25	-0.34231	9.25	-4.13353	9.25	-1.31897	9.25	-2.84351	9.25	-3.05802	9.31667	-2.45037	9.25	-2.2544	9.25	-3.51193	9.25	-3.27099	9.25	-3.72822	9.25	-1.80924	9.25
-2.65415	9.26667	0.61651	9.26667	0.37861	9.26667	0.85567	9.26667	0.14176	9.26667	1.09206	9.26667	-0.097	9.26667	1.32615	9.26667	1.55306	9.26667	-0.58703	9.26667	-0.83119	9.26667	1.75321	9.26667	-1.07582	9.26667	1.94844	9.26667	-0.34111	9.26667	-4.13948	9.26667	-1.31848	9.26667	-2.85174	9.26667	-3.06666	9.33333	-2.45726	9.26667	-2.26106	9.26667	-3.51516	9.26667	-3.27377	9.26667	-3.7303	9.26667	-1.80884	9.26667
-2.65678	9.28333	0.61679	9.28333	0.37688	9.28333	0.85415	9.28333	0.13807	9.28333	1.09304	9.28333	-0.10183	9.28333	1.32658	9.28333	1.5496	9.28333	-0.59126	9.28333	-0.83385	9.28333	1.74827	9.28333	-1.08184	9.28333	1.94202	9.28333	-0.34473	9.28333	-4.14429	9.28333	-1.32145	9.28333	-2.85317	9.28333	-3.06602	9.35	-2.46119	9.28333	-2.26637	9.28333	-3.51248	9.28333	-3.27158	9.28333	-3.73082	9.28333	-1.81133	9.28333
-2.65918	9.3	0.61729	9.3	0.36909	9.3	0.85123	9.3	0.13574	9.3	1.09035	9.3	-0.10194	9.3	1.32053	9.3	1.5454	9.3	-0.5924	9.3	-0.83349	9.3	1.74266	9.3	-1.08293	9.3	1.93713	9.3	-0.34726	9.3	-4.14827	9.3	-1.32256	9.3	-2.85551	9.3	-3.07337	9.36667	-2.46373	9.3	-2.26812	9.3	-3.51049	9.3	-3.2697	9.3	-3.72866	9.3	-1.8102	9.3
-2.66665	9.31667	0.62407	9.31667	0.37063	9.31667	0.85582	9.31667	0.13785	9.31667	1.09111	9.31667	-0.1	9.31667	1.31944	9.31667	1.54182	9.31667	-0.58775	9.31667	-0.83288	9.31667	1.73767	9.31667	-1.08373	9.31667	1.93104	9.31667	-0.34626	9.31667	-4.15565	9.31667	-1.32135	9.31667	-2.86298	9.31667	-3.07535	9.38333	-2.47079	9.31667	-2.27453	9.31667	-3.51337	9.31667	-3.27429	9.31667	-3.7333	9.31667	-1.8129	9.31667
-2.67415	9.33333	0.62516	9.33333	0.37336	9.33333	0.85475	9.33333	0.14328	9.33333	1.09256	9.33333	-0.09697	9.33333	1.3149	9.33333	1.53275	9.33333	-0.58203	9.33333	-0.82786	9.33333	1.72663	9.33333	-1.0808	9.33333	1.92049	9.33333	-0.34087	9.33333	-4.16629	9.33333	-1.31683	9.33333	-2.87131	9.33333	-3.08445	9.4	-2.47757	9.33333	-2.27884	9.33333	-3.51884	9.33333	-3.27887	9.33333	-3.73663	9.33333	-1.8091	9.33333
-2.67574	9.35	0.61936	9.35	0.36928	9.35	0.85128	9.35	0.1387	9.35	1.08937	9.35	-0.1024	9.35	1.31304	9.35	1.52813	9.35	-0.58579	9.35	-0.83296	9.35	1.72298	9.35	-1.08301	9.35	1.91661	9.35	-0.34551	9.35	-4.16964	9.35	-1.31705	9.35	-2.87174	9.35	-3.0904	9.41667	-2.47851	9.35	-2.2807	9.35	-3.51635	9.35	-3.27522	9.35	-3.73504	9.35	-1.80582	9.35
-2.68203	9.36667	0.62188	9.36667	0.37127	9.36667	0.85307	9.36667	0.13978	9.36667	1.08732	9.36667	-0.09896	9.36667	1.31248	9.36667	1.52275	9.36667	-0.58124	9.36667	-0.83184	9.36667	1.71745	9.36667	-1.07992	9.36667	1.91105	9.36667	-0.34351	9.36667	-4.17527	9.36667	-1.314	9.36667	-2.87811	9.36667	-3.09554	9.43333	-2.48272	9.36667	-2.28287	9.36667	-3.52166	9.36667	-3.27945	9.36667	-3.74025	9.36667	-1.80367	9.36667
-2.68428	9.38333	0.62089	9.38333	0.36872	9.38333	0.85336	9.38333	0.13499	9.38333	1.0903	9.38333	-0.10316	9.38333	1.31346	9.38333	1.51972	9.38333	-0.58515	9.38333	-0.83469	9.38333	1.71527	9.38333	-1.08122	9.38333	1.90951	9.38333	-0.34961	9.38333	-4.1753	9.38333	-1.31755	9.38333	-2.88042	9.38333	-3.09813	9.45	-2.48815	9.38333	-2.28797	9.38333	-3.51744	9.38333	-3.27791	9.38333	-3.73669	9.38333	-1.80391	9.38333
-2.69228	9.4	0.61964	9.4	0.3709	9.4	0.85318	9.4	0.13913	9.4	1.08509	9.4	-0.10075	9.4	1.30491	9.4	1.5091	9.4	-0.57999	9.4	-0.83204	9.4	1.7039	9.4	-1.07675	9.4	1.8982	9.4	-0.34499	9.4	-4.18685	9.4	-1.31465	9.4	-2.88924	9.4	-3.10259	9.46667	-2.49062	9.4	-2.2887	9.4	-3.52381	9.4	-3.28482	9.4	-3.74432	9.4	-1.80295	9.4
-2.699	9.41667	0.62142	9.41667	0.36946	9.41667	0.85614	9.41667	0.13645	9.41667	1.08423	9.41667	-0.10264	9.41667	1.30351	9.41667	1.5049	9.41667	-0.58387	9.41667	-0.83219	9.41667	1.69969	9.41667	-1.08099	9.41667	1.89362	9.41667	-0.34617	9.41667	-4.19114	9.41667	-1.31876	9.41667	-2.89575	9.41667	-3.11066	9.48333	-2.4957	9.41667	-2.29223	9.41667	-3.52148	9.41667	-3.28704	9.41667	-3.74155	9.41667	-1.80709	9.41667
-2.70421	9.43333	0.62227	9.43333	0.36901	9.43333	0.85668	9.43333	0.13626	9.43333	1.08269	9.43333	-0.10228	9.43333	1.29584	9.43333	1.49507	9.43333	-0.58273	9.43333	-0.83039	9.43333	1.68973	9.43333	-1.07838	9.43333	1.88587	9.43333	-0.34372	9.43333	-4.19604	9.43333	-1.31756	9.43333	-2.90056	9.43333	-3.11609	9.5	-2.49952	9.43333	-2.29513	9.43333	-3.52153	9.43333	-3.29141	9.43333	-3.74184	9.43333	-1.80833	9.43333
-2.70846	9.45	0.62002	9.45	0.3678	9.45	0.85429	9.45	0.13543	9.45	1.07946	9.45	-0.10447	9.45	1.29322	9.45	1.49116	9.45	-0.58586	9.45	-0.82966	9.45	1.68708	9.45	-1.0817	9.45	1.88398	9.45	-0.34722	9.45	-4.19527	9.45	-1.32256	9.45	-2.9043	9.45	-3.1248	9.51667	-2.50338	9.45	-2.29524	9.45	-3.51969	9.45	-3.29167	9.45	-3.73874	9.45	-1.80835	9.45
-2.71202	9.46667	0.62104	9.46667	0.36774	9.46667	0.85441	9.46667	0.13485	9.46667	1.07578	9.46667	-0.10565	9.46667	1.28636	9.46667	1.48398	9.46667	-0.58392	9.46667	-0.82951	9.46667	1.67938	9.46667	-1.0818	9.46667	1.87835	9.46667	-0.34716	9.46667	-4.20003	9.46667	-1.32248	9.46667	-2.90803	9.46667	-3.12602	9.53333	-2.50528	9.46667	-2.29553	9.46667	-3.52159	9.46667	-3.29787	9.46667	-3.73985	9.46667	-1.80594	9.46667
-2.71766	9.48333	0.62212	9.48333	0.36992	9.48333	0.85568	9.48333	0.13771	9.48333	1.06997	9.48333	-0.10391	9.48333	1.27954	9.48333	1.47583	9.48333	-0.58065	9.48333	-0.82711	9.48333	1.67141	9.48333	-1.07984	9.48333	1.86934	9.48333	-0.34387	9.48333	-4.20678	9.48333	-1.32025	9.48333	-2.91518	9.48333	-3.13269	9.55	-2.51171	9.48333	-2.29907	9.48333	-3.52667	9.48333	-3.30493	9.48333	-3.74553	9.48333	-1.80415	9.48333
-2.72442	9.5	0.62076	9.5	0.3707	9.5	0.85431	9.5	0.13878	9.5	1.06516	9.5	-0.10222	9.5	1.27131	9.5	1.46777	9.5	-0.5821	9.5	-0.82723	9.5	1.66344	9.5	-1.07733	9.5	1.86448	9.5	-0.34316	9.5	-4.20917	9.5	-1.31769	9.5	-2.92131	9.5	-3.14108	9.56667	-2.5149	9.5	-2.29873	9.5	-3.52644	9.5	-3.31005	9.5	-3.74878	9.5	-1.80381	9.5
-2.73146	9.51667	0.6185	9.51667	0.3718	9.51667	0.85261	9.51667	0.13775	9.51667	1.062	9.51667	-0.09945	9.51667	1.26484	9.51667	1.4625	9.51667	-0.5782	9.51667	-0.82868	9.51667	1.658	9.51667	-1.07717	9.51667	1.85932	9.51667	-0.33899	9.51667	-4.21041	9.51667	-1.31733	9.51667	-2.93002	9.51667	-3.14611	9.58333	-2.52003	9.51667	-2.29954	9.51667	-3.52971	9.51667	-3.31989	9.51667	-3.74987	9.51667	-1.80632	9.51667
-2.73398	9.53333	0.61888	9.53333	0.37199	9.53333	0.85004	9.53333	0.13762	9.53333	1.05769	9.53333	-0.10049	9.53333	1.25942	9.53333	1.4567	9.53333	-0.58493	9.53333	-0.83485	9.53333	1.65493	9.53333	-1.08204	9.53333	1.85698	9.53333	-0.34444	9.53333	-4.20759	9.53333	-1.32026	9.53333	-2.93175	9.53333	-3.15215	9.6	-2.52264	9.53333	-2.29917	9.53333	-3.52743	9.53333	-3.32079	9.53333	-3.7454	9.53333	-1.80742	9.53333
-2.73786	9.55	0.6183	9.55	0.37235	9.55	0.84838	9.55	0.13819	9.55	1.05396	9.55	-0.10156	9.55	1.25328	9.55	1.45175	9.55	-0.58732	9.55	-0.83618	9.55	1.64916	9.55	-1.08173	9.55	1.85247	9.55	-0.3505	9.55	-4.21106	9.55	-1.3204	9.55	-2.93728	9.55	-3.15605	9.61667	-2.52196	9.55	-2.29634	9.55	-3.53167	9.55	-3.32733	9.55	-3.74667	9.55	-1.80628	9.55
-2.74375	9.56667	0.61585	9.56667	0.37517	9.56667	0.84438	9.56667	0.14232	9.56667	1.04664	9.56667	-0.09563	9.56667	1.24503	9.56667	1.44189	9.56667	-0.58479	9.56667	-0.83288	9.56667	1.63816	9.56667	-1.07595	9.56667	1.84357	9.56667	-0.34579	9.56667	-4.21561	9.56667	-1.31469	9.56667	-2.94545	9.56667	-3.16697	9.63333	-2.52475	9.56667	-2.29479	9.56667	-3.53796	9.56667	-3.33648	9.56667	-3.75331	9.56667	-1.80318	9.56667
-2.74565	9.58333	0.61365	9.58333	0.37435	9.58333	0.83747	9.58333	0.14176	9.58333	1.03989	9.58333	-0.09917	9.58333	1.238	9.58333	1.43623	9.58333	-0.58671	9.58333	-0.83431	9.58333	1.63363	9.58333	-1.0807	9.58333	1.83981	9.58333	-0.34699	9.58333	-4.21495	9.58333	-1.32033	9.58333	-2.94895	9.58333	-3.1712	9.65	-2.52518	9.58333	-2.29439	9.58333	-3.54102	9.58333	-3.3429	9.58333	-3.75241	9.58333	-1.80546	9.58333
-2.75081	9.6	0.61154	9.6	0.3719	9.6	0.83314	9.6	0.14092	9.6	1.03325	9.6	-0.09642	9.6	1.23166	9.6	1.43015	9.6	-0.58726	9.6	-0.83533	9.6	1.62825	9.6	-1.08193	9.6	1.83527	9.6	-0.34324	9.6	-4.21851	9.6	-1.32076	9.6	-2.95644	9.6	-3.17828	9.66667	-2.52853	9.6	-2.29479	9.6	-3.54619	9.6	-3.34841	9.6	-3.75328	9.6	-1.80499	9.6
-2.7524	9.61667	0.6067	9.61667	0.36723	9.61667	0.82719	9.61667	0.13734	9.61667	1.02683	9.61667	-0.0998	9.61667	1.22555	9.61667	1.42771	9.61667	-0.59108	9.61667	-0.84127	9.61667	1.62511	9.61667	-1.0852	9.61667	1.83311	9.61667	-0.34742	9.61667	-4.2191	9.61667	-1.32429	9.61667	-2.96011	9.61667	-3.1807	9.68333	-2.52891	9.61667	-2.29334	9.61667	-3.54658	9.61667	-3.35106	9.61667	-3.75201	9.61667	-1.80445	9.61667
-2.75931	9.63333	0.60874	9.63333	0.36916	9.63333	0.82261	9.63333	0.14041	9.63333	1.01993	9.63333	-0.09384	9.63333	1.21814	9.63333	1.41996	9.63333	-0.58378	9.63333	-0.83301	9.63333	1.61684	9.63333	-1.07695	9.63333	1.82634	9.63333	-0.34292	9.63333	-4.22463	9.63333	-1.31536	9.63333	-2.96916	9.63333	-3.18527	9.7	-2.53171	9.63333	-2.29458	9.63333	-3.55717	9.63333	-3.36156	9.63333	-3.76033	9.63333	-1.80284	9.63333
-2.76104	9.65	0.60305	9.65	0.36575	9.65	0.8174	9.65	0.13669	9.65	1.01444	9.65	-0.09566	9.65	1.21346	9.65	1.41622	9.65	-0.58672	9.65	-0.83758	9.65	1.61355	9.65	-1.07806	9.65	1.82352	9.65	-0.34573	9.65	-4.22616	9.65	-1.32068	9.65	-2.97447	9.65	-3.19265	9.71667	-2.534	9.65	-2.29587	9.65	-3.561	9.65	-3.36629	9.65	-3.7611	9.65	-1.8039	9.65
-2.76822	9.66667	0.59852	9.66667	0.36494	9.66667	0.81039	9.66667	0.13821	9.66667	1.00724	9.66667	-0.09364	9.66667	1.2055	9.66667	1.40624	9.66667	-0.58597	9.66667	-0.8359	9.66667	1.60752	9.66667	-1.07422	9.66667	1.81846	9.66667	-0.34181	9.66667	-4.2323	9.66667	-1.32157	9.66667	-2.98145	9.66667	-3.1987	9.73333	-2.53558	9.66667	-2.29428	9.66667	-3.57031	9.66667	-3.37374	9.66667	-3.76915	9.66667	-1.80275	9.66667
-2.7703	9.68333	0.5957	9.68333	0.36341	9.68333	0.80572	9.68333	0.13655	9.68333	1.00388	9.68333	-0.09719	9.68333	1.20297	9.68333	1.40324	9.68333	-0.59229	9.68333	-0.84287	9.68333	1.60974	9.68333	-1.07968	9.68333	1.82139	9.68333	-0.34924	9.68333	-4.23131	9.68333	-1.32583	9.68333	-2.98347	9.68333	-3.20383	9.75	-2.53635	9.68333	-2.29651	9.68333	-3.5708	9.68333	-3.37527	9.68333	-3.76804	9.68333	-1.8071	9.68333
-2.77107	9.7	0.59154	9.7	0.36387	9.7	0.79863	9.7	0.13343	9.7	0.99608	9.7	-0.09753	9.7	1.19499	9.7	1.39647	9.7	-0.59367	9.7	-0.84195	9.7	1.6078	9.7	-1.08022	9.7	1.82008	9.7	-0.34837	9.7	-4.23003	9.7	-1.32544	9.7	-2.98698	9.7	-3.20739	9.76667	-2.53617	9.7	-2.2964	9.7	-3.57583	9.7	-3.38054	9.7	-3.77293	9.7	-1.80526	9.7
-2.77448	9.71667	0.58827	9.71667	0.36634	9.71667	0.79235	9.71667	0.13649	9.71667	0.98885	9.71667	-0.0927	9.71667	1.18643	9.71667	1.38687	9.71667	-0.58629	9.71667	-0.83462	9.71667	1.60065	9.71667	-1.07344	9.71667	1.81517	9.71667	-0.34113	9.71667	-4.23376	9.71667	-1.31978	9.71667	-2.99313	9.71667	-3.21557	9.78333	-2.53551	9.71667	-2.29446	9.71667	-3.58522	9.71667	-3.38962	9.71667	-3.78227	9.71667	-1.80205	9.71667
-2.77383	9.73333	0.58528	9.73333	0.36503	9.73333	0.78685	9.73333	0.13523	9.73333	0.98355	9.73333	-0.09675	9.73333	1.1806	9.73333	1.38089	9.73333	-0.58539	9.73333	-0.83414	9.73333	1.59837	9.73333	-1.07047	9.73333	1.81403	9.73333	-0.33958	9.73333	-4.23256	9.73333	-1.31896	9.73333	-2.99911	9.73333	-3.22317	9.8	-2.53634	9.73333	-2.29476	9.73333	-3.59074	9.73333	-3.39501	9.73333	-3.78599	9.73333	-1.80244	9.73333
-2.77406	9.75	0.58132	9.75	0.36737	9.75	0.78059	9.75	0.13467	9.75	0.97726	9.75	-0.09525	9.75	1.17603	9.75	1.37548	9.75	-0.58431	9.75	-0.83317	9.75	1.595	9.75	-1.07109	9.75	1.81434	9.75	-0.33597	9.75	-4.23133	9.75	-1.32072	9.75	-3.00223	9.75	-3.22652	9.81667	-2.53634	9.75	-2.29528	9.75	-3.59568	9.75	-3.40018	9.75	-3.79069	9.75	-1.80544	9.75
-2.77216	9.76667	0.57593	9.76667	0.36553	9.76667	0.77396	9.76667	0.13425	9.76667	0.97093	9.76667	-0.1004	9.76667	1.17011	9.76667	1.37131	9.76667	-0.58649	9.76667	-0.83578	9.76667	1.59423	9.76667	-1.07005	9.76667	1.81692	9.76667	-0.33915	9.76667	-4.23114	9.76667	-1.32377	9.76667	-3.00347	9.76667	-3.2315	9.83333	-2.53585	9.76667	-2.2918	9.76667	-3.59938	9.76667	-3.40415	9.76667	-3.7938	9.76667	-1.8082	9.76667
-2.77567	9.78333	0.5745	9.78333	0.36453	9.78333	0.77013	9.78333	0.13554	9.78333	0.96681	9.78333	-0.09499	9.78333	1.1647	9.78333	1.36529	9.78333	-0.5825	9.78333	-0.82967	9.78333	1.58882	9.78333	-1.0662	9.78333	1.81498	9.78333	-0.33647	9.78333	-4.23408	9.78333	-1.32293	9.78333	-3.00942	9.78333	-3.23173	9.85	-2.53887	9.78333	-2.29253	9.78333	-3.60838	9.78333	-3.41318	9.78333	-3.80305	9.78333	-1.80837	9.78333
-2.77546	9.8	0.56957	9.8	0.36296	9.8	0.76307	9.8	0.13524	9.8	0.96035	9.8	-0.09702	9.8	1.1596	9.8	1.36166	9.8	-0.5857	9.8	-0.82889	9.8	1.58946	9.8	-1.06878	9.8	1.81699	9.8	-0.33771	9.8	-4.23417	9.8	-1.32286	9.8	-3.01264	9.8	-3.23744	9.86667	-2.54039	9.8	-2.29233	9.8	-3.61469	9.8	-3.41914	9.8	-3.80971	9.8	-1.80599	9.8
-2.77375	9.81667	0.56035	9.81667	0.35693	9.81667	0.75364	9.81667	0.12995	9.81667	0.95044	9.81667	-0.10094	9.81667	1.15217	9.81667	1.3554	9.81667	-0.58692	9.81667	-0.83327	9.81667	1.58927	9.81667	-1.0727	9.81667	1.81714	9.81667	-0.34097	9.81667	-4.23358	9.81667	-1.32274	9.81667	-3.01313	9.81667	-3.23705	9.88333	-2.53735	9.81667	-2.29269	9.81667	-3.6199	9.81667	-3.42403	9.81667	-3.81447	9.81667	-1.80591	9.81667
-2.77592	9.83333	0.5569	9.83333	0.35656	9.83333	0.74966	9.83333	0.12811	9.83333	0.94719	9.83333	-0.10212	9.83333	1.14977	9.83333	1.34998	9.83333	-0.58556	9.83333	-0.83397	9.83333	1.58859	9.83333	-1.07566	9.83333	1.81752	9.83333	-0.34136	9.83333	-4.23603	9.83333	-1.32221	9.83333	-3.01697	9.83333	-3.2431	9.9	-2.53763	9.83333	-2.29099	9.83333	-3.62529	9.83333	-3.43018	9.83333	-3.81889	9.83333	-1.80442	9.83333
-2.77626	9.85	0.55036	9.85	0.35253	9.85	0.74303	9.85	0.12548	9.85	0.94095	9.85	-0.10334	9.85	1.143	9.85	1.3459	9.85	-0.58681	9.85	-0.8362	9.85	1.58564	9.85	-1.07611	9.85	1.81521	9.85	-0.34428	9.85	-4.23856	9.85	-1.3219	9.85	-3.01613	9.85	-3.24507	9.91667	-2.53558	9.85	-2.28595	9.85	-3.6298	9.85	-3.43291	9.85	-3.82415	9.85	-1.80343	9.85
-2.77938	9.86667	0.54616	9.86667	0.35113	9.86667	0.73818	9.86667	0.12792	9.86667	0.93565	9.86667	-0.10108	9.86667	1.13744	9.86667	1.34128	9.86667	-0.58395	9.86667	-0.83215	9.86667	1.58511	9.86667	-1.07355	9.86667	1.81226	9.86667	-0.33986	9.86667	-4.2409	9.86667	-1.32266	9.86667	-3.01827	9.86667	-3.2483	9.93333	-2.53697	9.86667	-2.28639	9.86667	-3.63843	9.86667	-3.44139	9.86667	-3.83187	9.86667	-1.80115	9.86667
-2.77562	9.88333	0.53868	9.88333	0.34321	9.88333	0.73128	9.88333	0.1212	9.88333	0.9296	9.88333	-0.10581	9.88333	1.13371	9.88333	1.33979	9.88333	-0.5897	9.88333	-0.83683	9.88333	1.58707	9.88333	-1.07724	9.88333	1.81545	9.88333	-0.34168	9.88333	-4.23638	9.88333	-1.32576	9.88333	-3.01548	9.88333	-3.25054	9.95	-2.53323	9.88333	-2.28463	9.88333	-3.63827	9.88333	-3.44204	9.88333	-3.83182	9.88333	-1.80154	9.88333
-2.77748	9.9	0.5359	9.9	0.34153	9.9	0.72776	9.9	0.12141	9.9	0.9235	9.9	-0.10227	9.9	1.12828	9.9	1.33436	9.9	-0.58653	9.9	-0.83562	9.9	1.58282	9.9	-1.07734	9.9	1.81186	9.9	-0.34059	9.9	-4.2429	9.9	-1.3235	9.9	-3.01785	9.9	-3.2566	9.96667	-2.53629	9.9	-2.28664	9.9	-3.64684	9.9	-3.45055	9.9	-3.84117	9.9	-1.79986	9.9
-2.78055	9.91667	0.52874	9.91667	0.33395	9.91667	0.7207	9.91667	0.11604	9.91667	0.91778	9.91667	-0.10378	9.91667	1.12527	9.91667	1.33097	9.91667	-0.58534	9.91667	-0.83287	9.91667	1.58049	9.91667	-1.07797	9.91667	1.8088	9.91667	-0.34253	9.91667	-4.24521	9.91667	-1.32249	9.91667	-3.01497	9.91667	-3.26209	9.98333	-2.53862	9.91667	-2.28791	9.91667	-3.65218	9.91667	-3.45612	9.91667	-3.84655	9.91667	-1.79795	9.91667
-2.78191	9.93333	0.52263	9.93333	0.32778	9.93333	0.71512	9.93333	0.1129	9.93333	0.91124	9.93333	-0.10579	9.93333	1.12341	9.93333	1.32778	9.93333	-0.585	9.93333	-0.83512	9.93333	1.58114	9.93333	-1.07848	9.93333	1.80711	9.93333	-0.34201	9.93333	-4.25034	9.93333	-1.32287	9.93333	-3.0159	9.93333	-3.2594	10	-2.5386	9.93333	-2.2886	9.93333	-3.65754	9.93333	-3.46107	9.93333	-3.85216	9.93333	-1.7965	9.93333
-2.78039	9.95	0.51502	9.95	0.32035	9.95	0.70734	9.95	0.1082	9.95	0.9073	9.95	-0.10854	9.95	1.11997	9.95	1.32696	9.95	-0.58588	9.95	-0.83502	9.95	1.57738	9.95	-1.07693	9.95	1.80383	9.95	-0.34229	9.95	-4.25665	9.95	-1.32116	9.95	-3.01465	9.95	-3.2629	10.01667	-2.53709	9.95	-2.28489	9.95	-3.66339	9.95	-3.46705	9.95	-3.85966	9.95	-1.79506	9.95
-2.78318	9.96667	0.50889	9.96667	0.31523	9.96667	0.70101	9.96667	0.10648	9.96667	0.90383	9.96667	-0.10822	9.96667	1.12071	9.96667	1.32616	9.96667	-0.58328	9.96667	-0.8371	9.96667	1.57932	9.96667	-1.07847	9.96667	1.80264	9.96667	-0.34401	9.96667	-4.26224	9.96667	-1.32368	9.96667	-3.0175	9.96667	-3.2614	10.03333	-2.53889	9.96667	-2.28733	9.96667	-3.67247	9.96667	-3.47348	9.96667	-3.86787	9.96667	-1.79763	9.96667
-2.78501	9.98333	0.50416	9.98333	0.31106	9.98333	0.69596	9.98333	0.10476	9.98333	0.89654	9.98333	-0.10765	9.98333	1.11434	9.98333	1.32154	9.98333	-0.57827	9.98333	-0.835	9.98333	1.5767	9.98333	-1.07513	9.98333	1.79911	9.98333	-0.34141	9.98333	-4.26995	9.98333	-1.32082	9.98333	-3.01979	9.98333	-3.26385	10.05	-2.54136	9.98333	-2.28679	9.98333	-3.68176	9.98333	-3.47968	9.98333	-3.87615	9.98333	-1.79556	9.98333
-2.7802	10	0.49786	10	0.30363	10	0.69099	10	0.09921	10	0.89246	10	-0.11304	10	1.11514	10	1.32414	10	-0.58288	10	-0.83964	10	1.58028	10	-1.07915	10	1.79966	10	-0.34474	10	-4.27294	10	-1.32165	10	-3.01533	10	-3.26361	10.06667	-2.53836	10	-2.28708	10	-3.68405	10	-3.48001	10	-3.87953	10	-1.79837	10
-2.78228	10.01667	0.4918	10.01667	0.29774	10.01667	0.68395	10.01667	0.0968	10.01667	0.88837	10.01667	-0.11383	10.01667	1.11274	10.01667	1.323	10.01667	-0.58116	10.01667	-0.83787	10.01667	1.57577	10.01667	-1.07513	10.01667	1.79267	10.01667	-0.3441	10.01667	-4.2832	10.01667	-1.3201	10.01667	-3.01905	10.01667	-3.26721	10.08333	-2.53988	10.01667	-2.28976	10.01667	-3.69554	10.01667	-3.48927	10.01667	-3.89157	10.01667	-1.79481	10.01667
-2.78393	10.03333	0.4868	10.03333	0.29261	10.03333	0.67942	10.03333	0.09353	10.03333	0.88601	10.03333	-0.11561	10.03333	1.10937	10.03333	1.32212	10.03333	-0.58513	10.03333	-0.83732	10.03333	1.5704	10.03333	-1.07149	10.03333	1.78788	10.03333	-0.34534	10.03333	-4.28934	10.03333	-1.31853	10.03333	-3.01626	10.03333	-3.26772	10.1	-2.5381	10.03333	-2.28872	10.03333	-3.70018	10.03333	-3.49233	10.03333	-3.898	10.03333	-1.79827	10.03333
-2.7853	10.05	0.47964	10.05	0.28538	10.05	0.6724	10.05	0.0877	10.05	0.88016	10.05	-0.11895	10.05	1.10661	10.05	1.3227	10.05	-0.58415	10.05	-0.84011	10.05	1.57063	10.05	-1.06991	10.05	1.78543	10.05	-0.34478	10.05	-4.29426	10.05	-1.31744	10.05	-3.01753	10.05	-3.26575	10.11667	-2.53843	10.05	-2.29008	10.05	-3.70551	10.05	-3.49789	10.05	-3.90308	10.05	-1.7985	10.05
-2.78577	10.06667	0.47021	10.06667	0.27603	10.06667	0.66444	10.06667	0.07827	10.06667	0.87578	10.06667	-0.12319	10.06667	1.10316	10.06667	1.32287	10.06667	-0.58459	10.06667	-0.84237	10.06667	1.57018	10.06667	-1.07387	10.06667	1.78272	10.06667	-0.34566	10.06667	-4.29882	10.06667	-1.31804	10.06667	-3.01955	10.06667	-3.26592	10.13333	-2.54006	10.06667	-2.28881	10.06667	-3.7073	10.06667	-3.4985	10.06667	-3.90674	10.06667	-1.79719	10.06667
-2.78572	10.08333	0.46404	10.08333	0.27009	10.08333	0.6591	10.08333	0.07202	10.08333	0.86994	10.08333	-0.12481	10.08333	1.09896	10.08333	1.31914	10.08333	-0.58341	10.08333	-0.83997	10.08333	1.56633	10.08333	-1.07265	10.08333	1.77436	10.08333	-0.3447	10.08333	-4.3094	10.08333	-1.31491	10.08333	-3.0221	10.08333	-3.26326	10.15	-2.53768	10.08333	-2.28574	10.08333	-3.71498	10.08333	-3.49992	10.08333	-3.91587	10.08333	-1.79749	10.08333
-2.78418	10.1	0.45927	10.1	0.26456	10.1	0.65483	10.1	0.0669	10.1	0.87053	10.1	-0.13005	10.1	1.09834	10.1	1.3216	10.1	-0.58475	10.1	-0.84295	10.1	1.56509	10.1	-1.07676	10.1	1.77407	10.1	-0.34663	10.1	-4.31225	10.1	-1.3199	10.1	-3.02344	10.1	-3.26624	10.16667	-2.54098	10.1	-2.28547	10.1	-3.72082	10.1	-3.50227	10.1	-3.92033	10.1	-1.80036	10.1
-2.78209	10.11667	0.45084	10.11667	0.25478	10.11667	0.64631	10.11667	0.05872	10.11667	0.86507	10.11667	-0.13508	10.11667	1.09545	10.11667	1.31988	10.11667	-0.58718	10.11667	-0.8429	10.11667	1.55932	10.11667	-1.07824	10.11667	1.76883	10.11667	-0.35017	10.11667	-4.31916	10.11667	-1.3211	10.11667	-3.02219	10.11667	-3.2621	10.18333	-2.53765	10.11667	-2.28382	10.11667	-3.72544	10.11667	-3.50265	10.11667	-3.92483	10.11667	-1.79943	10.11667
-2.78384	10.13333	0.44947	10.13333	0.25357	10.13333	0.64589	10.13333	0.05754	10.13333	0.8671	10.13333	-0.13617	10.13333	1.09813	10.13333	1.32161	10.13333	-0.58264	10.13333	-0.84055	10.13333	1.55889	10.13333	-1.07699	10.13333	1.76414	10.13333	-0.34907	10.13333	-4.32487	10.13333	-1.32236	10.13333	-3.02187	10.13333	-3.26214	10.2	-2.54008	10.13333	-2.28765	10.13333	-3.7298	10.13333	-3.50566	10.13333	-3.932	10.13333	-1.80032	10.13333
-2.78225	10.15	0.44372	10.15	0.24761	10.15	0.64196	10.15	0.05181	10.15	0.86144	10.15	-0.14273	10.15	1.09541	10.15	1.31976	10.15	-0.58534	10.15	-0.84102	10.15	1.5542	10.15	-1.07657	10.15	1.75739	10.15	-0.3516	10.15	-4.33049	10.15	-1.31627	10.15	-3.01926	10.15	-3.26238	10.21667	-2.53898	10.15	-2.28541	10.15	-3.73168	10.15	-3.50566	10.15	-3.93712	10.15	-1.79969	10.15
-2.78228	10.16667	0.43973	10.16667	0.24377	10.16667	0.63909	10.16667	0.0482	10.16667	0.86137	10.16667	-0.14559	10.16667	1.09479	10.16667	1.3182	10.16667	-0.58364	10.16667	-0.839	10.16667	1.54718	10.16667	-1.0766	10.16667	1.74897	10.16667	-0.35072	10.16667	-4.33928	10.16667	-1.31738	10.16667	-3.01895	10.16667	-3.25938	10.23333	-2.543	10.16667	-2.2888	10.16667	-3.73518	10.16667	-3.50888	10.16667	-3.94326	10.16667	-1.79908	10.16667
-2.78061	10.18333	0.43247	10.18333	0.2345	10.18333	0.63381	10.18333	0.03814	10.18333	0.8592	10.18333	-0.15512	10.18333	1.09696	10.18333	1.31427	10.18333	-0.58527	10.18333	-0.83878	10.18333	1.54462	10.18333	-1.07679	10.18333	1.74567	10.18333	-0.35561	10.18333	-4.34261	10.18333	-1.32255	10.18333	-3.01901	10.18333	-3.26423	10.25	-2.53783	10.18333	-2.28745	10.18333	-3.73458	10.18333	-3.50539	10.18333	-3.94602	10.18333	-1.80036	10.18333
-2.77986	10.2	0.42678	10.2	0.2277	10.2	0.63159	10.2	0.03266	10.2	0.8555	10.2	-0.16076	10.2	1.09464	10.2	1.31394	10.2	-0.58607	10.2	-0.84027	10.2	1.54222	10.2	-1.07528	10.2	1.74226	10.2	-0.36071	10.2	-4.34641	10.2	-1.32508	10.2	-3.01508	10.2	-3.26454	10.26667	-2.53549	10.2	-2.28715	10.2	-3.73756	10.2	-3.50464	10.2	-3.94842	10.2	-1.80214	10.2
-2.78251	10.21667	0.42077	10.21667	0.22244	10.21667	0.62909	10.21667	0.02706	10.21667	0.85685	10.21667	-0.1667	10.21667	1.09223	10.21667	1.31009	10.21667	-0.58637	10.21667	-0.837	10.21667	1.53383	10.21667	-1.07412	10.21667	1.73161	10.21667	-0.36517	10.21667	-4.35467	10.21667	-1.32158	10.21667	-3.01833	10.21667	-3.26428	10.28333	-2.53924	10.21667	-2.28875	10.21667	-3.74068	10.21667	-3.50577	10.21667	-3.9526	10.21667	-1.8042	10.21667
-2.78256	10.23333	0.41406	10.23333	0.21441	10.23333	0.62324	10.23333	0.01787	10.23333	0.85559	10.23333	-0.17454	10.23333	1.08941	10.23333	1.31003	10.23333	-0.59008	10.23333	-0.83912	10.23333	1.53298	10.23333	-1.07539	10.23333	1.72798	10.23333	-0.37337	10.23333	-4.35993	10.23333	-1.32374	10.23333	-3.01621	10.23333	-3.25744	10.3	-2.53822	10.23333	-2.28809	10.23333	-3.73927	10.23333	-3.50581	10.23333	-3.95254	10.23333	-1.80544	10.23333
-2.78206	10.25	0.40968	10.25	0.20908	10.25	0.6223	10.25	0.01479	10.25	0.85407	10.25	-0.1776	10.25	1.08658	10.25	1.30474	10.25	-0.58622	10.25	-0.83272	10.25	1.52573	10.25	-1.06875	10.25	1.71972	10.25	-0.37414	10.25	-4.3691	10.25	-1.31992	10.25	-3.01758	10.25	-3.2638	10.31667	-2.53938	10.25	-2.28708	10.25	-3.74516	10.25	-3.50907	10.25	-3.96233	10.25	-1.80688	10.25
-2.7801	10.26667	0.40604	10.26667	0.20413	10.26667	0.61818	10.26667	0.00881	10.26667	0.85558	10.26667	-0.18383	10.26667	1.08592	10.26667	1.30416	10.26667	-0.5881	10.26667	-0.83292	10.26667	1.51956	10.26667	-1.07068	10.26667	1.71297	10.26667	-0.38049	10.26667	-4.37516	10.26667	-1.31924	10.26667	-3.01506	10.26667	-3.26533	10.33333	-2.53799	10.26667	-2.28734	10.26667	-3.74687	10.26667	-3.50756	10.26667	-3.96581	10.26667	-1.80555	10.26667
-2.78012	10.28333	0.40176	10.28333	0.19796	10.28333	0.61911	10.28333	0.00244	10.28333	0.85221	10.28333	-0.19073	10.28333	1.08481	10.28333	1.30234	10.28333	-0.58822	10.28333	-0.83295	10.28333	1.51213	10.28333	-1.07069	10.28333	1.70603	10.28333	-0.38574	10.28333	-4.38269	10.28333	-1.31835	10.28333	-3.01633	10.28333	-3.26231	10.35	-2.53845	10.28333	-2.28983	10.28333	-3.74876	10.28333	-3.50588	10.28333	-3.97092	10.28333	-1.80504	10.28333
-2.77988	10.3	0.39651	10.3	0.188	10.3	0.61639	10.3	-0.00749	10.3	0.85027	10.3	-0.20086	10.3	1.08697	10.3	1.29971	10.3	-0.59745	10.3	-0.83865	10.3	1.51071	10.3	-1.07854	10.3	1.7051	10.3	-0.39762	10.3	-4.38135	10.3	-1.32794	10.3	-3.01367	10.3	-3.26312	10.36667	-2.53801	10.3	-2.28946	10.3	-3.74357	10.3	-3.49985	10.3	-3.96815	10.3	-1.81135	10.3
-2.7783	10.31667	0.39446	10.31667	0.18545	10.31667	0.61534	10.31667	-0.00909	10.31667	0.85057	10.31667	-0.20226	10.31667	1.08471	10.31667	1.29234	10.31667	-0.59434	10.31667	-0.83189	10.31667	1.49885	10.31667	-1.07265	10.31667	1.69206	10.31667	-0.39808	10.31667	-4.39348	10.31667	-1.32267	10.31667	-3.01602	10.31667	-3.2656	10.38333	-2.53762	10.31667	-2.2871	10.31667	-3.74971	10.31667	-3.50559	10.31667	-3.97831	10.31667	-1.8069	10.31667
-2.77741	10.33333	0.3922	10.33333	0.18279	10.33333	0.61537	10.33333	-0.01345	10.33333	0.84989	10.33333	-0.20682	10.33333	1.07973	10.33333	1.28608	10.33333	-0.59668	10.33333	-0.82976	10.33333	1.48992	10.33333	-1.07191	10.33333	1.68337	10.33333	-0.40143	10.33333	-4.40126	10.33333	-1.32184	10.33333	-3.01917	10.33333	-3.26882	10.4	-2.53671	10.33333	-2.28875	10.33333	-3.75546	10.33333	-3.50891	10.33333	-3.98532	10.33333	-1.80488	10.33333
-2.77582	10.35	0.3882	10.35	0.1763	10.35	0.61431	10.35	-0.02018	10.35	0.85028	10.35	-0.21342	10.35	1.08027	10.35	1.28449	10.35	-0.60265	10.35	-0.83483	10.35	1.48523	10.35	-1.0754	10.35	1.67934	10.35	-0.40786	10.35	-4.40547	10.35	-1.32177	10.35	-3.01621	10.35	-3.27079	10.41667	-2.53701	10.35	-2.28931	10.35	-3.75137	10.35	-3.50618	10.35	-3.98124	10.35	-1.80583	10.35
-2.77345	10.36667	0.38511	10.36667	0.17156	10.36667	0.61198	10.36667	-0.02524	10.36667	0.8498	10.36667	-0.21957	10.36667	1.07886	10.36667	1.27965	10.36667	-0.60895	10.36667	-0.83694	10.36667	1.47636	10.36667	-1.07633	10.36667	1.67115	10.36667	-0.4142	10.36667	-4.41114	10.36667	-1.32362	10.36667	-3.01073	10.36667	-3.27028	10.43333	-2.53364	10.36667	-2.28809	10.36667	-3.75203	10.36667	-3.50319	10.36667	-3.98317	10.36667	-1.80556	10.36667
-2.77237	10.38333	0.38688	10.38333	0.1646	10.38333	0.61396	10.38333	-0.03264	10.38333	0.84866	10.38333	-0.22576	10.38333	1.07608	10.38333	1.27457	10.38333	-0.61534	10.38333	-0.8384	10.38333	1.46996	10.38333	-1.07715	10.38333	1.66513	10.38333	-0.42009	10.38333	-4.41779	10.38333	-1.3236	10.38333	-3.01194	10.38333	-3.26968	10.45	-2.53111	10.38333	-2.28723	10.38333	-3.75133	10.38333	-3.50393	10.38333	-3.98758	10.38333	-1.80633	10.38333
-2.77476	10.4	0.38738	10.4	0.1601	10.4	0.61299	10.4	-0.03726	10.4	0.84677	10.4	-0.23084	10.4	1.06948	10.4	1.26646	10.4	-0.62036	10.4	-0.83752	10.4	1.46122	10.4	-1.07344	10.4	1.65605	10.4	-0.42506	10.4	-4.42712	10.4	-1.32185	10.4	-3.01153	10.4	-3.27114	10.46667	-2.53146	10.4	-2.28493	10.4	-3.75479	10.4	-3.5068	10.4	-3.99081	10.4	-1.80529	10.4
-2.77301	10.41667	0.38321	10.41667	0.15617	10.41667	0.60811	10.41667	-0.04221	10.41667	0.844	10.41667	-0.23635	10.41667	1.06473	10.41667	1.26008	10.41667	-0.62523	10.41667	-0.83708	10.41667	1.45342	10.41667	-1.07521	10.41667	1.64781	10.41667	-0.43062	10.41667	-4.43373	10.41667	-1.32018	10.41667	-3.01339	10.41667	-3.2727	10.48333	-2.53078	10.41667	-2.28559	10.41667	-3.75552	10.41667	-3.50491	10.41667	-3.99516	10.41667	-1.80477	10.41667
-2.77393	10.43333	0.37761	10.43333	0.15072	10.43333	0.60735	10.43333	-0.04818	10.43333	0.84301	10.43333	-0.2425	10.43333	1.05994	10.43333	1.25423	10.43333	-0.63254	10.43333	-0.84143	10.43333	1.44806	10.43333	-1.0765	10.43333	1.64194	10.43333	-0.43696	10.43333	-4.4384	10.43333	-1.32179	10.43333	-3.01299	10.43333	-3.27105	10.5	-2.53276	10.43333	-2.28687	10.43333	-3.75351	10.43333	-3.50436	10.43333	-3.995	10.43333	-1.80529	10.43333
-2.7752	10.45	0.37795	10.45	0.1479	10.45	0.606	10.45	-0.05353	10.45	0.84167	10.45	-0.24948	10.45	1.05306	10.45	1.24771	10.45	-0.63993	10.45	-0.84462	10.45	1.44275	10.45	-1.07533	10.45	1.63729	10.45	-0.4446	10.45	-4.44251	10.45	-1.32046	10.45	-3.01109	10.45	-3.27139	10.51667	-2.53439	10.45	-2.28794	10.45	-3.75284	10.45	-3.50388	10.45	-3.99122	10.45	-1.80488	10.45
-2.7743	10.46667	0.37683	10.46667	0.14692	10.46667	0.60751	10.46667	-0.05897	10.46667	0.83968	10.46667	-0.25411	10.46667	1.04869	10.46667	1.24299	10.46667	-0.6472	10.46667	-0.84934	10.46667	1.43703	10.46667	-1.07697	10.46667	1.631	10.46667	-0.45002	10.46667	-4.44316	10.46667	-1.32132	10.46667	-3.01012	10.46667	-3.26798	10.53333	-2.53335	10.46667	-2.28744	10.46667	-3.75119	10.46667	-3.50293	10.46667	-3.98933	10.46667	-1.80615	10.46667
-2.77458	10.48333	0.37768	10.48333	0.14063	10.48333	0.60772	10.48333	-0.06638	10.48333	0.8367	10.48333	-0.26233	10.48333	1.04213	10.48333	1.23722	10.48333	-0.65192	10.48333	-0.85081	10.48333	1.43224	10.48333	-1.07669	10.48333	1.62614	10.48333	-0.4564	10.48333	-4.44668	10.48333	-1.32014	10.48333	-3.00915	10.48333	-3.27006	10.55	-2.53345	10.48333	-2.28591	10.48333	-3.75205	10.48333	-3.50514	10.48333	-3.99265	10.48333	-1.80488	10.48333
-2.77581	10.5	0.37354	10.5	0.13779	10.5	0.60552	10.5	-0.07274	10.5	0.83177	10.5	-0.26893	10.5	1.03515	10.5	1.22873	10.5	-0.65765	10.5	-0.85467	10.5	1.42339	10.5	-1.07629	10.5	1.6178	10.5	-0.46331	10.5	-4.45123	10.5	-1.32177	10.5	-3.01128	10.5	-3.27392	10.56667	-2.53617	10.5	-2.28647	10.5	-3.7524	10.5	-3.50385	10.5	-3.99111	10.5	-1.80512	10.5
-2.77744	10.51667	0.37437	10.51667	0.13513	10.51667	0.60518	10.51667	-0.07695	10.51667	0.83219	10.51667	-0.27393	10.51667	1.03252	10.51667	1.22612	10.51667	-0.66364	10.51667	-0.85864	10.51667	1.41947	10.51667	-1.07815	10.51667	1.61417	10.51667	-0.4689	10.51667	-4.45581	10.51667	-1.32396	10.51667	-3.01342	10.51667	-3.27232	10.58333	-2.53777	10.51667	-2.28998	10.51667	-3.74938	10.51667	-3.50125	10.51667	-3.989	10.51667	-1.80538	10.51667
-2.77528	10.53333	0.36899	10.53333	0.1291	10.53333	0.60022	10.53333	-0.08508	10.53333	0.82505	10.53333	-0.28334	10.53333	1.02405	10.53333	1.21839	10.53333	-0.67183	10.53333	-0.86662	10.53333	1.41499	10.53333	-1.08053	10.53333	1.61103	10.53333	-0.47761	10.53333	-4.45623	10.53333	-1.32536	10.53333	-3.01027	10.53333	-3.2702	10.6	-2.5358	10.53333	-2.28698	10.53333	-3.74217	10.53333	-3.49632	10.53333	-3.9881	10.53333	-1.80449	10.53333
-2.77774	10.55	0.37136	10.55	0.13074	10.55	0.60246	10.55	-0.08584	10.55	0.81911	10.55	-0.28496	10.55	1.01664	10.55	1.21112	10.55	-0.67413	10.55	-0.86841	10.55	1.40771	10.55	-1.07868	10.55	1.60334	10.55	-0.479	10.55	-4.45975	10.55	-1.32251	10.55	-3.01354	10.55	-3.27072	10.61667	-2.53694	10.55	-2.28567	10.55	-3.74633	10.55	-3.49958	10.55	-3.99164	10.55	-1.80267	10.55
-2.77693	10.56667	0.37014	10.56667	0.12859	10.56667	0.59869	10.56667	-0.08868	10.56667	0.80983	10.56667	-0.28837	10.56667	1.00662	10.56667	1.20115	10.56667	-0.67612	10.56667	-0.86987	10.56667	1.39705	10.56667	-1.07474	10.56667	1.59295	10.56667	-0.48229	10.56667	-4.4678	10.56667	-1.31804	10.56667	-3.01015	10.56667	-3.27404	10.63333	-2.53639	10.56667	-2.28481	10.56667	-3.74698	10.56667	-3.50189	10.56667	-3.99579	10.56667	-1.79909	10.56667
-2.77605	10.58333	0.36847	10.58333	0.12749	10.58333	0.59414	10.58333	-0.09203	10.58333	0.80539	10.58333	-0.2945	10.58333	1.00239	10.58333	1.19646	10.58333	-0.68499	10.58333	-0.87962	10.58333	1.39137	10.58333	-1.08115	10.58333	1.5916	10.58333	-0.48942	10.58333	-4.46636	10.58333	-1.32314	10.58333	-3.01125	10.58333	-3.26677	10.65	-2.53885	10.58333	-2.28878	10.58333	-3.74371	10.58333	-3.4981	10.58333	-3.99532	10.58333	-1.80307	10.58333
-2.77662	10.6	0.3666	10.6	0.12393	10.6	0.58834	10.6	-0.10089	10.6	0.79929	10.6	-0.30533	10.6	0.99718	10.6	1.19268	10.6	-0.69801	10.6	-0.89275	10.6	1.38925	10.6	-1.09237	10.6	1.59338	10.6	-0.50272	10.6	-4.4616	10.6	-1.33109	10.6	-3.0061	10.6	-3.26809	10.66667	-2.53722	10.6	-2.29054	10.6	-3.7376	10.6	-3.49369	10.6	-3.98844	10.6	-1.81036	10.6
-2.77483	10.61667	0.36459	10.61667	0.12313	10.61667	0.58409	10.61667	-0.10146	10.61667	0.78877	10.61667	-0.30609	10.61667	0.98614	10.61667	1.1811	10.61667	-0.69702	10.61667	-0.89084	10.61667	1.37733	10.61667	-1.08881	10.61667	1.58268	10.61667	-0.50258	10.61667	-4.46659	10.61667	-1.32474	10.61667	-3.00592	10.61667	-3.26967	10.68333	-2.53492	10.61667	-2.29035	10.61667	-3.73891	10.61667	-3.49636	10.61667	-3.99508	10.61667	-1.80669	10.61667
-2.7753	10.63333	0.36656	10.63333	0.12824	10.63333	0.58	10.63333	-0.09941	10.63333	0.78293	10.63333	-0.30583	10.63333	0.97953	10.63333	1.17436	10.63333	-0.6989	10.63333	-0.89314	10.63333	1.37354	10.63333	-1.08939	10.63333	1.58083	10.63333	-0.5028	10.63333	-4.4697	10.63333	-1.32298	10.63333	-3.01086	10.63333	-3.27092	10.7	-2.53457	10.63333	-2.28949	10.63333	-3.74221	10.63333	-3.50063	10.63333	-3.99821	10.63333	-1.80387	10.63333
-2.77402	10.65	0.3635	10.65	0.12269	10.65	0.57399	10.65	-0.10562	10.65	0.77683	10.65	-0.31482	10.65	0.97592	10.65	1.17339	10.65	-0.70956	10.65	-0.90424	10.65	1.3735	10.65	-1.09955	10.65	1.58226	10.65	-0.51436	10.65	-4.46728	10.65	-1.32918	10.65	-3.01076	10.65	-3.271	10.71667	-2.53109	10.65	-2.28994	10.65	-3.73469	10.65	-3.49675	10.65	-3.9911	10.65	-1.80784	10.65
-2.77401	10.66667	0.36403	10.66667	0.12351	10.66667	0.56849	10.66667	-0.10554	10.66667	0.76874	10.66667	-0.31718	10.66667	0.96671	10.66667	1.16359	10.66667	-0.71423	10.66667	-0.90802	10.66667	1.36696	10.66667	-1.10343	10.66667	1.57859	10.66667	-0.51933	10.66667	-4.4683	10.66667	-1.32869	10.66667	-3.01135	10.66667	-3.27438	10.73333	-2.53095	10.66667	-2.29025	10.66667	-3.73674	10.66667	-3.49939	10.66667	-3.99382	10.66667	-1.80941	10.66667
-2.77606	10.68333	0.36297	10.68333	0.12306	10.68333	0.56582	10.68333	-0.10708	10.68333	0.76374	10.68333	-0.32133	10.68333	0.96093	10.68333	1.15849	10.68333	-0.72145	10.68333	-0.91484	10.68333	1.36424	10.68333	-1.11025	10.68333	1.57889	10.68333	-0.52522	10.68333	-4.46602	10.68333	-1.33332	10.68333	-3.01284	10.68333	-3.27108	10.75	-2.53148	10.68333	-2.29072	10.68333	-3.73878	10.68333	-3.50095	10.68333	-3.99502	10.68333	-1.81227	10.68333
-2.77511	10.7	0.35671	10.7	0.12308	10.7	0.55849	10.7	-0.10714	10.7	0.75538	10.7	-0.32421	10.7	0.95313	10.7	1.1504	10.7	-0.72515	10.7	-0.9177	10.7	1.35699	10.7	-1.11212	10.7	1.57326	10.7	-0.53002	10.7	-4.46925	10.7	-1.33274	10.7	-3.01166	10.7	-3.26978	10.76667	-2.528	10.7	-2.28753	10.7	-3.7431	10.7	-3.50164	10.7	-3.99653	10.7	-1.80788	10.7
-2.77085	10.71667	0.35189	10.71667	0.12216	10.71667	0.55161	10.71667	-0.1095	10.71667	0.74827	10.71667	-0.32865	10.71667	0.94537	10.71667	1.14492	10.71667	-0.73068	10.71667	-0.92269	10.71667	1.35228	10.71667	-1.11647	10.71667	1.57231	10.71667	-0.53533	10.71667	-4.47038	10.71667	-1.33672	10.71667	-3.01129	10.71667	-3.26821	10.78333	-2.52597	10.71667	-2.28633	10.71667	-3.7425	10.71667	-3.49963	10.71667	-3.99558	10.71667	-1.80557	10.71667
-2.77084	10.73333	0.34897	10.73333	0.12094	10.73333	0.54769	10.73333	-0.10993	10.73333	0.74329	10.73333	-0.33067	10.73333	0.94027	10.73333	1.13962	10.73333	-0.73701	10.73333	-0.92833	10.73333	1.3495	10.73333	-1.12222	10.73333	1.57176	10.73333	-0.54058	10.73333	-4.47127	10.73333	-1.33884	10.73333	-3.01248	10.73333	-3.26801	10.8	-2.52535	10.73333	-2.28631	10.73333	-3.74598	10.73333	-3.50379	10.73333	-3.99664	10.73333	-1.80651	10.73333
-2.77372	10.75	0.34402	10.75	0.11982	10.75	0.54007	10.75	-0.11095	10.75	0.73703	10.75	-0.33397	10.75	0.9353	10.75	1.13618	10.75	-0.7457	10.75	-0.93745	10.75	1.348	10.75	-1.13149	10.75	1.56991	10.75	-0.54786	10.75	-4.47238	10.75	-1.34112	10.75	-3.01365	10.75	-3.26849	10.81667	-2.52821	10.75	-2.2887	10.75	-3.74667	10.75	-3.50235	10.75	-3.99436	10.75	-1.80581	10.75
-2.77471	10.76667	0.33892	10.76667	0.11722	10.76667	0.53348	10.76667	-0.10965	10.76667	0.73016	10.76667	-0.33691	10.76667	0.9272	10.76667	1.12792	10.76667	-0.75223	10.76667	-0.94362	10.76667	1.34219	10.76667	-1.13688	10.76667	1.5631	10.76667	-0.55358	10.76667	-4.47544	10.76667	-1.34194	10.76667	-3.01579	10.76667	-3.2676	10.83333	-2.52866	10.76667	-2.2851	10.76667	-3.74802	10.76667	-3.50202	10.76667	-3.99669	10.76667	-1.80284	10.76667
-2.77747	10.78333	0.33645	10.78333	0.12007	10.78333	0.531	10.78333	-0.10891	10.78333	0.7274	10.78333	-0.33965	10.78333	0.92557	10.78333	1.12752	10.78333	-0.76018	10.78333	-0.95127	10.78333	1.34613	10.78333	-1.14553	10.78333	1.5664	10.78333	-0.55853	10.78333	-4.4725	10.78333	-1.34642	10.78333	-3.01842	10.78333	-3.26376	10.85	-2.53229	10.78333	-2.28957	10.78333	-3.74588	10.78333	-3.50187	10.78333	-3.99566	10.78333	-1.80551	10.78333
-2.77488	10.8	0.32647	10.8	0.11441	10.8	0.52019	10.8	-0.1114	10.8	0.716	10.8	-0.34121	10.8	0.91436	10.8	1.11862	10.8	-0.76439	10.8	-0.95531	10.8	1.34023	10.8	-1.1489	10.8	1.56448	10.8	-0.56348	10.8	-4.47488	10.8	-1.3476	10.8	-3.01587	10.8	-3.26546	10.86667	-2.52986	10.8	-2.28739	10.8	-3.74628	10.8	-3.50395	10.8	-3.99587	10.8	-1.80612	10.8
-2.77824	10.81667	0.32213	10.81667	0.11428	10.81667	0.51486	10.81667	-0.10983	10.81667	0.711	10.81667	-0.34424	10.81667	0.90873	10.81667	1.11589	10.81667	-0.76954	10.81667	-0.96029	10.81667	1.33787	10.81667	-1.15314	10.81667	1.55902	10.81667	-0.56607	10.81667	-4.47726	10.81667	-1.35204	10.81667	-3.02064	10.81667	-3.26474	10.88333	-2.53382	10.81667	-2.29006	10.81667	-3.74749	10.81667	-3.50584	10.81667	-3.9999	10.81667	-1.80633	10.81667
-2.7777	10.83333	0.31255	10.83333	0.1094	10.83333	0.50678	10.83333	-0.11458	10.83333	0.70275	10.83333	-0.34801	10.83333	0.90519	10.83333	1.11397	10.83333	-0.77509	10.83333	-0.96749	10.83333	1.34137	10.83333	-1.16101	10.83333	1.56335	10.83333	-0.57127	10.83333	-4.47314	10.83333	-1.35931	10.83333	-3.01914	10.83333	-3.26245	10.9	-2.53213	10.83333	-2.29025	10.83333	-3.7448	10.83333	-3.50447	10.83333	-3.99763	10.83333	-1.80646	10.83333
-2.77751	10.85	0.30544	10.85	0.10557	10.85	0.5001	10.85	-0.11848	10.85	0.69689	10.85	-0.35416	10.85	0.89996	10.85	1.10952	10.85	-0.78178	10.85	-0.97372	10.85	1.34176	10.85	-1.16745	10.85	1.56118	10.85	-0.57733	10.85	-4.4741	10.85	-1.36644	10.85	-3.01458	10.85	-3.26212	10.91667	-2.53391	10.85	-2.29197	10.85	-3.74373	10.85	-3.5015	10.85	-3.99596	10.85	-1.80465	10.85
-2.7797	10.86667	0.2997	10.86667	0.10352	10.86667	0.49247	10.86667	-0.11909	10.86667	0.68886	10.86667	-0.35174	10.86667	0.89184	10.86667	1.10212	10.86667	-0.78131	10.86667	-0.9735	10.86667	1.3369	10.86667	-1.16764	10.86667	1.55545	10.86667	-0.57748	10.86667	-4.47731	10.86667	-1.36594	10.86667	-3.01979	10.86667	-3.26521	10.93333	-2.53335	10.86667	-2.29278	10.86667	-3.74677	10.86667	-3.50651	10.86667	-3.9991	10.86667	-1.8012	10.86667
-2.77862	10.88333	0.29311	10.88333	0.09862	10.88333	0.48688	10.88333	-0.11893	10.88333	0.68475	10.88333	-0.35591	10.88333	0.89063	10.88333	1.10305	10.88333	-0.78848	10.88333	-0.98186	10.88333	1.33962	10.88333	-1.17714	10.88333	1.55609	10.88333	-0.58252	10.88333	-4.47653	10.88333	-1.37509	10.88333	-3.02045	10.88333	-3.26479	10.95	-2.53407	10.88333	-2.29524	10.88333	-3.74392	10.88333	-3.50311	10.88333	-3.99612	10.88333	-1.80333	10.88333
-2.77599	10.9	0.28721	10.9	0.09287	10.9	0.47944	10.9	-0.1245	10.9	0.67681	10.9	-0.35797	10.9	0.88631	10.9	1.10076	10.9	-0.79294	10.9	-0.98709	10.9	1.34075	10.9	-1.18207	10.9	1.55604	10.9	-0.58492	10.9	-4.47637	10.9	-1.38037	10.9	-3.0215	10.9	-3.26586	10.96667	-2.53429	10.9	-2.29549	10.9	-3.74079	10.9	-3.5039	10.9	-3.99161	10.9	-1.80254	10.9
-2.77794	10.91667	0.28072	10.91667	0.08686	10.91667	0.47359	10.91667	-0.12608	10.91667	0.67171	10.91667	-0.36089	10.91667	0.88254	10.91667	1.1001	10.91667	-0.79752	10.91667	-0.99177	10.91667	1.34215	10.91667	-1.18789	10.91667	1.55579	10.91667	-0.58738	10.91667	-4.47466	10.91667	-1.38563	10.91667	-3.01935	10.91667	-3.26614	10.98333	-2.53565	10.91667	-2.29467	10.91667	-3.73897	10.91667	-3.50242	10.91667	-3.99228	10.91667	-1.80271	10.91667
-2.77586	10.93333	0.27519	10.93333	0.08109	10.93333	0.46786	10.93333	-0.12773	10.93333	0.66493	10.93333	-0.35884	10.93333	0.87773	10.93333	1.09711	10.93333	-0.79736	10.93333	-0.99201	10.93333	1.34044	10.93333	-1.18851	10.93333	1.55577	10.93333	-0.58503	10.93333	-4.47476	10.93333	-1.38632	10.93333	-3.02028	10.93333	-3.25985	11	-2.53327	10.93333	-2.29053	10.93333	-3.74394	10.93333	-3.50562	10.93333	-3.99463	10.93333	-1.80226	10.93333
-2.77329	10.95	0.2645	10.95	0.07034	10.95	0.45781	10.95	-0.13332	10.95	0.65811	10.95	-0.36393	10.95	0.87274	10.95	1.09524	10.95	-0.80611	10.95	-1.00167	10.95	1.33908	10.95	-1.19789	10.95	1.55432	10.95	-0.59236	10.95	-4.47	10.95	-1.395	10.95	-3.01908	10.95	-3.26165	11.01667	-2.53314	10.95	-2.2906	10.95	-3.73974	10.95	-3.50297	10.95	-3.99084	10.95	-1.8074	10.95
-2.77663	10.96667	0.25872	10.96667	0.06535	10.96667	0.45163	10.96667	-0.13515	10.96667	0.65296	10.96667	-0.36299	10.96667	0.87169	10.96667	1.0947	10.96667	-0.80729	10.96667	-1.00578	10.96667	1.3375	10.96667	-1.20183	10.96667	1.55292	10.96667	-0.58988	10.96667	-4.47208	10.96667	-1.39895	10.96667	-3.02058	10.96667	-3.26079	11.03333	-2.53265	10.96667	-2.29218	10.96667	-3.74409	10.96667	-3.50545	10.96667	-3.99309	10.96667	-1.80784	10.96667
-2.78005	10.98333	0.25206	10.98333	0.05809	10.98333	0.44633	10.98333	-0.14054	10.98333	0.65179	10.98333	-0.3662	10.98333	0.87165	10.98333	1.09383	10.98333	-0.81234	10.98333	-1.01461	10.98333	1.343	10.98333	-1.21122	10.98333	1.55695	10.98333	-0.59413	10.98333	-4.46736	10.98333	-1.4086	10.98333	-3.02097	10.98333	-3.25985	11.05	-2.53531	10.98333	-2.2927	10.98333	-3.74237	10.98333	-3.5045	10.98333	-3.9887	10.98333	-1.81432	10.98333
-2.77371	11	0.24281	11	0.04962	11	0.43746	11	-0.14433	11	0.64289	11	-0.36642	11	0.86529	11	1.0869	11	-0.81471	11	-1.01676	11	1.33559	11	-1.21355	11	1.55168	11	-0.59535	11	-4.46979	11	-1.41087	11	-3.01659	11	-3.25926	11.06667	-2.53206	11	-2.28996	11	-3.74174	11	-3.50399	11	-3.99134	11	-1.81344	11
-2.77595	11.01667	0.24063	11.01667	0.04743	11.01667	0.43593	11.01667	-0.14597	11.01667	0.64224	11.01667	-0.36912	11.01667	0.86715	11.01667	1.08673	11.01667	-0.81803	11.01667	-1.02156	11.01667	1.33455	11.01667	-1.21937	11.01667	1.55238	11.01667	-0.59525	11.01667	-4.47018	11.01667	-1.41723	11.01667	-3.01945	11.01667	-3.26048	11.08333	-2.53316	11.01667	-2.28947	11.01667	-3.74519	11.01667	-3.50484	11.01667	-3.99394	11.01667	-1.81713	11.01667
-2.77694	11.03333	0.23257	11.03333	0.03878	11.03333	0.42696	11.03333	-0.15509	11.03333	0.63349	11.03333	-0.37249	11.03333	0.86529	11.03333	1.08572	11.03333	-0.82497	11.03333	-1.02948	11.03333	1.33517	11.03333	-1.22693	11.03333	1.55242	11.03333	-0.59976	11.03333	-4.47289	11.03333	-1.42297	11.03333	-3.0193	11.03333	-3.25723	11.1	-2.53169	11.03333	-2.287	11.03333	-3.74432	11.03333	-3.50368	11.03333	-3.99473	11.03333	-1.81965	11.03333
-2.77841	11.05	0.2276	11.05	0.03441	11.05	0.42444	11.05	-0.16026	11.05	0.63262	11.05	-0.3751	11.05	0.86407	11.05	1.08579	11.05	-0.82618	11.05	-1.03702	11.05	1.33648	11.05	-1.23696	11.05	1.55499	11.05	-0.60129	11.05	-4.47143	11.05	-1.43307	11.05	-3.02345	11.05	-3.25685	11.11667	-2.53673	11.05	-2.29173	11.05	-3.74029	11.05	-3.50198	11.05	-3.99333	11.05	-1.82575	11.05
-2.77817	11.06667	0.22206	11.06667	0.02856	11.06667	0.41952	11.06667	-0.16565	11.06667	0.62817	11.06667	-0.37572	11.06667	0.8629	11.06667	1.08225	11.06667	-0.82405	11.06667	-1.03854	11.06667	1.33381	11.06667	-1.23898	11.06667	1.55188	11.06667	-0.59809	11.06667	-4.47529	11.06667	-1.43483	11.06667	-3.02258	11.06667	-3.25691	11.13333	-2.53388	11.06667	-2.28785	11.06667	-3.74311	11.06667	-3.50296	11.06667	-3.99703	11.06667	-1.82538	11.06667
-2.77788	11.08333	0.21905	11.08333	0.02612	11.08333	0.41632	11.08333	-0.16856	11.08333	0.62519	11.08333	-0.37644	11.08333	0.86204	11.08333	1.08365	11.08333	-0.8245	11.08333	-1.04062	11.08333	1.3352	11.08333	-1.24394	11.08333	1.55373	11.08333	-0.59831	11.08333	-4.47331	11.08333	-1.44019	11.08333	-3.02372	11.08333	-3.2539	11.15	-2.53611	11.08333	-2.29131	11.08333	-3.74383	11.08333	-3.50268	11.08333	-3.99685	11.08333	-1.83026	11.08333
-2.77879	11.1	0.2103	11.1	0.01662	11.1	0.41275	11.1	-0.178	11.1	0.6236	11.1	-0.38207	11.1	0.86189	11.1	1.08358	11.1	-0.82712	11.1	-1.04583	11.1	1.33767	11.1	-1.25078	11.1	1.5563	11.1	-0.60275	11.1	-4.46972	11.1	-1.44697	11.1	-3.02168	11.1	-3.25436	11.16667	-2.53201	11.1	-2.28923	11.1	-3.74104	11.1	-3.49925	11.1	-3.99313	11.1	-1.8365	11.1
-2.77819	11.11667	0.20474	11.11667	0.01005	11.11667	0.40895	11.11667	-0.1849	11.11667	0.62016	11.11667	-0.3867	11.11667	0.86335	11.11667	1.08349	11.11667	-0.83078	11.11667	-1.05273	11.11667	1.33677	11.11667	-1.25753	11.11667	1.56023	11.11667	-0.60354	11.11667	-4.46982	11.11667	-1.45516	11.11667	-3.02302	11.11667	-3.25351	11.18333	-2.53308	11.11667	-2.29195	11.11667	-3.7412	11.11667	-3.49953	11.11667	-3.99272	11.11667	-1.84467	11.11667
-2.7774	11.13333	0.19605	11.13333	5.10189E-4	11.13333	0.40447	11.13333	-0.19489	11.13333	0.61714	11.13333	-0.39332	11.13333	0.86298	11.13333	1.08291	11.13333	-0.83227	11.13333	-1.05762	11.13333	1.3393	11.13333	-1.26263	11.13333	1.56127	11.13333	-0.60756	11.13333	-4.46958	11.13333	-1.4598	11.13333	-3.02249	11.13333	-3.2549	11.2	-2.53236	11.13333	-2.29294	11.13333	-3.7399	11.13333	-3.50093	11.13333	-3.99273	11.13333	-1.84976	11.13333
-2.77288	11.15	0.18897	11.15	-0.00725	11.15	0.39927	11.15	-0.20291	11.15	0.6129	11.15	-0.4005	11.15	0.86139	11.15	1.08038	11.15	-0.83042	11.15	-1.06071	11.15	1.33645	11.15	-1.26677	11.15	1.55842	11.15	-0.60877	11.15	-4.46529	11.15	-1.46299	11.15	-3.01945	11.15	-3.25405	11.21667	-2.52825	11.15	-2.2905	11.15	-3.73941	11.15	-3.50247	11.15	-3.9872	11.15	-1.85098	11.15
-2.77409	11.16667	0.18754	11.16667	-0.01091	11.16667	0.39814	11.16667	-0.2066	11.16667	0.61446	11.16667	-0.40445	11.16667	0.86352	11.16667	1.08135	11.16667	-0.82984	11.16667	-1.06282	11.16667	1.33906	11.16667	-1.27213	11.16667	1.56109	11.16667	-0.60942	11.16667	-4.46271	11.16667	-1.46938	11.16667	-3.01888	11.16667	-3.25428	11.23333	-2.52918	11.16667	-2.29277	11.16667	-3.74274	11.16667	-3.50555	11.16667	-3.98837	11.16667	-1.85791	11.16667
-2.77124	11.18333	0.17909	11.18333	-0.01849	11.18333	0.39106	11.18333	-0.21339	11.18333	0.6113	11.18333	-0.41002	11.18333	0.85957	11.18333	1.07562	11.18333	-0.8327	11.18333	-1.06437	11.18333	1.33469	11.18333	-1.2749	11.18333	1.55684	11.18333	-0.61486	11.18333	-4.4638	11.18333	-1.47253	11.18333	-3.01513	11.18333	-3.25231	11.25	-2.52733	11.18333	-2.28845	11.18333	-3.73893	11.18333	-3.50249	11.18333	-3.98817	11.18333	-1.86121	11.18333
-2.77406	11.2	0.17661	11.2	-0.02015	11.2	0.38841	11.2	-0.21635	11.2	0.61055	11.2	-0.41372	11.2	0.85784	11.2	1.0741	11.2	-0.83174	11.2	-1.06441	11.2	1.33515	11.2	-1.27777	11.2	1.55669	11.2	-0.61582	11.2	-4.46504	11.2	-1.47661	11.2	-3.01694	11.2	-3.25557	11.26667	-2.53004	11.2	-2.28973	11.2	-3.74111	11.2	-3.50517	11.2	-3.98997	11.2	-1.86627	11.2
-2.77072	11.21667	0.17123	11.21667	-0.02805	11.21667	0.38526	11.21667	-0.22434	11.21667	0.60909	11.21667	-0.42108	11.21667	0.85808	11.21667	1.07671	11.21667	-0.83222	11.21667	-1.06765	11.21667	1.33885	11.21667	-1.28414	11.21667	1.55956	11.21667	-0.62026	11.21667	-4.46422	11.21667	-1.48264	11.21667	-3.01559	11.21667	-3.25466	11.28333	-2.53022	11.21667	-2.29034	11.21667	-3.74309	11.21667	-3.50559	11.21667	-3.98978	11.21667	-1.87149	11.21667
-2.77263	11.23333	0.16663	11.23333	-0.0353	11.23333	0.38341	11.23333	-0.23202	11.23333	0.60761	11.23333	-0.42818	11.23333	0.8557	11.23333	1.07575	11.23333	-0.83635	11.23333	-1.07037	11.23333	1.33897	11.23333	-1.28879	11.23333	1.55915	11.23333	-0.6249	11.23333	-4.46635	11.23333	-1.48756	11.23333	-3.01721	11.23333	-3.25404	11.3	-2.53144	11.23333	-2.29119	11.23333	-3.74316	11.23333	-3.50514	11.23333	-3.99219	11.23333	-1.87644	11.23333
-2.77041	11.25	0.1621	11.25	-0.04312	11.25	0.38134	11.25	-0.23888	11.25	0.6027	11.25	-0.43351	11.25	0.85322	11.25	1.07525	11.25	-0.83861	11.25	-1.07544	11.25	1.33811	11.25	-1.2933	11.25	1.55969	11.25	-0.62879	11.25	-4.46714	11.25	-1.49178	11.25	-3.01649	11.25	-3.25876	11.31667	-2.53125	11.25	-2.2908	11.25	-3.74524	11.25	-3.50318	11.25	-3.99601	11.25	-1.8812	11.25
-2.77183	11.26667	0.1599	11.26667	-0.04647	11.26667	0.38218	11.26667	-0.24234	11.26667	0.60294	11.26667	-0.43655	11.26667	0.85225	11.26667	1.07839	11.26667	-0.83966	11.26667	-1.07354	11.26667	1.33393	11.26667	-1.29359	11.26667	1.56091	11.26667	-0.63136	11.26667	-4.46715	11.26667	-1.49238	11.26667	-3.01879	11.26667	-3.26015	11.33333	-2.53072	11.26667	-2.29157	11.26667	-3.74583	11.26667	-3.50656	11.26667	-3.99659	11.26667	-1.88279	11.26667
-2.77733	11.28333	0.1575	11.28333	-0.05115	11.28333	0.38065	11.28333	-0.24762	11.28333	0.6066	11.28333	-0.44226	11.28333	0.85676	11.28333	1.0836	11.28333	-0.8444	11.28333	-1.0789	11.28333	1.33782	11.28333	-1.30358	11.28333	1.56564	11.28333	-0.6378	11.28333	-4.46183	11.28333	-1.50301	11.28333	-3.01928	11.28333	-3.25899	11.35	-2.53501	11.28333	-2.29628	11.28333	-3.74533	11.28333	-3.50572	11.28333	-3.99121	11.28333	-1.892	11.28333
-2.77209	11.3	0.1512	11.3	-0.05682	11.3	0.37752	11.3	-0.25334	11.3	0.60444	11.3	-0.44841	11.3	0.8542	11.3	1.0816	11.3	-0.84507	11.3	-1.07808	11.3	1.33537	11.3	-1.3054	11.3	1.56775	11.3	-0.64343	11.3	-4.46391	11.3	-1.50544	11.3	-3.01718	11.3	-3.25874	11.36667	-2.53101	11.3	-2.29479	11.3	-3.74425	11.3	-3.50294	11.3	-3.98899	11.3	-1.89338	11.3
-2.77191	11.31667	0.1525	11.31667	-0.05994	11.31667	0.37963	11.31667	-0.25584	11.31667	0.60413	11.31667	-0.44903	11.31667	0.85296	11.31667	1.07914	11.31667	-0.84008	11.31667	-1.07394	11.31667	1.33284	11.31667	-1.30506	11.31667	1.56428	11.31667	-0.64339	11.31667	-4.46907	11.31667	-1.50493	11.31667	-3.02213	11.31667	-3.25822	11.38333	-2.53112	11.31667	-2.29437	11.31667	-3.75122	11.31667	-3.51159	11.31667	-3.99488	11.31667	-1.89482	11.31667
-2.77215	11.33333	0.15041	11.33333	-0.06321	11.33333	0.37734	11.33333	-0.26175	11.33333	0.60469	11.33333	-0.45522	11.33333	0.8523	11.33333	1.07997	11.33333	-0.84592	11.33333	-1.07547	11.33333	1.33552	11.33333	-1.31052	11.33333	1.56671	11.33333	-0.64921	11.33333	-4.46756	11.33333	-1.51084	11.33333	-3.02235	11.33333	-3.25975	11.4	-2.53329	11.33333	-2.2986	11.33333	-3.75105	11.33333	-3.51095	11.33333	-3.99004	11.33333	-1.90185	11.33333
-2.77142	11.35	0.14717	11.35	-0.0708	11.35	0.37308	11.35	-0.27105	11.35	0.60132	11.35	-0.46383	11.35	0.84895	11.35	1.07921	11.35	-0.85176	11.35	-1.07935	11.35	1.33591	11.35	-1.31756	11.35	1.56515	11.35	-0.65725	11.35	-4.46451	11.35	-1.51913	11.35	-3.01834	11.35	-3.25662	11.41667	-2.53174	11.35	-2.30079	11.35	-3.74948	11.35	-3.50733	11.35	-3.98861	11.35	-1.90823	11.35
-2.77444	11.36667	0.14889	11.36667	-0.07222	11.36667	0.37282	11.36667	-0.27604	11.36667	0.60179	11.36667	-0.4723	11.36667	0.85128	11.36667	1.07919	11.36667	-0.8597	11.36667	-1.08282	11.36667	1.33758	11.36667	-1.32343	11.36667	1.56757	11.36667	-0.66542	11.36667	-4.46186	11.36667	-1.52549	11.36667	-3.01815	11.36667	-3.25814	11.43333	-2.53518	11.36667	-2.30575	11.36667	-3.75102	11.36667	-3.50823	11.36667	-3.98746	11.36667	-1.91721	11.36667
-2.76882	11.38333	0.14365	11.38333	-0.07754	11.38333	0.36874	11.38333	-0.28195	11.38333	0.59823	11.38333	-0.47686	11.38333	0.84756	11.38333	1.07334	11.38333	-0.86157	11.38333	-1.07979	11.38333	1.32864	11.38333	-1.32117	11.38333	1.56105	11.38333	-0.66847	11.38333	-4.46806	11.38333	-1.5225	11.38333	-3.01578	11.38333	-3.26051	11.45	-2.53139	11.38333	-2.30305	11.38333	-3.74856	11.38333	-3.50928	11.38333	-3.99047	11.38333	-1.91584	11.38333
-2.77223	11.4	0.14367	11.4	-0.08231	11.4	0.3691	11.4	-0.28988	11.4	0.59915	11.4	-0.48353	11.4	0.85057	11.4	1.07961	11.4	-0.86995	11.4	-1.08661	11.4	1.3341	11.4	-1.32688	11.4	1.56746	11.4	-0.6755	11.4	-4.46516	11.4	-1.5286	11.4	-3.01866	11.4	-3.26416	11.46667	-2.53296	11.4	-2.30918	11.4	-3.74506	11.4	-3.5075	11.4	-3.98805	11.4	-1.9234	11.4
-2.77331	11.41667	0.14059	11.41667	-0.08761	11.41667	0.36522	11.41667	-0.2954	11.41667	0.59671	11.41667	-0.48909	11.41667	0.84755	11.41667	1.08157	11.41667	-0.87648	11.41667	-1.09089	11.41667	1.33555	11.41667	-1.33162	11.41667	1.56775	11.41667	-0.68238	11.41667	-4.46448	11.41667	-1.53478	11.41667	-3.01833	11.41667	-3.25966	11.48333	-2.53434	11.41667	-2.31325	11.41667	-3.74329	11.41667	-3.50443	11.41667	-3.98759	11.41667	-1.92841	11.41667
-2.77474	11.43333	0.14168	11.43333	-0.09143	11.43333	0.36909	11.43333	-0.30067	11.43333	0.60041	11.43333	-0.4955	11.43333	0.84766	11.43333	1.08156	11.43333	-0.88395	11.43333	-1.09595	11.43333	1.33549	11.43333	-1.33489	11.43333	1.56937	11.43333	-0.68952	11.43333	-4.46333	11.43333	-1.53917	11.43333	-3.02118	11.43333	-3.26394	11.5	-2.53698	11.43333	-2.3198	11.43333	-3.74038	11.43333	-3.50222	11.43333	-3.98805	11.43333	-1.93513	11.43333
-2.77536	11.45	0.14215	11.45	-0.09528	11.45	0.36885	11.45	-0.30516	11.45	0.60077	11.45	-0.49985	11.45	0.84368	11.45	1.07778	11.45	-0.88745	11.45	-1.09442	11.45	1.33203	11.45	-1.33288	11.45	1.56456	11.45	-0.69316	11.45	-4.4668	11.45	-1.53616	11.45	-3.02372	11.45	-3.26183	11.51667	-2.53253	11.45	-2.32032	11.45	-3.7432	11.45	-3.50091	11.45	-3.9893	11.45	-1.9369	11.45
-2.77799	11.46667	0.14123	11.46667	-0.09693	11.46667	0.36826	11.46667	-0.30838	11.46667	0.60408	11.46667	-0.50493	11.46667	0.84567	11.46667	1.07837	11.46667	-0.89342	11.46667	-1.09576	11.46667	1.33285	11.46667	-1.33183	11.46667	1.56309	11.46667	-0.69973	11.46667	-4.46515	11.46667	-1.53969	11.46667	-3.02566	11.46667	-3.2625	11.53333	-2.53424	11.46667	-2.3262	11.46667	-3.74225	11.46667	-3.50006	11.46667	-3.98916	11.46667	-1.94355	11.46667
-2.77699	11.48333	0.13763	11.48333	-0.10205	11.48333	0.36352	11.48333	-0.31398	11.48333	0.60307	11.48333	-0.51051	11.48333	0.84416	11.48333	1.0738	11.48333	-0.90078	11.48333	-1.09824	11.48333	1.3313	11.48333	-1.33113	11.48333	1.56106	11.48333	-0.70587	11.48333	-4.46457	11.48333	-1.54134	11.48333	-3.02317	11.48333	-3.26136	11.55	-2.53368	11.48333	-2.32903	11.48333	-3.73873	11.48333	-3.49859	11.48333	-3.98772	11.48333	-1.94769	11.48333
-2.7776	11.5	0.13573	11.5	-0.10466	11.5	0.36488	11.5	-0.31801	11.5	0.60341	11.5	-0.51703	11.5	0.84166	11.5	1.07244	11.5	-0.90653	11.5	-1.10175	11.5	1.33141	11.5	-1.33413	11.5	1.56344	11.5	-0.71205	11.5	-4.46299	11.5	-1.54656	11.5	-3.02505	11.5	-3.26196	11.56667	-2.53652	11.5	-2.33434	11.5	-3.74078	11.5	-3.49915	11.5	-3.98777	11.5	-1.95309	11.5
-2.77749	11.51667	0.13228	11.51667	-0.10768	11.51667	0.36224	11.51667	-0.32291	11.51667	0.60342	11.51667	-0.52409	11.51667	0.84125	11.51667	1.07124	11.51667	-0.91331	11.51667	-1.10804	11.51667	1.33142	11.51667	-1.33627	11.51667	1.56335	11.51667	-0.72001	11.51667	-4.46371	11.51667	-1.54937	11.51667	-3.02081	11.51667	-3.26007	11.58333	-2.53768	11.51667	-2.33869	11.51667	-3.73924	11.51667	-3.49973	11.51667	-3.98519	11.51667	-1.95862	11.51667
-2.77776	11.53333	0.12896	11.53333	-0.1115	11.53333	0.35906	11.53333	-0.326	11.53333	0.6025	11.53333	-0.52981	11.53333	0.83952	11.53333	1.06833	11.53333	-0.91995	11.53333	-1.11218	11.53333	1.3302	11.53333	-1.33957	11.53333	1.5645	11.53333	-0.7262	11.53333	-4.46211	11.53333	-1.55362	11.53333	-3.02029	11.53333	-3.2593	11.6	-2.53685	11.53333	-2.33913	11.53333	-3.73599	11.53333	-3.50061	11.53333	-3.98176	11.53333	-1.96108	11.53333
-2.77921	11.55	0.13333	11.55	-0.11065	11.55	0.36393	11.55	-0.32659	11.55	0.60309	11.55	-0.5347	11.55	0.84189	11.55	1.06894	11.55	-0.92887	11.55	-1.12165	11.55	1.32853	11.55	-1.34498	11.55	1.56759	11.55	-0.73462	11.55	-4.46042	11.55	-1.55857	11.55	-3.02219	11.55	-3.25955	11.61667	-2.53841	11.55	-2.34345	11.55	-3.73634	11.55	-3.50059	11.55	-3.98144	11.55	-1.96871	11.55
-2.7802	11.56667	0.13196	11.56667	-0.11297	11.56667	0.36225	11.56667	-0.32909	11.56667	0.60106	11.56667	-0.54041	11.56667	0.83788	11.56667	1.06616	11.56667	-0.9322	11.56667	-1.12535	11.56667	1.32678	11.56667	-1.34135	11.56667	1.56583	11.56667	-0.73936	11.56667	-4.46339	11.56667	-1.55523	11.56667	-3.02108	11.56667	-3.2594	11.63333	-2.5416	11.56667	-2.34518	11.56667	-3.73802	11.56667	-3.50254	11.56667	-3.9837	11.56667	-1.97003	11.56667
-2.78086	11.58333	0.13397	11.58333	-0.11044	11.58333	0.36419	11.58333	-0.3312	11.58333	0.60471	11.58333	-0.54605	11.58333	0.84018	11.58333	1.06735	11.58333	-0.93971	11.58333	-1.13283	11.58333	1.33058	11.58333	-1.34566	11.58333	1.5676	11.58333	-0.74492	11.58333	-4.46329	11.58333	-1.55837	11.58333	-3.02006	11.58333	-3.25727	11.65	-2.54681	11.58333	-2.35096	11.58333	-3.7381	11.58333	-3.50205	11.58333	-3.98145	11.58333	-1.97617	11.58333
-2.78102	11.6	0.13166	11.6	-0.11497	11.6	0.36199	11.6	-0.33684	11.6	0.60731	11.6	-0.55391	11.6	0.83964	11.6	1.06869	11.6	-0.94947	11.6	-1.14255	11.6	1.33435	11.6	-1.34988	11.6	1.57093	11.6	-0.75538	11.6	-4.46081	11.6	-1.56263	11.6	-3.02101	11.6	-3.25719	11.66667	-2.55114	11.6	-2.35582	11.6	-3.73107	11.6	-3.49987	11.6	-3.97902	11.6	-1.98284	11.6
-2.778	11.61667	0.13039	11.61667	-0.1155	11.61667	0.36116	11.61667	-0.3379	11.61667	0.60717	11.61667	-0.5564	11.61667	0.8345	11.61667	1.06214	11.61667	-0.95329	11.61667	-1.14649	11.61667	1.32802	11.61667	-1.34882	11.61667	1.56291	11.61667	-0.75968	11.61667	-4.46509	11.61667	-1.55896	11.61667	-3.02042	11.61667	-3.25643	11.68333	-2.55308	11.61667	-2.35565	11.61667	-3.73576	11.61667	-3.5048	11.61667	-3.9832	11.61667	-1.98226	11.61667
-2.78009	11.63333	0.13098	11.63333	-0.11587	11.63333	0.36114	11.63333	-0.33948	11.63333	0.60612	11.63333	-0.56179	11.63333	0.83385	11.63333	1.06174	11.63333	-0.96044	11.63333	-1.15354	11.63333	1.32872	11.63333	-1.35381	11.63333	1.56293	11.63333	-0.76723	11.63333	-4.46771	11.63333	-1.56239	11.63333	-3.02062	11.63333	-3.25795	11.7	-2.55541	11.63333	-2.35971	11.63333	-3.73858	11.63333	-3.50628	11.63333	-3.98547	11.63333	-1.98622	11.63333
-2.77926	11.65	0.13094	11.65	-0.11582	11.65	0.35937	11.65	-0.34134	11.65	0.60571	11.65	-0.56762	11.65	0.83562	11.65	1.06271	11.65	-0.9673	11.65	-1.15947	11.65	1.32909	11.65	-1.35796	11.65	1.56318	11.65	-0.77464	11.65	-4.46952	11.65	-1.56336	11.65	-3.01893	11.65	-3.25614	11.71667	-2.55961	11.65	-2.36353	11.65	-3.73982	11.65	-3.50639	11.65	-3.98493	11.65	-1.98879	11.65
-2.78562	11.66667	0.12992	11.66667	-0.11834	11.66667	0.36212	11.66667	-0.34304	11.66667	0.6118	11.66667	-0.57383	11.66667	0.84309	11.66667	1.0683	11.66667	-0.97711	11.66667	-1.17053	11.66667	1.33454	11.66667	-1.36813	11.66667	1.56823	11.66667	-0.78383	11.66667	-4.46381	11.66667	-1.57212	11.66667	-3.01872	11.66667	-3.25622	11.73333	-2.56942	11.66667	-2.37373	11.66667	-3.73921	11.66667	-3.5051	11.66667	-3.98335	11.66667	-2.00106	11.66667
-2.78097	11.68333	0.12849	11.68333	-0.11615	11.68333	0.35853	11.68333	-0.34144	11.68333	0.6062	11.68333	-0.57632	11.68333	0.83602	11.68333	1.06072	11.68333	-0.97775	11.68333	-1.17149	11.68333	1.32902	11.68333	-1.36841	11.68333	1.56096	11.68333	-0.78483	11.68333	-4.47123	11.68333	-1.56961	11.68333	-3.01596	11.68333	-3.25387	11.75	-2.56775	11.68333	-2.37184	11.68333	-3.74488	11.68333	-3.50981	11.68333	-3.98992	11.68333	-1.99722	11.68333
-2.78496	11.7	0.13246	11.7	-0.11667	11.7	0.3659	11.7	-0.34083	11.7	0.61024	11.7	-0.57962	11.7	0.84087	11.7	1.06793	11.7	-0.98504	11.7	-1.17852	11.7	1.33247	11.7	-1.37653	11.7	1.56474	11.7	-0.78991	11.7	-4.46698	11.7	-1.57782	11.7	-3.0197	11.7	-3.25478	11.76667	-2.57398	11.7	-2.37768	11.7	-3.7426	11.7	-3.50946	11.7	-3.98635	11.7	-2.00704	11.7
-2.78002	11.71667	0.12769	11.71667	-0.11795	11.71667	0.3647	11.71667	-0.34405	11.71667	0.60573	11.71667	-0.58323	11.71667	0.83635	11.71667	1.06712	11.71667	-0.99091	11.71667	-1.18417	11.71667	1.33154	11.71667	-1.38124	11.71667	1.56259	11.71667	-0.79681	11.71667	-4.4681	11.71667	-1.58013	11.71667	-3.01634	11.71667	-3.25617	11.78333	-2.57218	11.71667	-2.37692	11.71667	-3.73883	11.71667	-3.51095	11.71667	-3.98515	11.71667	-2.00907	11.71667
-2.78254	11.73333	0.12971	11.73333	-0.11604	11.73333	0.36505	11.73333	-0.342	11.73333	0.60583	11.73333	-0.58329	11.73333	0.83588	11.73333	1.06748	11.73333	-0.99601	11.73333	-1.19026	11.73333	1.33112	11.73333	-1.3875	11.73333	1.56151	11.73333	-0.80114	11.73333	-4.46647	11.73333	-1.58621	11.73333	-3.01648	11.73333	-3.25698	11.8	-2.57928	11.73333	-2.38402	11.73333	-3.7376	11.73333	-3.51197	11.73333	-3.98874	11.73333	-2.01389	11.73333
-2.78658	11.75	0.13275	11.75	-0.11414	11.75	0.36575	11.75	-0.34424	11.75	0.60623	11.75	-0.58691	11.75	0.83673	11.75	1.06842	11.75	-1.00371	11.75	-1.19892	11.75	1.33405	11.75	-1.39625	11.75	1.56409	11.75	-0.80664	11.75	-4.46342	11.75	-1.59503	11.75	-3.01629	11.75	-3.2561	11.81667	-2.58647	11.75	-2.39225	11.75	-3.73629	11.75	-3.51109	11.75	-3.98762	11.75	-2.02131	11.75
-2.78624	11.76667	0.13028	11.76667	-0.11961	11.76667	0.36131	11.76667	-0.34667	11.76667	0.6011	11.76667	-0.58906	11.76667	0.83042	11.76667	1.06384	11.76667	-1.00736	11.76667	-1.20128	11.76667	1.32923	11.76667	-1.39804	11.76667	1.56122	11.76667	-0.81145	11.76667	-4.46574	11.76667	-1.59584	11.76667	-3.01634	11.76667	-3.25438	11.83333	-2.58811	11.76667	-2.39369	11.76667	-3.73838	11.76667	-3.51028	11.76667	-3.98955	11.76667	-2.01927	11.76667
-2.79056	11.78333	0.13326	11.78333	-0.119	11.78333	0.36174	11.78333	-0.34598	11.78333	0.60371	11.78333	-0.59206	11.78333	0.83403	11.78333	1.06438	11.78333	-1.01451	11.78333	-1.20778	11.78333	1.33171	11.78333	-1.40544	11.78333	1.56113	11.78333	-0.81684	11.78333	-4.46596	11.78333	-1.60399	11.78333	-3.01917	11.78333	-3.25527	11.85	-2.59558	11.78333	-2.40097	11.78333	-3.73572	11.78333	-3.50511	11.78333	-3.98632	11.78333	-2.02542	11.78333
-2.79348	11.8	0.13359	11.8	-0.11785	11.8	0.36151	11.8	-0.34531	11.8	0.60256	11.8	-0.5943	11.8	0.8328	11.8	1.06391	11.8	-1.01883	11.8	-1.21245	11.8	1.33046	11.8	-1.40813	11.8	1.56066	11.8	-0.82033	11.8	-4.46862	11.8	-1.60617	11.8	-3.01699	11.8	-3.25748	11.86667	-2.59886	11.8	-2.40529	11.8	-3.73591	11.8	-3.50509	11.8	-3.9856	11.8	-2.02913	11.8
-2.79621	11.81667	0.13461	11.81667	-0.11984	11.81667	0.36009	11.81667	-0.34384	11.81667	0.60235	11.81667	-0.5952	11.81667	0.83817	11.81667	1.06964	11.81667	-1.02301	11.81667	-1.21915	11.81667	1.33191	11.81667	-1.41484	11.81667	1.56183	11.81667	-0.82415	11.81667	-4.46699	11.81667	-1.612	11.81667	-3.01835	11.81667	-3.25817	11.88333	-2.60223	11.81667	-2.40948	11.81667	-3.73733	11.81667	-3.50392	11.81667	-3.98645	11.81667	-2.03246	11.81667
-2.79797	11.83333	0.13314	11.83333	-0.12529	11.83333	0.35816	11.83333	-0.34827	11.83333	0.60175	11.83333	-0.59665	11.83333	0.84041	11.83333	1.06776	11.83333	-1.0291	11.83333	-1.22446	11.83333	1.33542	11.83333	-1.41968	11.83333	1.56554	11.83333	-0.82876	11.83333	-4.46587	11.83333	-1.61636	11.83333	-3.01791	11.83333	-3.25763	11.9	-2.60485	11.83333	-2.41371	11.83333	-3.73658	11.83333	-3.50153	11.83333	-3.98334	11.83333	-2.03493	11.83333
-2.80241	11.85	0.13376	11.85	-0.12387	11.85	0.35743	11.85	-0.34379	11.85	0.60231	11.85	-0.59509	11.85	0.84007	11.85	1.0657	11.85	-1.03128	11.85	-1.22791	11.85	1.33628	11.85	-1.42308	11.85	1.56177	11.85	-0.82857	11.85	-4.46986	11.85	-1.62042	11.85	-3.02047	11.85	-3.25814	11.91667	-2.6086	11.85	-2.41641	11.85	-3.74065	11.85	-3.50378	11.85	-3.98427	11.85	-2.03577	11.85
-2.80687	11.86667	0.13509	11.86667	-0.12612	11.86667	0.35678	11.86667	-0.34268	11.86667	0.60256	11.86667	-0.59567	11.86667	0.83916	11.86667	1.06692	11.86667	-1.03574	11.86667	-1.23333	11.86667	1.33444	11.86667	-1.42967	11.86667	1.56243	11.86667	-0.83135	11.86667	-4.46894	11.86667	-1.62723	11.86667	-3.0234	11.86667	-3.25929	11.93333	-2.61236	11.86667	-2.41988	11.86667	-3.7421	11.86667	-3.50537	11.86667	-3.98221	11.86667	-2.04073	11.86667
-2.81063	11.88333	0.13536	11.88333	-0.12375	11.88333	0.35608	11.88333	-0.34175	11.88333	0.60227	11.88333	-0.5985	11.88333	0.83731	11.88333	1.06602	11.88333	-1.03983	11.88333	-1.23939	11.88333	1.33421	11.88333	-1.43477	11.88333	1.56028	11.88333	-0.83388	11.88333	-4.46954	11.88333	-1.63146	11.88333	-3.02469	11.88333	-3.25698	11.95	-2.61675	11.88333	-2.42521	11.88333	-3.74013	11.88333	-3.50251	11.88333	-3.98129	11.88333	-2.0422	11.88333
-2.81712	11.9	0.13882	11.9	-0.12516	11.9	0.35964	11.9	-0.34676	11.9	0.60529	11.9	-0.60503	11.9	0.84153	11.9	1.07023	11.9	-1.04796	11.9	-1.2495	11.9	1.33775	11.9	-1.44471	11.9	1.56272	11.9	-0.83963	11.9	-4.46746	11.9	-1.64073	11.9	-3.02475	11.9	-3.26081	11.96667	-2.62459	11.9	-2.43398	11.9	-3.73919	11.9	-3.50261	11.9	-3.97797	11.9	-2.0483	11.9
-2.81839	11.91667	0.13902	11.91667	-0.12686	11.91667	0.35951	11.91667	-0.34444	11.91667	0.60146	11.91667	-0.60161	11.91667	0.83758	11.91667	1.06261	11.91667	-1.04311	11.91667	-1.24693	11.91667	1.33275	11.91667	-1.44209	11.91667	1.55491	11.91667	-0.83661	11.91667	-4.47658	11.91667	-1.63894	11.91667	-3.02417	11.91667	-3.26198	11.98333	-2.62479	11.91667	-2.43469	11.91667	-3.74163	11.91667	-3.50495	11.91667	-3.98223	11.91667	-2.04526	11.91667
-2.82532	11.93333	0.14161	11.93333	-0.12777	11.93333	0.36147	11.93333	-0.34481	11.93333	0.604	11.93333	-0.60271	11.93333	0.83914	11.93333	1.06493	11.93333	-1.04661	11.93333	-1.2542	11.93333	1.33743	11.93333	-1.44979	11.93333	1.55706	11.93333	-0.83758	11.93333	-4.4734	11.93333	-1.6466	11.93333	-3.02684	11.93333	-3.26213	12	-2.63284	11.93333	-2.44336	11.93333	-3.74045	11.93333	-3.50462	11.93333	-3.98253	11.93333	-2.05136	11.93333
-2.82816	11.95	0.13987	11.95	-0.13003	11.95	0.36319	11.95	-0.34443	11.95	0.60541	11.95	-0.60865	11.95	0.84098	11.95	1.06857	11.95	-1.05524	11.95	-1.26299	11.95	1.33979	11.95	-1.45947	11.95	1.5605	11.95	-0.84229	11.95	-4.46759	11.95	-1.65612	11.95	-3.02677	11.95	-3.26405	12.01667	-2.63722	11.95	-2.45033	11.95	-3.73542	11.95	-3.50258	11.95	-3.9805	11.95	-2.05713	11.95
-2.83136	11.96667	0.14067	11.96667	-0.12656	11.96667	0.36216	11.96667	-0.34434	11.96667	0.60382	11.96667	-0.60684	11.96667	0.84134	11.96667	1.06974	11.96667	-1.05811	11.96667	-1.26974	11.96667	1.33988	11.96667	-1.46885	11.96667	1.5604	11.96667	-0.84147	11.96667	-4.46654	11.96667	-1.66589	11.96667	-3.02886	11.96667	-3.26376	12.03333	-2.64062	11.96667	-2.45488	11.96667	-3.73638	11.96667	-3.50182	11.96667	-3.98062	11.96667	-2.06424	11.96667
-2.834	11.98333	0.14114	11.98333	-0.12624	11.98333	0.36228	11.98333	-0.34424	11.98333	0.60287	11.98333	-0.60645	11.98333	0.84037	11.98333	1.06963	11.98333	-1.06071	11.98333	-1.2752	11.98333	1.33939	11.98333	-1.47346	11.98333	1.56025	11.98333	-0.84234	11.98333	-4.46633	11.98333	-1.67049	11.98333	-3.0315	11.98333	-3.26359	12.05	-2.64417	11.98333	-2.4584	11.98333	-3.73533	11.98333	-3.49901	11.98333	-3.98093	11.98333	-2.06721	11.98333
-2.83554	12	0.14234	12	-0.12832	12	0.36128	12	-0.34768	12	0.59826	12	-0.60646	12	0.83723	12	1.06569	12	-1.05741	12	-1.27527	12	1.33299	12	-1.47472	12	1.55406	12	-0.84102	12	-4.47429	12	-1.67323	12	-3.03358	12	-3.26541	12.06667	-2.64506	12	-2.45945	12	-3.73722	12	-3.49919	12	-3.9857	12	-2.06787	12
-2.84311	12.01667	0.1434	12.01667	-0.12664	12.01667	0.36337	12.01667	-0.3464	12.01667	0.6009	12.01667	-0.61008	12.01667	0.84131	12.01667	1.06729	12.01667	-1.0615	12.01667	-1.28264	12.01667	1.33677	12.01667	-1.48407	12.01667	1.55704	12.01667	-0.84331	12.01667	-4.47314	12.01667	-1.6825	12.01667	-3.04014	12.01667	-3.26754	12.08333	-2.65366	12.01667	-2.46878	12.01667	-3.73648	12.01667	-3.49968	12.01667	-3.98471	12.01667	-2.07686	12.01667
-2.84637	12.03333	0.14293	12.03333	-0.12784	12.03333	0.36294	12.03333	-0.34735	12.03333	0.60165	12.03333	-0.61015	12.03333	0.84023	12.03333	1.06601	12.03333	-1.06157	12.03333	-1.28612	12.03333	1.33495	12.03333	-1.48821	12.03333	1.5559	12.03333	-0.84306	12.03333	-4.47392	12.03333	-1.68644	12.03333	-3.04405	12.03333	-3.26638	12.1	-2.65771	12.03333	-2.4738	12.03333	-3.73591	12.03333	-3.49877	12.03333	-3.98622	12.03333	-2.07944	12.03333
-2.85201	12.05	0.14561	12.05	-0.13078	12.05	0.36463	12.05	-0.34821	12.05	0.6069	12.05	-0.6115	12.05	0.8452	12.05	1.06969	12.05	-1.06534	12.05	-1.29513	12.05	1.34331	12.05	-1.49789	12.05	1.55968	12.05	-0.84585	12.05	-4.47075	12.05	-1.69683	12.05	-3.05024	12.05	-3.27225	12.11667	-2.66428	12.05	-2.48116	12.05	-3.73419	12.05	-3.49629	12.05	-3.98356	12.05	-2.08997	12.05
-2.85584	12.06667	0.14627	12.06667	-0.13283	12.06667	0.363	12.06667	-0.34758	12.06667	0.6048	12.06667	-0.60946	12.06667	0.84217	12.06667	1.06696	12.06667	-1.06247	12.06667	-1.29678	12.06667	1.33834	12.06667	-1.50007	12.06667	1.55652	12.06667	-0.84498	12.06667	-4.4752	12.06667	-1.69951	12.06667	-3.05387	12.06667	-3.27314	12.13333	-2.66771	12.06667	-2.48337	12.06667	-3.73657	12.06667	-3.49603	12.06667	-3.98487	12.06667	-2.0923	12.06667
-2.86441	12.08333	0.14424	12.08333	-0.13355	12.08333	0.36389	12.08333	-0.34947	12.08333	0.60839	12.08333	-0.61322	12.08333	0.84537	12.08333	1.0689	12.08333	-1.06432	12.08333	-1.30193	12.08333	1.34235	12.08333	-1.50931	12.08333	1.55919	12.08333	-0.84485	12.08333	-4.47575	12.08333	-1.70939	12.08333	-3.06182	12.08333	-3.28028	12.15	-2.67543	12.08333	-2.49096	12.08333	-3.73569	12.08333	-3.49835	12.08333	-3.98457	12.08333	-2.10136	12.08333
-2.86611	12.1	0.14356	12.1	-0.13484	12.1	0.36212	12.1	-0.35128	12.1	0.60291	12.1	-0.61213	12.1	0.84301	12.1	1.06673	12.1	-1.06394	12.1	-1.3018	12.1	1.33717	12.1	-1.5114	12.1	1.55609	12.1	-0.84336	12.1	-4.48081	12.1	-1.71113	12.1	-3.0638	12.1	-3.28503	12.16667	-2.6767	12.1	-2.49153	12.1	-3.73507	12.1	-3.49601	12.1	-3.98427	12.1	-2.1028	12.1
-2.8738	12.11667	0.14468	12.11667	-0.13245	12.11667	0.36595	12.11667	-0.34885	12.11667	0.60205	12.11667	-0.61111	12.11667	0.84516	12.11667	1.06871	12.11667	-1.06434	12.11667	-1.30553	12.11667	1.33581	12.11667	-1.51664	12.11667	1.55856	12.11667	-0.84017	12.11667	-4.48014	12.11667	-1.71738	12.11667	-3.07205	12.11667	-3.2881	12.18333	-2.68391	12.11667	-2.49872	12.11667	-3.73904	12.11667	-3.50138	12.11667	-3.98787	12.11667	-2.10881	12.11667
-2.87928	12.13333	0.14378	12.13333	-0.13179	12.13333	0.36397	12.13333	-0.35045	12.13333	0.60061	12.13333	-0.61178	12.13333	0.84515	12.13333	1.06811	12.13333	-1.06844	12.13333	-1.30924	12.13333	1.33382	12.13333	-1.52485	12.13333	1.56108	12.13333	-0.8412	12.13333	-4.47611	12.13333	-1.72484	12.13333	-3.07596	12.13333	-3.2953	12.2	-2.68938	12.13333	-2.5034	12.13333	-3.7365	12.13333	-3.4996	12.13333	-3.98361	12.13333	-2.11429	12.13333
-2.88534	12.15	0.14284	12.15	-0.13256	12.15	0.36219	12.15	-0.34892	12.15	0.59934	12.15	-0.60792	12.15	0.84204	12.15	1.06605	12.15	-1.06412	12.15	-1.30894	12.15	1.33144	12.15	-1.52463	12.15	1.55857	12.15	-0.83871	12.15	-4.47876	12.15	-1.72787	12.15	-3.08286	12.15	-3.30053	12.21667	-2.69349	12.15	-2.50697	12.15	-3.74002	12.15	-3.50479	12.15	-3.98423	12.15	-2.11699	12.15
-2.891	12.16667	0.14747	12.16667	-0.12951	12.16667	0.36273	12.16667	-0.34746	12.16667	0.60062	12.16667	-0.60539	12.16667	0.84428	12.16667	1.06653	12.16667	-1.06427	12.16667	-1.31153	12.16667	1.33295	12.16667	-1.53055	12.16667	1.56172	12.16667	-0.83597	12.16667	-4.47557	12.16667	-1.73412	12.16667	-3.08804	12.16667	-3.30532	12.23333	-2.70036	12.16667	-2.513	12.16667	-3.74262	12.16667	-3.50683	12.16667	-3.9844	12.16667	-2.123	12.16667
-2.89483	12.18333	0.14724	12.18333	-0.13395	12.18333	0.36033	12.18333	-0.3494	12.18333	0.59907	12.18333	-0.60628	12.18333	0.84275	12.18333	1.06394	12.18333	-1.06682	12.18333	-1.31163	12.18333	1.32937	12.18333	-1.53297	12.18333	1.56364	12.18333	-0.83542	12.18333	-4.4745	12.18333	-1.73896	12.18333	-3.09147	12.18333	-3.30732	12.25	-2.70298	12.18333	-2.51583	12.18333	-3.74501	12.18333	-3.50507	12.18333	-3.98527	12.18333	-2.12603	12.18333
-2.90184	12.2	0.14548	12.2	-0.13311	12.2	0.36151	12.2	-0.34975	12.2	0.60392	12.2	-0.60347	12.2	0.84712	12.2	1.06943	12.2	-1.06865	12.2	-1.31555	12.2	1.33363	12.2	-1.53936	12.2	1.56767	12.2	-0.83576	12.2	-4.47335	12.2	-1.74809	12.2	-3.09881	12.2	-3.31361	12.26667	-2.71109	12.2	-2.52341	12.2	-3.74453	12.2	-3.50704	12.2	-3.98245	12.2	-2.13553	12.2
-2.90725	12.21667	0.14489	12.21667	-0.13204	12.21667	0.35976	12.21667	-0.34676	12.21667	0.60484	12.21667	-0.60148	12.21667	0.84716	12.21667	1.06757	12.21667	-1.06561	12.21667	-1.31558	12.21667	1.3332	12.21667	-1.54033	12.21667	1.56569	12.21667	-0.83479	12.21667	-4.47416	12.21667	-1.7509	12.21667	-3.10422	12.21667	-3.31977	12.28333	-2.71512	12.21667	-2.52543	12.21667	-3.7463	12.21667	-3.5118	12.21667	-3.98368	12.21667	-2.13769	12.21667
-2.91174	12.23333	0.14609	12.23333	-0.12767	12.23333	0.3594	12.23333	-0.34085	12.23333	0.60064	12.23333	-0.59738	12.23333	0.84216	12.23333	1.0646	12.23333	-1.0644	12.23333	-1.31459	12.23333	1.32965	12.23333	-1.54128	12.23333	1.56305	12.23333	-0.83038	12.23333	-4.47691	12.23333	-1.75074	12.23333	-3.10879	12.23333	-3.3229	12.3	-2.71757	12.23333	-2.52627	12.23333	-3.7509	12.23333	-3.51333	12.23333	-3.9869	12.23333	-2.13905	12.23333
-2.91578	12.25	0.1443	12.25	-0.12833	12.25	0.35727	12.25	-0.34232	12.25	0.59921	12.25	-0.59801	12.25	0.84092	12.25	1.06415	12.25	-1.06609	12.25	-1.32052	12.25	1.33262	12.25	-1.54627	12.25	1.56809	12.25	-0.83187	12.25	-4.47539	12.25	-1.75699	12.25	-3.11191	12.25	-3.33123	12.31667	-2.72262	12.25	-2.53006	12.25	-3.75079	12.25	-3.51541	12.25	-3.98539	12.25	-2.14586	12.25
-2.92167	12.26667	0.14303	12.26667	-0.12706	12.26667	0.35642	12.26667	-0.34221	12.26667	0.59894	12.26667	-0.59858	12.26667	0.84031	12.26667	1.05942	12.26667	-1.06511	12.26667	-1.32267	12.26667	1.32675	12.26667	-1.54621	12.26667	1.56476	12.26667	-0.83254	12.26667	-4.47704	12.26667	-1.76026	12.26667	-3.11807	12.26667	-3.33673	12.33333	-2.72838	12.26667	-2.53431	12.26667	-3.75429	12.26667	-3.51898	12.26667	-3.98704	12.26667	-2.15006	12.26667
-2.93036	12.28333	0.14304	12.28333	-0.12644	12.28333	0.35964	12.28333	-0.3429	12.28333	0.6028	12.28333	-0.60364	12.28333	0.84415	12.28333	1.06312	12.28333	-1.07138	12.28333	-1.33081	12.28333	1.33137	12.28333	-1.55558	12.28333	1.5722	12.28333	-0.83782	12.28333	-4.47205	12.28333	-1.77303	12.28333	-3.12521	12.28333	-3.33999	12.35	-2.73699	12.28333	-2.54476	12.28333	-3.7533	12.28333	-3.52018	12.28333	-3.98175	12.28333	-2.16325	12.28333
-2.93116	12.3	0.14158	12.3	-0.12698	12.3	0.35644	12.3	-0.34417	12.3	0.59706	12.3	-0.60139	12.3	0.83886	12.3	1.05895	12.3	-1.06634	12.3	-1.32212	12.3	1.33	12.3	-1.55121	12.3	1.56496	12.3	-0.83289	12.3	-4.47573	12.3	-1.77055	12.3	-3.12762	12.3	-3.34628	12.36667	-2.73533	12.3	-2.54264	12.3	-3.75412	12.3	-3.52214	12.3	-3.98488	12.3	-2.16193	12.3
-2.93934	12.31667	0.14172	12.31667	-0.12801	12.31667	0.3588	12.31667	-0.34409	12.31667	0.59723	12.31667	-0.5999	12.31667	0.83752	12.31667	1.05925	12.31667	-1.06444	12.31667	-1.32368	12.31667	1.33361	12.31667	-1.55219	12.31667	1.56858	12.31667	-0.83039	12.31667	-4.47436	12.31667	-1.77801	12.31667	-3.13559	12.31667	-3.3525	12.38333	-2.74303	12.31667	-2.5488	12.31667	-3.75542	12.31667	-3.52767	12.31667	-3.98697	12.31667	-2.17031	12.31667
-2.94562	12.33333	0.13788	12.33333	-0.1297	12.33333	0.35599	12.33333	-0.34318	12.33333	0.5962	12.33333	-0.59955	12.33333	0.83646	12.33333	1.05943	12.33333	-1.0669	12.33333	-1.32621	12.33333	1.33504	12.33333	-1.55345	12.33333	1.56724	12.33333	-0.83048	12.33333	-4.47381	12.33333	-1.78132	12.33333	-3.14126	12.33333	-3.35842	12.4	-2.74858	12.33333	-2.55199	12.33333	-3.75649	12.33333	-3.5315	12.33333	-3.98571	12.33333	-2.17527	12.33333
-2.95249	12.35	0.14347	12.35	-0.12739	12.35	0.36074	12.35	-0.34559	12.35	0.59968	12.35	-0.60244	12.35	0.84029	12.35	1.06423	12.35	-1.06953	12.35	-1.33131	12.35	1.34104	12.35	-1.56079	12.35	1.57236	12.35	-0.83053	12.35	-4.47268	12.35	-1.78968	12.35	-3.14677	12.35	-3.36346	12.41667	-2.7552	12.35	-2.55911	12.35	-3.75561	12.35	-3.53316	12.35	-3.98419	12.35	-2.18404	12.35
-2.95657	12.36667	0.13959	12.36667	-0.13109	12.36667	0.3591	12.36667	-0.34655	12.36667	0.59941	12.36667	-0.59949	12.36667	0.83939	12.36667	1.06206	12.36667	-1.06723	12.36667	-1.32675	12.36667	1.33803	12.36667	-1.55976	12.36667	1.56841	12.36667	-0.82992	12.36667	-4.47623	12.36667	-1.78939	12.36667	-3.15173	12.36667	-3.371	12.43333	-2.75694	12.36667	-2.56134	12.36667	-3.75828	12.36667	-3.54097	12.36667	-3.98924	12.36667	-2.18873	12.36667
-2.95953	12.38333	0.13775	12.38333	-0.13264	12.38333	0.3572	12.38333	-0.34695	12.38333	0.59637	12.38333	-0.59598	12.38333	0.83486	12.38333	1.05724	12.38333	-1.0663	12.38333	-1.3261	12.38333	1.33176	12.38333	-1.55591	12.38333	1.5627	12.38333	-0.82826	12.38333	-4.47839	12.38333	-1.78848	12.38333	-3.15749	12.38333	-3.37604	12.45	-2.75906	12.38333	-2.56107	12.38333	-3.7609	12.38333	-3.54743	12.38333	-3.99118	12.38333	-2.18968	12.38333
-2.96508	12.4	0.13876	12.4	-0.13339	12.4	0.35559	12.4	-0.34449	12.4	0.59983	12.4	-0.59491	12.4	0.83781	12.4	1.05933	12.4	-1.06766	12.4	-1.32719	12.4	1.33551	12.4	-1.55815	12.4	1.56677	12.4	-0.82751	12.4	-4.47689	12.4	-1.7933	12.4	-3.16337	12.4	-3.3832	12.46667	-2.76549	12.4	-2.56909	12.4	-3.76037	12.4	-3.55287	12.4	-3.99329	12.4	-2.20014	12.4
-2.96936	12.41667	0.13711	12.41667	-0.13225	12.41667	0.35305	12.41667	-0.34482	12.41667	0.59869	12.41667	-0.59274	12.41667	0.83541	12.41667	1.05928	12.41667	-1.06793	12.41667	-1.32801	12.41667	1.33423	12.41667	-1.55814	12.41667	1.56594	12.41667	-0.83008	12.41667	-4.47639	12.41667	-1.79863	12.41667	-3.16897	12.41667	-3.3866	12.48333	-2.77037	12.41667	-2.57337	12.41667	-3.75979	12.41667	-3.55741	12.41667	-3.99272	12.41667	-2.20661	12.41667
-2.97762	12.43333	0.14191	12.43333	-0.13284	12.43333	0.35561	12.43333	-0.34598	12.43333	0.60074	12.43333	-0.59627	12.43333	0.8386	12.43333	1.06067	12.43333	-1.07055	12.43333	-1.32912	12.43333	1.33623	12.43333	-1.55933	12.43333	1.56975	12.43333	-0.83219	12.43333	-4.47686	12.43333	-1.80461	12.43333	-3.17716	12.43333	-3.39056	12.5	-2.77782	12.43333	-2.58072	12.43333	-3.76164	12.43333	-3.56414	12.43333	-3.9933	12.43333	-2.21225	12.43333
-2.98082	12.45	0.14041	12.45	-0.13166	12.45	0.35286	12.45	-0.34316	12.45	0.59792	12.45	-0.59764	12.45	0.83491	12.45	1.05461	12.45	-1.0687	12.45	-1.32542	12.45	1.33228	12.45	-1.55758	12.45	1.56669	12.45	-0.83322	12.45	-4.47967	12.45	-1.80297	12.45	-3.18142	12.45	-3.39743	12.51667	-2.77895	12.45	-2.58079	12.45	-3.76536	12.45	-3.56998	12.45	-3.99495	12.45	-2.21306	12.45
-2.98921	12.46667	0.14323	12.46667	-0.13206	12.46667	0.35362	12.46667	-0.3431	12.46667	0.59858	12.46667	-0.59891	12.46667	0.83756	12.46667	1.05707	12.46667	-1.0693	12.46667	-1.32417	12.46667	1.33376	12.46667	-1.55811	12.46667	1.5672	12.46667	-0.83274	12.46667	-4.477	12.46667	-1.80427	12.46667	-3.18885	12.46667	-3.40391	12.53333	-2.78585	12.46667	-2.58729	12.46667	-3.77063	12.46667	-3.5764	12.46667	-3.99652	12.46667	-2.22021	12.46667
-2.99358	12.48333	0.14328	12.48333	-0.13199	12.48333	0.35331	12.48333	-0.34421	12.48333	0.59977	12.48333	-0.60087	12.48333	0.83786	12.48333	1.05644	12.48333	-1.07238	12.48333	-1.3246	12.48333	1.33348	12.48333	-1.55837	12.48333	1.56773	12.48333	-0.83472	12.48333	-4.47455	12.48333	-1.80583	12.48333	-3.19416	12.48333	-3.40885	12.55	-2.78963	12.48333	-2.59155	12.48333	-3.7731	12.48333	-3.57969	12.48333	-3.99351	12.48333	-2.22741	12.48333
-2.99742	12.5	0.14102	12.5	-0.13413	12.5	0.35376	12.5	-0.34457	12.5	0.60093	12.5	-0.59853	12.5	0.83516	12.5	1.05248	12.5	-1.06995	12.5	-1.32441	12.5	1.33274	12.5	-1.55768	12.5	1.56975	12.5	-0.83437	12.5	-4.47506	12.5	-1.80661	12.5	-3.19715	12.5	-3.41704	12.56667	-2.79265	12.5	-2.59458	12.5	-3.77858	12.5	-3.5848	12.5	-3.99498	12.5	-2.23092	12.5
-3.00009	12.51667	0.13844	12.51667	-0.13572	12.51667	0.35505	12.51667	-0.34533	12.51667	0.60255	12.51667	-0.59977	12.51667	0.83633	12.51667	1.05298	12.51667	-1.0701	12.51667	-1.32318	12.51667	1.33098	12.51667	-1.5574	12.51667	1.56954	12.51667	-0.8345	12.51667	-4.47692	12.51667	-1.81003	12.51667	-3.20429	12.51667	-3.42167	12.58333	-2.79784	12.51667	-2.6007	12.51667	-3.78531	12.51667	-3.59114	12.51667	-3.99934	12.51667	-2.23723	12.51667
-3.00371	12.53333	0.13789	12.53333	-0.13691	12.53333	0.3552	12.53333	-0.34602	12.53333	0.59999	12.53333	-0.59861	12.53333	0.83426	12.53333	1.05023	12.53333	-1.06834	12.53333	-1.32191	12.53333	1.32992	12.53333	-1.55359	12.53333	1.56838	12.53333	-0.83097	12.53333	-4.47932	12.53333	-1.80739	12.53333	-3.20825	12.53333	-3.42702	12.6	-2.80058	12.53333	-2.60354	12.53333	-3.79171	12.53333	-3.59724	12.53333	-4.0003	12.53333	-2.24016	12.53333
-3.00809	12.55	0.13838	12.55	-0.13459	12.55	0.3569	12.55	-0.34638	12.55	0.6065	12.55	-0.60046	12.55	0.83814	12.55	1.05297	12.55	-1.07045	12.55	-1.32415	12.55	1.33504	12.55	-1.55564	12.55	1.57194	12.55	-0.83314	12.55	-4.47296	12.55	-1.81038	12.55	-3.21592	12.55	-3.43418	12.61667	-2.80455	12.55	-2.60871	12.55	-3.79425	12.55	-3.60073	12.55	-4.00017	12.55	-2.2478	12.55
-3.01237	12.56667	0.1381	12.56667	-0.13531	12.56667	0.35552	12.56667	-0.34973	12.56667	0.60549	12.56667	-0.5996	12.56667	0.83265	12.56667	1.04841	12.56667	-1.06564	12.56667	-1.31877	12.56667	1.33188	12.56667	-1.55045	12.56667	1.56821	12.56667	-0.8354	12.56667	-4.47796	12.56667	-1.80672	12.56667	-3.22382	12.56667	-3.43877	12.63333	-2.80742	12.56667	-2.61024	12.56667	-3.80447	12.56667	-3.61066	12.56667	-4.00846	12.56667	-2.25146	12.56667
-3.01884	12.58333	0.13802	12.58333	-0.13663	12.58333	0.35486	12.58333	-0.35098	12.58333	0.60727	12.58333	-0.6018	12.58333	0.83209	12.58333	1.04835	12.58333	-1.06895	12.58333	-1.31873	12.58333	1.33372	12.58333	-1.55231	12.58333	1.57036	12.58333	-0.83742	12.58333	-4.47546	12.58333	-1.81143	12.58333	-3.22905	12.58333	-3.44653	12.65	-2.81287	12.58333	-2.61717	12.58333	-3.80735	12.58333	-3.61415	12.58333	-4.0081	12.58333	-2.25906	12.58333
-3.02	12.6	0.13676	12.6	-0.13743	12.6	0.355	12.6	-0.35096	12.6	0.60677	12.6	-0.60061	12.6	0.83266	12.6	1.04899	12.6	-1.06867	12.6	-1.32083	12.6	1.33387	12.6	-1.55119	12.6	1.57146	12.6	-0.83654	12.6	-4.47797	12.6	-1.81145	12.6	-3.23334	12.6	-3.45155	12.66667	-2.81615	12.6	-2.62178	12.6	-3.81273	12.6	-3.61927	12.6	-4.01245	12.6	-2.26191	12.6
-3.02388	12.61667	0.1379	12.61667	-0.13739	12.61667	0.35682	12.61667	-0.35168	12.61667	0.60399	12.61667	-0.59922	12.61667	0.83392	12.61667	1.04961	12.61667	-1.06691	12.61667	-1.32184	12.61667	1.33257	12.61667	-1.55039	12.61667	1.57065	12.61667	-0.83701	12.61667	-4.48095	12.61667	-1.81023	12.61667	-3.23834	12.61667	-3.45573	12.68333	-2.82124	12.61667	-2.6281	12.61667	-3.81973	12.61667	-3.62657	12.61667	-4.01742	12.61667	-2.26822	12.61667
-3.02343	12.63333	0.13655	12.63333	-0.1399	12.63333	0.35746	12.63333	-0.35212	12.63333	0.60421	12.63333	-0.59966	12.63333	0.83127	12.63333	1.04774	12.63333	-1.06924	12.63333	-1.32249	12.63333	1.33023	12.63333	-1.55013	12.63333	1.56965	12.63333	-0.83796	12.63333	-4.48144	12.63333	-1.80768	12.63333	-3.24023	12.63333	-3.46272	12.7	-2.82458	12.63333	-2.63165	12.63333	-3.82622	12.63333	-3.6326	12.63333	-4.02323	12.63333	-2.26865	12.63333
-3.02901	12.65	0.13957	12.65	-0.13775	12.65	0.35957	12.65	-0.34879	12.65	0.60919	12.65	-0.59962	12.65	0.83423	12.65	1.05167	12.65	-1.07108	12.65	-1.32159	12.65	1.33165	12.65	-1.54912	12.65	1.57109	12.65	-0.83912	12.65	-4.48027	12.65	-1.80689	12.65	-3.24856	12.65	-3.46562	12.71667	-2.83096	12.65	-2.63858	12.65	-3.83503	12.65	-3.64187	12.65	-4.03002	12.65	-2.26991	12.65
-3.03435	12.66667	0.14335	12.66667	-0.13849	12.66667	0.3636	12.66667	-0.35032	12.66667	0.61576	12.66667	-0.60184	12.66667	0.83789	12.66667	1.05626	12.66667	-1.07472	12.66667	-1.32289	12.66667	1.33792	12.66667	-1.55135	12.66667	1.57487	12.66667	-0.84227	12.66667	-4.4747	12.66667	-1.81034	12.66667	-3.25193	12.66667	-3.47072	12.73333	-2.83816	12.66667	-2.64661	12.66667	-3.83719	12.66667	-3.64442	12.66667	-4.03065	12.66667	-2.27629	12.66667
-3.03552	12.68333	0.13829	12.68333	-0.14236	12.68333	0.35871	12.68333	-0.35294	12.68333	0.60731	12.68333	-0.60038	12.68333	0.82892	12.68333	1.04641	12.68333	-1.06958	12.68333	-1.31648	12.68333	1.32925	12.68333	-1.54534	12.68333	1.56801	12.68333	-0.83916	12.68333	-4.48037	12.68333	-1.80516	12.68333	-3.25296	12.68333	-3.47447	12.75	-2.83902	12.68333	-2.64674	12.68333	-3.84449	12.68333	-3.65039	12.68333	-4.03958	12.68333	-2.27025	12.68333
-3.04128	12.7	0.14416	12.7	-0.13869	12.7	0.36514	12.7	-0.35232	12.7	0.60982	12.7	-0.59927	12.7	0.83093	12.7	1.05031	12.7	-1.07105	12.7	-1.31637	12.7	1.33314	12.7	-1.54685	12.7	1.57096	12.7	-0.83895	12.7	-4.47968	12.7	-1.80936	12.7	-3.25885	12.7	-3.4776	12.76667	-2.8463	12.7	-2.65467	12.7	-3.85141	12.7	-3.6581	12.7	-4.04583	12.7	-2.27574	12.7
-3.0413	12.71667	0.14199	12.71667	-0.14094	12.71667	0.36653	12.71667	-0.35514	12.71667	0.60941	12.71667	-0.59966	12.71667	0.83001	12.71667	1.04896	12.71667	-1.07072	12.71667	-1.31378	12.71667	1.33006	12.71667	-1.54386	12.71667	1.56531	12.71667	-0.83973	12.71667	-4.47968	12.71667	-1.80601	12.71667	-3.25671	12.71667	-3.47983	12.78333	-2.84756	12.71667	-2.65647	12.71667	-3.85639	12.71667	-3.66301	12.71667	-4.05099	12.71667	-2.27226	12.71667
-3.04976	12.73333	0.14462	12.73333	-0.14173	12.73333	0.36932	12.73333	-0.35649	12.73333	0.61383	12.73333	-0.60406	12.73333	0.83502	12.73333	1.05118	12.73333	-1.07485	12.73333	-1.31586	12.73333	1.33497	12.73333	-1.54969	12.73333	1.56987	12.73333	-0.8424	12.73333	-4.47582	12.73333	-1.81226	12.73333	-3.26057	12.73333	-3.48566	12.8	-2.85732	12.73333	-2.66772	12.73333	-3.85882	12.73333	-3.66696	12.73333	-4.05175	12.73333	-2.28197	12.73333
-3.05342	12.75	0.14343	12.75	-0.14132	12.75	0.36844	12.75	-0.35733	12.75	0.61133	12.75	-0.60299	12.75	0.834	12.75	1.05001	12.75	-1.07278	12.75	-1.31353	12.75	1.33553	12.75	-1.54885	12.75	1.56594	12.75	-0.84088	12.75	-4.4793	12.75	-1.81275	12.75	-3.26552	12.75	-3.48727	12.81667	-2.86072	12.75	-2.67172	12.75	-3.86375	12.75	-3.67144	12.75	-4.05736	12.75	-2.27999	12.75
-3.05592	12.76667	0.14054	12.76667	-0.13925	12.76667	0.36805	12.76667	-0.35514	12.76667	0.60823	12.76667	-0.60083	12.76667	0.83325	12.76667	1.04885	12.76667	-1.06767	12.76667	-1.30804	12.76667	1.33298	12.76667	-1.54816	12.76667	1.56368	12.76667	-0.83582	12.76667	-4.48373	12.76667	-1.80949	12.76667	-3.26678	12.76667	-3.49168	12.83333	-2.86374	12.76667	-2.67547	12.76667	-3.87024	12.76667	-3.67653	12.76667	-4.06561	12.76667	-2.2791	12.76667
-3.0608	12.78333	0.14304	12.78333	-0.13982	12.78333	0.36772	12.78333	-0.35377	12.78333	0.60734	12.78333	-0.60147	12.78333	0.83358	12.78333	1.05028	12.78333	-1.06526	12.78333	-1.30721	12.78333	1.33428	12.78333	-1.54978	12.78333	1.56242	12.78333	-0.83395	12.78333	-4.48531	12.78333	-1.81178	12.78333	-3.26789	12.78333	-3.49283	12.85	-2.86931	12.78333	-2.68137	12.78333	-3.87418	12.78333	-3.68066	12.78333	-4.06885	12.78333	-2.28068	12.78333
-3.06692	12.8	0.14247	12.8	-0.13814	12.8	0.36762	12.8	-0.35348	12.8	0.61066	12.8	-0.60312	12.8	0.83707	12.8	1.05138	12.8	-1.06536	12.8	-1.30639	12.8	1.33633	12.8	-1.54969	12.8	1.56289	12.8	-0.83355	12.8	-4.48584	12.8	-1.81331	12.8	-3.27183	12.8	-3.49763	12.86667	-2.87583	12.8	-2.68901	12.8	-3.88068	12.8	-3.68722	12.8	-4.07489	12.8	-2.2832	12.8
-3.06928	12.81667	0.14532	12.81667	-0.13693	12.81667	0.367	12.81667	-0.3521	12.81667	0.60861	12.81667	-0.60227	12.81667	0.83633	12.81667	1.05053	12.81667	-1.0675	12.81667	-1.30713	12.81667	1.33506	12.81667	-1.54965	12.81667	1.56193	12.81667	-0.83167	12.81667	-4.48816	12.81667	-1.81487	12.81667	-3.27194	12.81667	-3.50015	12.88333	-2.87942	12.81667	-2.69217	12.81667	-3.88512	12.81667	-3.6911	12.81667	-4.07974	12.81667	-2.28151	12.81667
-3.07104	12.83333	0.14296	12.83333	-0.13528	12.83333	0.36337	12.83333	-0.35108	12.83333	0.606	12.83333	-0.59868	12.83333	0.83179	12.83333	1.04526	12.83333	-1.06633	12.83333	-1.3036	12.83333	1.3314	12.83333	-1.54474	12.83333	1.55809	12.83333	-0.82805	12.83333	-4.49339	12.83333	-1.80964	12.83333	-3.27438	12.83333	-3.50251	12.9	-2.88075	12.83333	-2.69479	12.83333	-3.89389	12.83333	-3.69771	12.83333	-4.08938	12.83333	-2.28108	12.83333
-3.07608	12.85	0.14207	12.85	-0.13436	12.85	0.36362	12.85	-0.35076	12.85	0.60759	12.85	-0.60106	12.85	0.83357	12.85	1.0456	12.85	-1.06889	12.85	-1.30685	12.85	1.33379	12.85	-1.54686	12.85	1.55984	12.85	-0.82865	12.85	-4.49246	12.85	-1.81222	12.85	-3.27646	12.85	-3.50377	12.91667	-2.88675	12.85	-2.70195	12.85	-3.89668	12.85	-3.69917	12.85	-4.09208	12.85	-2.28448	12.85
-3.08138	12.86667	0.14027	12.86667	-0.13395	12.86667	0.36419	12.86667	-0.35218	12.86667	0.60823	12.86667	-0.6015	12.86667	0.83226	12.86667	1.04379	12.86667	-1.06958	12.86667	-1.3083	12.86667	1.33432	12.86667	-1.54975	12.86667	1.55731	12.86667	-0.82948	12.86667	-4.49668	12.86667	-1.81198	12.86667	-3.27887	12.86667	-3.50673	12.93333	-2.89258	12.86667	-2.70831	12.86667	-3.90344	12.86667	-3.70688	12.86667	-4.09896	12.86667	-2.28724	12.86667
-3.08383	12.88333	0.13847	12.88333	-0.1333	12.88333	0.36104	12.88333	-0.35176	12.88333	0.60985	12.88333	-0.59911	12.88333	0.82925	12.88333	1.04219	12.88333	-1.06806	12.88333	-1.3071	12.88333	1.32784	12.88333	-1.55094	12.88333	1.55658	12.88333	-0.82901	12.88333	-4.49988	12.88333	-1.80882	12.88333	-3.28209	12.88333	-3.51013	12.95	-2.89599	12.88333	-2.71189	12.88333	-3.90891	12.88333	-3.71059	12.88333	-4.10491	12.88333	-2.28624	12.88333
-3.09071	12.9	0.1386	12.9	-0.13154	12.9	0.36424	12.9	-0.35047	12.9	0.61452	12.9	-0.60106	12.9	0.83421	12.9	1.0455	12.9	-1.07246	12.9	-1.31187	12.9	1.33081	12.9	-1.55499	12.9	1.5582	12.9	-0.83097	12.9	-4.49822	12.9	-1.81113	12.9	-3.28981	12.9	-3.51065	12.96667	-2.90404	12.9	-2.72043	12.9	-3.91403	12.9	-3.71493	12.9	-4.1091	12.9	-2.29562	12.9
-3.0918	12.91667	0.13423	12.91667	-0.13394	12.91667	0.3582	12.91667	-0.34943	12.91667	0.60677	12.91667	-0.59888	12.91667	0.82696	12.91667	1.03855	12.91667	-1.06775	12.91667	-1.31	12.91667	1.32385	12.91667	-1.54659	12.91667	1.54977	12.91667	-0.82726	12.91667	-4.50911	12.91667	-1.80216	12.91667	-3.29153	12.91667	-3.51521	12.98333	-2.90348	12.91667	-2.71621	12.91667	-3.9215	12.91667	-3.72024	12.91667	-4.11779	12.91667	-2.2876	12.91667
-3.09752	12.93333	0.13727	12.93333	-0.12895	12.93333	0.36352	12.93333	-0.35043	12.93333	0.60808	12.93333	-0.59903	12.93333	0.82996	12.93333	1.04157	12.93333	-1.07047	12.93333	-1.31193	12.93333	1.32889	12.93333	-1.55192	12.93333	1.55205	12.93333	-0.82941	12.93333	-4.51145	12.93333	-1.80668	12.93333	-3.29568	12.93333	-3.51771	13	-2.90952	12.93333	-2.72378	12.93333	-3.92495	12.93333	-3.72301	12.93333	-4.12155	12.93333	-2.29467	12.93333
-3.10223	12.95	0.13543	12.95	-0.13107	12.95	0.36227	12.95	-0.35225	12.95	0.60439	12.95	-0.59846	12.95	0.82907	12.95	1.04059	12.95	-1.06877	12.95	-1.30881	12.95	1.32747	12.95	-1.54925	12.95	1.54796	12.95	-0.82919	12.95	-4.51766	12.95	-1.8035	12.95	-3.30198	12.95	-3.51735	13.01667	-2.91454	12.95	-2.7261	12.95	-3.93081	12.95	-3.72852	12.95	-4.12742	12.95	-2.29155	12.95
-3.10498	12.96667	0.13724	12.96667	-0.12906	12.96667	0.3663	12.96667	-0.35157	12.96667	0.60577	12.96667	-0.60047	12.96667	0.83295	12.96667	1.04451	12.96667	-1.06956	12.96667	-1.31408	12.96667	1.33105	12.96667	-1.55035	12.96667	1.54976	12.96667	-0.83103	12.96667	-4.51816	12.96667	-1.80683	12.96667	-3.30423	12.96667	-3.52089	13.03333	-2.91664	12.96667	-2.72886	12.96667	-3.93181	12.96667	-3.72999	12.96667	-4.12797	12.96667	-2.29223	12.96667
-3.10867	12.98333	0.13662	12.98333	-0.12843	12.98333	0.36462	12.98333	-0.35105	12.98333	0.60154	12.98333	-0.59901	12.98333	0.82762	12.98333	1.04047	12.98333	-1.06844	12.98333	-1.30648	12.98333	1.32535	12.98333	-1.54698	12.98333	1.54386	12.98333	-0.8293	12.98333	-4.52718	12.98333	-1.80015	12.98333	-3.30844	12.98333	-3.52361	13.05	-2.91925	12.98333	-2.72932	12.98333	-3.93748	12.98333	-3.73504	12.98333	-4.1352	12.98333	-2.2877	12.98333
-3.1139	13	0.13824	13	-0.12898	13	0.36451	13	-0.34925	13	0.60355	13	-0.5995	13	0.82796	13	1.04111	13	-1.06702	13	-1.30676	13	1.32691	13	-1.54848	13	1.54298	13	-0.82652	13	-4.52968	13	-1.80139	13	-3.31272	13	-3.52824	13.06667	-2.92456	13	-2.73348	13	-3.94118	13	-3.73942	13	-4.13906	13	-2.2889	13
-3.11783	13.01667	0.13796	13.01667	-0.1318	13.01667	0.36384	13.01667	-0.35232	13.01667	0.60307	13.01667	-0.60097	13.01667	0.8254	13.01667	1.03931	13.01667	-1.06711	13.01667	-1.31142	13.01667	1.32476	13.01667	-1.54987	13.01667	1.53956	13.01667	-0.8298	13.01667	-4.5353	13.01667	-1.79872	13.01667	-3.31685	13.01667	-3.53466	13.08333	-2.92858	13.01667	-2.73704	13.01667	-3.94478	13.01667	-3.74023	13.01667	-4.14423	13.01667	-2.28919	13.01667
-3.12224	13.03333	0.13982	13.03333	-0.13115	13.03333	0.36505	13.03333	-0.35144	13.03333	0.60332	13.03333	-0.60214	13.03333	0.82566	13.03333	1.03734	13.03333	-1.06756	13.03333	-1.31411	13.03333	1.32449	13.03333	-1.5561	13.03333	1.53805	13.03333	-0.83101	13.03333	-4.54113	13.03333	-1.80166	13.03333	-3.32123	13.03333	-3.53917	13.1	-2.93239	13.03333	-2.73995	13.03333	-3.95208	13.03333	-3.74207	13.03333	-4.15018	13.03333	-2.28845	13.03333
-3.12846	13.05	0.14252	13.05	-0.12854	13.05	0.36518	13.05	-0.34924	13.05	0.60545	13.05	-0.60174	13.05	0.8292	13.05	1.03658	13.05	-1.07096	13.05	-1.31877	13.05	1.32438	13.05	-1.5595	13.05	1.53741	13.05	-0.83408	13.05	-4.54474	13.05	-1.80465	13.05	-3.32679	13.05	-3.54517	13.11667	-2.93906	13.05	-2.74419	13.05	-3.95566	13.05	-3.73959	13.05	-4.15492	13.05	-2.29072	13.05
-3.13348	13.06667	0.13854	13.06667	-0.12974	13.06667	0.3595	13.06667	-0.3513	13.06667	0.60424	13.06667	-0.59904	13.06667	0.8209	13.06667	1.03128	13.06667	-1.06766	13.06667	-1.31324	13.06667	1.31695	13.06667	-1.55244	13.06667	1.52863	13.06667	-0.83033	13.06667	-4.55619	13.06667	-1.79787	13.06667	-3.33125	13.06667	-3.55237	13.13333	-2.94187	13.06667	-2.74176	13.06667	-3.96314	13.06667	-3.7455	13.06667	-4.16363	13.06667	-2.28569	13.06667
-3.14159	13.08333	0.1389	13.08333	-0.12933	13.08333	0.36143	13.08333	-0.351	13.08333	0.60749	13.08333	-0.5994	13.08333	0.82172	13.08333	1.02984	13.08333	-1.06658	13.08333	-1.31334	13.08333	1.31895	13.08333	-1.55698	13.08333	1.5267	13.08333	-0.83261	13.08333	-4.56006	13.08333	-1.79867	13.08333	-3.33873	13.08333	-3.55913	13.15	-2.94924	13.08333	-2.74611	13.08333	-3.9661	13.08333	-3.74898	13.08333	-4.16718	13.08333	-2.28649	13.08333
-3.14754	13.1	0.14176	13.1	-0.12925	13.1	0.36533	13.1	-0.35186	13.1	0.60826	13.1	-0.59829	13.1	0.82345	13.1	1.02695	13.1	-1.06733	13.1	-1.31162	13.1	1.31795	13.1	-1.55761	13.1	1.52055	13.1	-0.83016	13.1	-4.56527	13.1	-1.79658	13.1	-3.34405	13.1	-3.56352	13.16667	-2.95461	13.1	-2.74952	13.1	-3.97104	13.1	-3.75034	13.1	-4.17335	13.1	-2.28716	13.1
-3.15403	13.11667	0.13833	13.11667	-0.13132	13.11667	0.36467	13.11667	-0.35119	13.11667	0.60714	13.11667	-0.59913	13.11667	0.82233	13.11667	1.02533	13.11667	-1.06617	13.11667	-1.31294	13.11667	1.3121	13.11667	-1.55512	13.11667	1.51595	13.11667	-0.8303	13.11667	-4.56879	13.11667	-1.79407	13.11667	-3.35013	13.11667	-3.56884	13.18333	-2.96087	13.11667	-2.75225	13.11667	-3.97304	13.11667	-3.75215	13.11667	-4.17709	13.11667	-2.2869	13.11667
-3.1605	13.13333	0.13494	13.13333	-0.13288	13.13333	0.36366	13.13333	-0.34886	13.13333	0.60304	13.13333	-0.59882	13.13333	0.8194	13.13333	1.021	13.13333	-1.06288	13.13333	-1.3119	13.13333	1.30763	13.13333	-1.5537	13.13333	1.51052	13.13333	-0.83109	13.13333	-4.5756	13.13333	-1.79461	13.13333	-3.35708	13.13333	-3.57182	13.2	-2.9659	13.13333	-2.75299	13.13333	-3.97648	13.13333	-3.75765	13.13333	-4.18343	13.13333	-2.28244	13.13333
-3.16719	13.15	0.13467	13.15	-0.13181	13.15	0.36423	13.15	-0.34966	13.15	0.60376	13.15	-0.59652	13.15	0.81931	13.15	1.01851	13.15	-1.06326	13.15	-1.31216	13.15	1.30107	13.15	-1.55264	13.15	1.5018	13.15	-0.83055	13.15	-4.58449	13.15	-1.79443	13.15	-3.36366	13.15	-3.57547	13.21667	-2.97129	13.15	-2.75453	13.15	-3.9831	13.15	-3.76141	13.15	-4.19158	13.15	-2.27712	13.15
-3.17264	13.16667	0.13305	13.16667	-0.1314	13.16667	0.36455	13.16667	-0.35017	13.16667	0.60247	13.16667	-0.59957	13.16667	0.81878	13.16667	1.01702	13.16667	-1.06638	13.16667	-1.3084	13.16667	1.29658	13.16667	-1.55228	13.16667	1.49536	13.16667	-0.82995	13.16667	-4.59098	13.16667	-1.79578	13.16667	-3.36871	13.16667	-3.57966	13.23333	-2.97733	13.16667	-2.75656	13.16667	-3.98421	13.16667	-3.76313	13.16667	-4.19556	13.16667	-2.27849	13.16667
-3.17882	13.18333	0.13518	13.18333	-0.12886	13.18333	0.36722	13.18333	-0.3476	13.18333	0.6056	13.18333	-0.59635	13.18333	0.81914	13.18333	1.01515	13.18333	-1.06396	13.18333	-1.30978	13.18333	1.2919	13.18333	-1.55323	13.18333	1.48835	13.18333	-0.8278	13.18333	-4.59776	13.18333	-1.79631	13.18333	-3.37438	13.18333	-3.58495	13.25	-2.98177	13.18333	-2.76079	13.18333	-3.98645	13.18333	-3.76544	13.18333	-4.20102	13.18333	-2.27613	13.18333
-3.18375	13.2	0.13946	13.2	-0.1251	13.2	0.3687	13.2	-0.34432	13.2	0.60826	13.2	-0.59787	13.2	0.82029	13.2	1.0151	13.2	-1.07045	13.2	-1.31308	13.2	1.2922	13.2	-1.55694	13.2	1.48669	13.2	-0.83113	13.2	-4.59939	13.2	-1.80105	13.2	-3.3782	13.2	-3.59031	13.26667	-2.98673	13.2	-2.76227	13.2	-3.9894	13.2	-3.76765	13.2	-4.20204	13.2	-2.28061	13.2
-3.18697	13.21667	0.13528	13.21667	-0.12962	13.21667	0.36675	13.21667	-0.34699	13.21667	0.6051	13.21667	-0.59518	13.21667	0.81395	13.21667	1.00834	13.21667	-1.06694	13.21667	-1.3091	13.21667	1.27868	13.21667	-1.55359	13.21667	1.47361	13.21667	-0.82806	13.21667	-4.61224	13.21667	-1.79534	13.21667	-3.38174	13.21667	-3.5968	13.28333	-2.99032	13.21667	-2.76181	13.21667	-3.99515	13.21667	-3.7725	13.21667	-4.21038	13.21667	-2.27722	13.21667
-3.18973	13.23333	0.13348	13.23333	-0.13261	13.23333	0.36386	13.23333	-0.34903	13.23333	0.60249	13.23333	-0.59469	13.23333	0.80949	13.23333	1.00414	13.23333	-1.06964	13.23333	-1.30908	13.23333	1.27089	13.23333	-1.55142	13.23333	1.46545	13.23333	-0.82706	13.23333	-4.61999	13.23333	-1.79521	13.23333	-3.38522	13.23333	-3.60238	13.3	-2.99283	13.23333	-2.76132	13.23333	-3.99559	13.23333	-3.77644	13.23333	-4.21562	13.23333	-2.27562	13.23333
-3.19722	13.25	0.13751	13.25	-0.12975	13.25	0.37071	13.25	-0.34758	13.25	0.60429	13.25	-0.59123	13.25	0.80995	13.25	1.00337	13.25	-1.06779	13.25	-1.30629	13.25	1.26583	13.25	-1.55125	13.25	1.46035	13.25	-0.82827	13.25	-4.62572	13.25	-1.79855	13.25	-3.39162	13.25	-3.6079	13.31667	-2.99989	13.25	-2.7636	13.25	-3.99832	13.25	-3.78096	13.25	-4.21692	13.25	-2.27608	13.25
-3.20262	13.26667	0.13317	13.26667	-0.12834	13.26667	0.36697	13.26667	-0.34765	13.26667	0.59889	13.26667	-0.59059	13.26667	0.80601	13.26667	0.99879	13.26667	-1.07091	13.26667	-1.30878	13.26667	1.25924	13.26667	-1.5534	13.26667	1.45458	13.26667	-0.83283	13.26667	-4.63227	13.26667	-1.79857	13.26667	-3.39724	13.26667	-3.61423	13.33333	-3.00309	13.26667	-2.76486	13.26667	-3.99996	13.26667	-3.78577	13.26667	-4.21804	13.26667	-2.27772	13.26667
-3.20929	13.28333	0.13195	13.28333	-0.12759	13.28333	0.3693	13.28333	-0.34598	13.28333	0.59775	13.28333	-0.59244	13.28333	0.80209	13.28333	0.99506	13.28333	-1.07117	13.28333	-1.31169	13.28333	1.25117	13.28333	-1.55549	13.28333	1.44658	13.28333	-0.83367	13.28333	-4.63992	13.28333	-1.79841	13.28333	-3.40349	13.28333	-3.61734	13.35	-3.00697	13.28333	-2.76802	13.28333	-4.00476	13.28333	-3.79211	13.28333	-4.22024	13.28333	-2.27998	13.28333
-3.21321	13.3	0.12786	13.3	-0.1292	13.3	0.36528	13.3	-0.34488	13.3	0.59049	13.3	-0.59167	13.3	0.79268	13.3	0.986	13.3	-1.06924	13.3	-1.30616	13.3	1.23747	13.3	-1.55019	13.3	1.43325	13.3	-0.83202	13.3	-4.65278	13.3	-1.79295	13.3	-3.40804	13.3	-3.62448	13.36667	-3.00616	13.3	-2.76262	13.3	-4.00698	13.3	-3.79826	13.3	-4.22427	13.3	-2.27539	13.3
-3.2181	13.31667	0.12629	13.31667	-0.12985	13.31667	0.36371	13.31667	-0.34342	13.31667	0.58676	13.31667	-0.59149	13.31667	0.78654	13.31667	0.97964	13.31667	-1.07079	13.31667	-1.30753	13.31667	1.22692	13.31667	-1.55178	13.31667	1.42468	13.31667	-0.83156	13.31667	-4.66011	13.31667	-1.794	13.31667	-3.4137	13.31667	-3.63101	13.38333	-3.00975	13.31667	-2.76263	13.31667	-4.00853	13.31667	-3.80381	13.31667	-4.22807	13.31667	-2.27669	13.31667
[truncated: 6 more columns]
