# Supplementary material for: Overcrowding induces fast colloidal solitons in a slowly rotating potential landscape
Source: Nat Commun. 2023 Oct 13;14:6448. doi: 10.1038/s41467-023-41989-x (PMC10575966; doi:10.1038/s41467-023-41989-x)
Supplement: Supplementary file 9 — Source Data [file 41467_2023_41989_MOESM9_ESM.zip › Source data/Figure 2/Figure 2b.txt]

0	3	0	4
0.04762	3	0.07576	4
0.09524	3	0.15152	3
0.14286	3	0.22727	3
0.19048	3	0.30303	3
0.2381	2	0.37879	3
0.28571	2	0.45455	3
0.33333	2	0.5303	3
0.38095	2	0.60606	3
0.42857	2	0.68182	3
0.47619	2	0.75758	3
0.52381	2	0.83333	3
0.57143	3	0.90909	4
0.61905	3	0.98485	4
0.66667	3	1.06061	4
0.71429	3	1.13636	4
0.7619	3	1.21212	4
0.80952	3	1.28788	4
0.85714	3	1.36364	4
0.90476	3	1.43939	4
0.95238	3	1.51515	3
1	3	1.59091	3
1.04762	3	1.66667	3
1.09524	3	1.74242	3
1.14286	3	1.81818	3
1.19048	3	1.89394	4
1.2381	3	1.9697	4
1.28571	3	2.04545	4
1.33333	2	2.12121	4
1.38095	2	2.19697	4
1.42857	2	2.27273	4
1.47619	2	2.34848	4
1.52381	2	2.42424	4
1.57143	2	2.5	3
1.61905	2	2.57576	3
1.66667	2	2.65152	3
1.71429	3	2.72727	3
1.7619	3	2.80303	3
1.80952	3	2.87879	3
1.85714	3	2.95455	3
1.90476	3	3.0303	4
1.95238	3	3.10606	4
2	3	3.18182	4
2.04762	3	3.25758	4
2.09524	3	3.33333	4
2.14286	3	3.40909	4
2.19048	3	3.48485	3
2.2381	3	3.56061	3
2.28571	3	3.63636	3
2.33333	3	3.71212	3
2.38095	3	3.78788	3
2.42857	2	3.86364	3
2.47619	2	3.93939	3
2.52381	2	4.01515	3
2.57143	2	4.09091	4
2.61905	2	4.16667	4
2.66667	2	4.24242	4
2.71429	2	4.31818	4
2.7619	2	4.39394	3
2.80952	2	4.4697	3
2.85714	2	4.54545	3
2.90476	3	4.62121	3
2.95238	3	4.69697	3
3	3	4.77273	3
3.04762	3	4.84848	3
3.09524	3	4.92424	3
3.14286	3	5	3
3.19048	3	5.07576	3
3.2381	3		--
3.28571	3		--
3.33333	3		--
3.38095	3		--
3.42857	3		--
3.47619	3		--
3.52381	2		--
3.57143	2		--
3.61905	2		--
3.66667	2		--
3.71429	2		--
3.7619	2		--
3.80952	2		--
3.85714	2		--
3.90476	3		--
3.95238	3		--
4	3		--
4.04762	3		--
4.09524	3		--
4.14286	3		--
4.19048	3		--
4.2381	3		--
4.28571	3		--
4.33333	3		--
4.38095	3		--
4.42857	3		--
4.47619	3		--
4.52381	3		--
4.57143	3		--
4.61905	3		--
4.66667	3		--
4.71429	3		--
4.7619	3		--
4.80952	3		--
4.85714	3		--
4.90476	2		--
4.95238	2		--
5	2		--
	--		--
	--		--
	--		--
	--		--
	--		--
	--		--
	--		--
	--		--
	--		--
	--		--
	--		--
	--		--
	--		--
	--		--
	--		--
	--		--
	--		--
	--		--
	--		--
	--		--
	--		--
	--		--
	--		--
	--		--
	--		--
	--		--
	--		--
	--		--
	--		--
	--		--
	--		--
	--		--
	--		--
	--		--
	--		--
	--		--
	--		--
	--		--
	--		--
	--		--
	--		--
	--		--
	--		--
	--		--
	--		--
	--		--
	--		--
	--		--
	--		--
	--		--
	--		--
	--		--
	--		--
	--		--
	--		--
	--		--
	--		--
	--		--
	--		--
	--		--
	--		--
	--		--
	--		--
	--		--
	--		--
	--		--
	--		--
	--		--
	--		--
	--		--
	--		--
	--		--
	--		--
	--		--
	--		--
	--		--
	--		--
	--		--
	--		--
	--		--
	--		--
	--		--
	--		--
	--		--
	--		--
	--		--
	--		--
	--		--
	--		--
	--		--
	--		--
	--		--
	--		--
	--		--
	--		--
	--		--
	--		--
	--		--
	--		--
	--		--
	--		--
	--		--
	--		--
	--		--
	--		--
	--		--
	--		--
	--		--
	--		--
	--		--
	--		--
	--		--
	--		--
	--		--
	--		--
	--		--
	--		--
	--		--
	--		--
	--		--
	--		--
	--		--
	--		--
	--		--
	--		--
	--		--
	--		--
	--		--
	--		--
	--		--
	--		--
	--		--
	--		--
	--		--
	--		--
	--		--
	--		--
	--		--
	--		--
	--		--
	--		--
	--		--
	--		--
	--		--
	--		--
	--		--
	--		--
	--		--
	--		--
	--		--
	--		--
	--		--
	--		--
	--		--
	--		--
	--		--
	--		--
	--		--
	--		--
	--		--
	--		--
	--		--
	--		--
	--		--
	--		--
	--		--
	--		--
	--		--
	--		--
	--		--
	--		--
	--		--
	--		--
	--		--
	--		--
	--		--
	--		--
	--		--
	--		--
	--		--
	--		--
	--		--
	--		--
	--		--
	--		--
	--		--
	--		--
	--		--
	--		--
	--		--
	--		--
	--		--
	--		--
	--		--
	--		--
	--		--
	--		--
	--		--
	--		--
	--		--
	--		--
	--		--
	--		--
	--		--
	--		--
	--		--
	--		--
	--		--
	--		--
	--		--
	--		--
	--		--
	--		--
	--		--
	--		--
	--		--
	--		--
	--		--
	--		--
	--		--
	--		--
	--		--
	--		--
	--		--
	--		--
	--		--
	--		--
	--		--
	--		--
	--		--
	--		--
	--		--
	--		--
	--		--
	--		--
	--		--
	--		--
	--		--
	--		--
	--		--
	--		--
	--		--
	--		--
	--		--
	--		--
	--		--
	--		--
	--		--
	--		--
	--		--
	--		--
	--		--
	--		--
	--		--
	--		--
	--		--
	--		--
	--		--
	--		--
	--		--
	--		--
	--		--
	--		--
	--		--
	--		--
	--		--
	--		--
	--		--
	--		--
	--		--
	--		--
	--		--
	--		--
	--		--
	--		--
	--		--
	--		--
	--		--
	--		--
	--		--
	--		--
	--		--
	--		--
	--		--
	--		--
	--		--
	--		--
	--		--
	--		--
	--		--
	--		--
	--		--
	--		--
	--		--
	--		--
	--		--
	--		--
	--		--
	--		--
	--		--
	--		--
	--		--
	--		--
	--		--
	--		--
	--		--
	--		--
	--		--
	--		--
	--		--
	--		--
	--		--
	--		--
	--		--
	--		--
	--		--
	--		--
	--		--
	--		--
	--		--
	--		--
	--		--
	--		--
	--		--
	--		--
	--		--
	--		--
	--		--
	--		--
	--		--
	--		--
	--		--
	--		--
	--		--
	--		--
	--		--
	--		--
	--		--
	--		--
	--		--
	--		--
	--		--
	--		--
	--		--
	--		--
	--		--
	--		--
	--		--
	--		--
	--		--
	--		--
	--		--
	--		--
	--		--
	--		--
	--		--
	--		--
	--		--
	--		--
	--		--
	--		--
	--		--
	--		--
	--		--
	--		--
	--		--
	--		--
	--		--
	--		--
	--		--
	--		--
	--		--
	--		--
	--		--
	--		--
	--		--
	--		--
	--		--
	--		--
	--		--
	--		--
	--		--
	--		--
	--		--
	--		--
	--		--
	--		--
	--		--
	--		--
	--		--
	--		--
	--		--
	--		--
	--		--
	--		--
	--		--
	--		--
	--		--
	--		--
	--		--
	--		--
	--		--
	--		--
	--		--
	--		--
	--		--
	--		--
	--		--
	--		--
	--		--
	--		--
	--		--
	--		--
	--		--
	--		--
	--		--
	--		--
	--		--
	--		--
	--		--
	--		--
	--		--
	--		--
	--		--
	--		--
	--		--
	--		--
	--		--
	--		--
	--		--
	--		--
	--		--
	--		--
	--		--
	--		--
	--		--
	--		--
	--		--
	--		--
	--		--
	--		--
	--		--
	--		--
	--		--
	--		--
	--		--
	--		--
	--		--
	--		--
	--		--
	--		--
	--		--
	--		--
	--		--
	--		--
	--		--
	--		--
	--		--
	--		--
	--		--
	--		--
	--		--
	--		--
	--		--
	--		--
	--		--
	--		--
	--		--
	--		--
	--		--
	--		--
	--		--
	--		--
	--		--
	--		--
	--		--
	--		--
	--		--
	--		--
	--		--
	--		--
	--		--
	--		--
	--		--
	--		--
	--		--
	--		--
	--		--
	--		--
	--		--
	--		--
	--		--
	--		--
	--		--
	--		--
	--		--
	--		--
	--		--
	--		--
	--		--
	--		--
	--		--
	--		--
	--		--
	--		--
	--		--
	--		--
	--		--
	--		--
	--		--
	--		--
	--		--
	--		--
	--		--
	--		--
	--		--
	--		--
	--		--
	--		--
	--		--
	--		--
	--		--
	--		--
	--		--
	--		--
	--		--
	--		--
	--		--
	--		--
	--		--
	--		--
	--		--
	--		--
	--		--
	--		--
	--		--
	--		--
	--		--
	--		--
	--		--
	--		--
	--		--
	--		--
	--		--
	--		--
	--		--
	--		--
	--		--
	--		--
	--		--
	--		--
	--		--
	--		--
	--		--
	--		--
	--		--
	--		--
	--		--
	--		--
	--		--
	--		--
	--		--
	--		--
	--		--
	--		--
	--		--
	--		--
	--		--
	--		--
	--		--
	--		--
	--		--
	--		--
	--		--
	--		--
	--		--
	--		--
	--		--
	--		--
	--		--
	--		--
	--		--
	--		--
	--		--
	--		--
	--		--
	--		--
	--		--
	--		--
	--		--
	--		--
	--		--
	--		--
	--		--
	--		--
	--		--
	--		--
	--		--
	--		--
	--		--
	--		--
	--		--
	--		--
	--		--
	--		--
	--		--
	--		--
	--		--
	--		--
	--		--
	--		--
	--		--
	--		--
	--		--
	--		--
	--		--
	--		--
	--		--
	--		--
	--		--
	--		--
	--		--
	--		--
	--		--
	--		--
	--		--
	--		--
	--		--
	--		--
	--		--
	--		--
	--		--
	--		--
	--		--
	--		--
	--		--
	--		--
	--		--
	--		--
	--		--
	--		--
	--		--
	--		--
	--		--
	--		--
	--		--
	--		--
	--		--
	--		--
	--		--
	--		--
	--		--
	--		--
	--		--
	--		--
	--		--
	--		--
	--		--
	--		--
	--		--
	--		--
	--		--
	--		--
	--		--
	--		--
	--		--
	--		--
	--		--
	--		--
	--		--
	--		--
	--		--
	--		--
	--		--
	--		--
	--		--
	--		--
	--		--
	--		--
	--		--
	--		--
	--		--
	--		--
	--		--
	--		--
	--		--
	--		--
	--		--
	--		--
	--		--
	--		--
	--		--
	--		--
	--		--
	--		--
	--		--
	--		--
	--		--
	--		--
	--		--
	--		--
	--		--
	--		--
	--		--
	--		--
	--		--
	--		--
	--		--
	--		--
	--		--
	--		--
	--		--
	--		--
	--		--
	--		--
	--		--
	--		--
	--		--
	--		--
	--		--
	--		--
	--		--
	--		--
	--		--
	--		--
	--		--
	--		--
	--		--
	--		--
	--		--
	--		--
	--		--
	--		--
	--		--
	--		--
	--		--
	--		--
	--		--
	--		--
	--		--
	--		--
	--		--
	--		--
	--		--
	--		--
	--		--
	--		--
	--		--
	--		--
	--		--
	--		--
	--		--
	--		--
	--		--
	--		--
	--		--
	--		--
	--		--
	--		--
	--		--
	--		--
	--		--
	--		--
	--		--
	--		--
	--		--
	--		--
	--		--
	--		--
	--		--
	--		--
	--		--
	--		--
	--		--
	--		--
	--		--
	--		--
	--		--
	--		--
	--		--
	--		--
	--		--
	--		--
	--		--
	--		--
	--		--
	--		--
	--		--
	--		--
	--		--
	--		--
	--		--
	--		--
	--		--
	--		--
	--		--
	--		--
	--		--
	--		--
	--		--
	--		--
	--		--
	--		--
	--		--
	--		--
	--		--
	--		--
	--		--
	--		--
	--		--
	--		--
	--		--
	--		--
	--		--
	--		--
	--		--
	--		--
	--		--
	--		--
	--		--
	--		--
	--		--
	--		--
	--		--
	--		--
	--		--
	--		--
	--		--
	--		--
	--		--
	--		--
	--		--
	--		--
	--		--
	--		--
	--		--
	--		--
	--		--
	--		--
	--		--
	--		--
	--		--
	--		--
	--		--
	--		--
	--		--
	--		--
	--		--
	--		--
	--		--
	--		--
	--		--
	--		--
	--		--
	--		--
	--		--
	--		--
	--		--
	--		--
	--		--
	--		--
	--		--
	--		--
	--		--
	--		--
	--		--
	--		--
	--		--
	--		--
	--		--
	--		--
	--		--
	--		--
	--		--
	--		--
	--		--
	--		--
	--		--
	--		--
	--		--
	--		--
	--		--
	--		--
	--		--
	--		--
	--		--
	--		--
	--		--
	--		--
	--		--
	--		--
	--		--
	--		--
	--		--
	--		--
	--		--
	--		--
	--		--
	--		--
	--		--
	--		--
	--		--
	--		--
	--		--
	--		--
	--		--
	--		--
	--		--
	--		--
	--		--
	--		--
	--		--
	--		--
	--		--
	--		--
	--		--
	--		--
	--		--
	--		--
	--		--
	--		--
	--		--
	--		--
	--		--
	--		--
	--		--
	--		--
	--		--
	--		--
	--		--
	--		--
	--		--
	--		--
	--		--
	--		--
	--		--
	--		--
	--		--
	--		--
	--		--
	--		--
	--		--
	--		--
	--		--
	--		--
	--		--
	--		--
	--		--
	--		--
	--		--
	--		--
	--		--
	--		--
	--		--
	--		--
	--		--
	--		--
	--		--
	--		--
	--		--
	--		--
	--		--
	--		--
	--		--
	--		--
	--		--
	--		--
	--		--
	--		--
	--		--
	--		--
	--		--
	--		--
	--		--
	--		--
	--		--
	--		--
	--		--
	--		--
	--		--
	--		--
	--		--
	--		--
	--		--
	--		--
	--		--
	--		--
	--		--
	--		--
	--		--
	--		--
	--		--
	--		--
	--		--
	--		--
	--		--
	--		--
	--		--
	--		--
	--		--
	--		--
	--		--
	--		--
	--		--
	--		--
	--		--
	--		--
	--		--
	--		--
	--		--
	--		--
	--		--
	--		--
	--		--
	--		--
	--		--
	--		--
	--		--
	--		--
	--		--
	--		--
	--		--
	--		--
	--		--
	--		--
	--		--
	--		--
	--		--
	--		--
	--		--
	--		--
	--		--
	--		--
	--		--
	--		--
	--		--
	--		--
	--		--
	--		--
	--		--
	--		--
	--		--
	--		--
	--		--
	--		--
	--		--
	--		--
	--		--
	--		--
	--		--
	--		--
	--		--
	--		--
	--		--
	--		--
	--		--
	--		--
	--		--
	--		--
	--		--
	--		--
	--		--
	--		--
	--		--
	--		--
	--		--
	--		--
	--		--
	--		--
	--		--
	--		--
	--		--
	--		--
	--		--
	--		--
	--		--
	--		--
	--		--
	--		--
	--		--
	--		--
	--		--
	--		--
	--		--
	--		--
	--		--
	--		--
	--		--
	--		--
	--		--
	--		--
	--		--
	--		--
	--		--
	--		--
	--		--
	--		--
	--		--
	--		--
	--		--
	--		--
	--		--
	--		--
	--		--
	--		--
	--		--
	--		--
	--		--
	--		--
	--		--
	--		--
	--		--
	--		--
	--		--
	--		--
	--		--
	--		--
	--		--
	--		--
	--		--
	--		--
	--		--
	--		--
	--		--
	--		--
	--		--
	--		--
	--		--
	--		--
	--		--
	--		--
	--		--
	--		--
	--		--
	--		--
	--		--
	--		--
	--		--
	--		--
	--		--
	--		--
	--		--
	--		--
	--		--
	--		--
	--		--
	--		--
	--		--
	--		--
	--		--
	--		--
	--		--
	--		--
	--		--
	--		--
	--		--
	--		--
	--		--
	--		--
	--		--
	--		--
	--		--
	--		--
	--		--
	--		--
	--		--
	--		--
	--		--
	--		--
	--		--
	--		--
	--		--
	--		--
	--		--
	--		--
	--		--
	--		--
	--		--
	--		--
	--		--
	--		--
	--		--
	--		--
	--		--
	--		--
	--		--
	--		--
	--		--
	--		--
	--		--
	--		--
	--		--
	--		--
	--		--
	--		--
	--		--
	--		--
	--		--
	--		--
	--		--
	--		--
	--		--
	--		--
	--		--
	--		--
	--		--
	--		--
	--		--
	--		--
	--		--
	--		--
	--		--
	--		--
	--		--
	--		--
	--		--
	--		--
	--		--
	--		--
	--		--
	--		--
	--		--
	--		--
	--		--
	--		--
	--		--
	--		--
	--		--
	--		--
	--		--
	--		--
	--		--
	--		--
	--		--
	--		--
	--		--
	--		--
	--		--
	--		--
	--		--
	--		--
	--		--
	--		--
	--		--
	--		--
	--		--
	--		--
	--		--
	--		--
	--		--
	--		--
	--		--
	--		--
	--		--
	--		--
	--		--
	--		--
	--		--
	--		--
	--		--
	--		--
	--		--
	--		--
	--		--
	--		--
	--		--
	--		--
	--		--
	--		--
	--		--
	--		--
	--		--
	--		--
	--		--
	--		--
	--		--
	--		--
	--		--
	--		--
	--		--
	--		--
	--		--
	--		--
	--		--
	--		--
	--		--
	--		--
	--		--
	--		--
	--		--
	--		--
	--		--
	--		--
	--		--
	--		--
	--		--
	--		--
	--		--
	--		--
	--		--
	--		--
	--		--
	--		--
	--		--
	--		--
	--		--
	--		--
	--		--
	--		--
	--		--
	--		--
	--		--
	--		--
	--		--
	--		--
	--		--
	--		--
	--		--
	--		--
	--		--
	--		--
	--		--
	--		--
	--		--
	--		--
	--		--
	--		--
	--		--
	--		--
	--		--
	--		--
	--		--
	--		--
	--		--
	--		--
	--		--
	--		--
	--		--
	--		--
	--		--
	--		--
	--		--
	--		--
	--		--
	--		--
	--		--
	--		--
	--		--
	--		--
	--		--
	--		--
	--		--
	--		--
	--		--
	--		--
	--		--
	--		--
	--		--
	--		--
	--		--
	--		--
	--		--
	--		--
	--		--
	--		--
	--		--
	--		--
	--		--
	--		--
	--		--
	--		--
	--		--
	--		--
	--		--
	--		--
	--		--
	--		--
	--		--
	--		--
	--		--
	--		--
	--		--
	--		--
	--		--
	--		--
	--		--
	--		--
	--		--
	--		--
	--		--
	--		--
	--		--
	--		--
	--		--
	--		--
	--		--
	--		--
	--		--
	--		--
	--		--
	--		--
	--		--
	--		--
	--		--
	--		--
	--		--
	--		--
	--		--
	--		--
	--		--
	--		--
	--		--
	--		--
	--		--
	--		--
	--		--
	--		--
	--		--
	--		--
	--		--
	--		--
	--		--
	--		--
	--		--
	--		--
	--		--
	--		--
	--		--
	--		--
	--		--
	--		--
	--		--
	--		--
	--		--
	--		--
	--		--
	--		--
	--		--
	--		--
	--		--
	--		--
	--		--
	--		--
	--		--
	--		--
	--		--
	--		--
	--		--
	--		--
	--		--
	--		--
	--		--
	--		--
	--		--
	--		--
	--		--
	--		--
	--		--
	--		--
	--		--
	--		--
	--		--
	--		--
	--		--
	--		--
	--		--
	--		--
	--		--
	--		--
	--		--
	--		--
	--		--
	--		--
	--		--
	--		--
	--		--
	--		--
	--		--
	--		--
	--		--
	--		--
	--		--
	--		--
	--		--
	--		--
	--		--
	--		--
	--		--
	--		--
	--		--
	--		--
	--		--
	--		--
	--		--
	--		--
	--		--
	--		--
	--		--
	--		--
	--		--
	--		--
	--		--
	--		--
	--		--
	--		--
	--		--
	--		--
	--		--
	--		--
	--		--
	--		--
	--		--
	--		--
	--		--
	--		--
	--		--
	--		--
	--		--
	--		--
	--		--
	--		--
	--		--
	--		--
	--		--
	--		--
	--		--
	--		--
	--		--
	--		--
	--		--
	--		--
	--		--
	--		--
	--		--
	--		--
	--		--
	--		--
	--		--
	--		--
	--		--
	--		--
	--		--
	--		--
	--		--
	--		--
	--		--
	--		--
	--		--
	--		--
	--		--
	--		--
	--		--
	--		--
	--		--
	--		--
	--		--
	--		--
	--		--
	--		--
	--		--
	--		--
	--		--
	--		--
	--		--
	--		--
	--		--
	--		--
	--		--
	--		--
	--		--
	--		--
	--		--
	--		--
	--		--
	--		--
	--		--
	--		--
	--		--
	--		--
	--		--
	--		--
	--		--
	--		--
	--		--
	--		--
	--		--
	--		--
	--		--
	--		--
	--		--
	--		--
	--		--
	--		--
	--		--
	--		--
	--		--
	--		--
	--		--
	--		--
	--		--
	--		--
	--		--
	--		--
	--		--
	--		--
	--		--
	--		--
	--		--
	--		--
	--		--
	--		--
	--		--
	--		--
	--		--
	--		--
	--		--
	--		--
	--		--
	--		--
	--		--
	--		--
	--		--
	--		--
	--		--
	--		--
	--		--
	--		--
	--		--
	--		--
	--		--
	--		--
	--		--
	--		--
	--		--
	--		--
	--		--
	--		--
	--		--
	--		--
	--		--
	--		--
	--		--
	--		--
	--		--
	--		--
	--		--
	--		--
	--		--
	--		--
	--		--
	--		--
	--		--
	--		--
	--		--
	--		--
	--		--
	--		--
	--		--
	--		--
	--		--
	--		--
	--		--
	--		--
	--		--
	--		--
	--		--
	--		--
	--		--
	--		--
	--		--
	--		--
	--		--
	--		--
	--		--
	--		--
	--		--
	--		--
	--		--
	--		--
	--		--
	--		--
	--		--
	--		--
	--		--
	--		--
	--		--
	--		--
	--		--
	--		--
	--		--
	--		--
	--		--
	--		--
	--		--
	--		--
	--		--
	--		--
	--		--
	--		--
	--		--
	--		--
	--		--
	--		--
	--		--
	--		--
	--		--
	--		--
	--		--
	--		--
	--		--
	--		--
	--		--
	--		--
	--		--
	--		--
	--		--
	--		--
	--		--
	--		--
	--		--
	--		--
	--		--
	--		--
	--		--
	--		--
	--		--
	--		--
	--		--
	--		--
	--		--
	--		--
	--		--
	--		--
	--		--
	--		--
	--		--
	--		--
	--		--
	--		--
	--		--
	--		--
	--		--
	--		--
	--		--
	--		--
	--		--
	--		--
	--		--
	--		--
	--		--
	--		--
	--		--
	--		--
	--		--
	--		--
	--		--
	--		--
	--		--
	--		--
	--		--
	--		--
	--		--
	--		--
	--		--
	--		--
	--		--
	--		--
	--		--
	--		--
	--		--
	--		--
	--		--
	--		--
	--		--
	--		--
	--		--
	--		--
	--		--
	--		--
	--		--
	--		--
	--		--
	--		--
	--		--
	--		--
	--		--
	--		--
	--		--
	--		--
	--		--
	--		--
	--		--
	--		--
	--		--
	--		--
	--		--
	--		--
	--		--
	--		--
	--		--
	--		--
	--		--
	--		--
	--		--
	--		--
	--		--
	--		--
	--		--
	--		--
	--		--
	--		--
	--		--
	--		--
	--		--
	--		--
	--		--
	--		--
	--		--
	--		--
	--		--
	--		--
	--		--
	--		--
	--		--
	--		--
	--		--
	--		--
	--		--
	--		--
	--		--
	--		--
	--		--
	--		--
	--		--
	--		--
	--		--
	--		--
	--		--
	--		--
	--		--
	--		--
	--		--
	--		--
	--		--
	--		--
	--		--
	--		--
	--		--
	--		--
	--		--
	--		--
	--		--
	--		--
	--		--
	--		--
	--		--
	--		--
	--		--
	--		--
	--		--
	--		--
	--		--
	--		--
	--		--
	--		--
	--		--
	--		--
	--		--
	--		--
	--		--
	--		--
	--		--
	--		--
	--		--
	--		--
	--		--
	--		--
	--		--
	--		--
	--		--
	--		--
	--		--
	--		--
	--		--
	--		--
	--		--
	--		--
	--		--
	--		--
	--		--
	--		--
	--		--
	--		--
	--		--
[truncated: 8,541 more rows]
