# Supplementary material for: Overcrowding induces fast colloidal solitons in a slowly rotating potential landscape
Source: Nat Commun. 2023 Oct 13;14:6448. doi: 10.1038/s41467-023-41989-x (PMC10575966; doi:10.1038/s41467-023-41989-x)
Supplement: Supplementary file 9 — Source Data [file 41467_2023_41989_MOESM9_ESM.zip › Source data/Figure 2/Figure 2c_n_2.dat]

0.6	0.679340107	2
0.601	0.673506774	2
0.602	0.667685828	2
0.603	0.661877034	2
0.604	0.656080145	2
0.605	0.650294909	2
0.606	0.644521061	2
0.607	0.63875833	2
0.608	0.633006435	2
0.609	0.627265088	2
0.61	0.621533993	2
0.611	0.615812845	2
0.612	0.610101334	2
0.613	0.60439914	2
0.614	0.598705939	2
0.615	0.593021399	2
0.616	0.587345181	2
0.617	0.581676942	2
0.618	0.576016331	2
0.619	0.570362992	2
0.62	0.564716564	2
0.621	0.559076681	2
0.622	0.55344297	2
0.623	0.547815057	2
0.624	0.542192559	2
0.625	0.536575093	2
0.626	0.530962268	2
0.627	0.52535369	2
0.628	0.519748964	2
0.629	0.514147687	2
0.63	0.508549456	2
0.631	0.502953864	2
0.632	0.497360498	2
0.633	0.491768946	2
0.634	0.486178792	2
0.635	0.480589615	2
0.636	0.475000995	2
0.637	0.469412508	2
0.638	0.463823727	2
0.639	0.458234224	2
0.64	0.452643568	2
0.641	0.447051329	2
0.642	0.441457071	2
0.643	0.435860359	2
0.644	0.430260757	2
0.645	0.424657825	2
0.646	0.419051126	2
0.647	0.413440217	2
0.648	0.407824658	2
0.649	0.402204005	2
0.65	0.396577814	2
0.651	0.390945642	2
0.652	0.385307043	2
0.653	0.379661571	2
0.654	0.374008781	2
0.655	0.368348224	2
0.656	0.362679456	2
0.657	0.357002027	2
0.658	0.35131549	2
0.659	0.345619397	2
0.66	0.339913302	2
0.661	0.334196755	2
0.662	0.328469308	2
0.663	0.322730515	2
0.664	0.316979928	2
0.665	0.311217099	2
0.666	0.305441581	2
0.667	0.299652927	2
0.668	0.293850692	2
0.669	0.28803443	2
0.67	0.282203696	2
0.671	0.276358044	2
0.672	0.270497032	2
0.673	0.264620216	2
0.674	0.258727154	2
0.675	0.252817404	2
0.676	0.246890526	2
0.677	0.240946081	2
0.678	0.234983629	2
0.679	0.229002735	2
0.68	0.22300296	2
0.681	0.216983872	2
0.682	0.210945035	2
0.683	0.204886019	2
0.684	0.198806392	2
0.685	0.192705726	2
0.686	0.186583593	2
0.687	0.180439567	2
0.688	0.174273226	2
0.689	0.168084147	2
0.69	0.16187191	2
0.691	0.155636099	2
0.692	0.149376296	2
0.693	0.14309209	2
0.694	0.13678307	2
0.695	0.130448828	2
0.696	0.124088958	2
0.697	0.117703059	2
0.698	0.11129073	2
0.699	0.104851576	2
0.7	0.098385203	2
0.701	0.091891222	2
0.702	0.085369246	2
0.703	0.078818894	2
0.704	0.072239787	2
0.705	0.065631551	2
0.706	0.058993816	2
0.707	0.052326217	2
0.708	0.045663767	2
0.709	0.038973253	2
0.71	0.032239182	2
0.711	0.025459421	2
0.712	0.018632084	2
0.713	0.011755386	2
0.714	0.004827585	2
0.715	0	2
0.716	0	2
0.717	0	2
0.718	0	2
0.719	0	2
0.72	0	2
0.721	0	2
0.722	0	2
0.723	0	2
0.724	0	2
0.725	0	2
0.726	0	2
0.727	0	2
0.728	0	2
0.729	0	2
0.73	0	2
0.731	0	2
0.732	0	2
0.733	0	2
0.734	0	2
0.735	0	2
0.736	0	2
0.737	0	2
0.738	0	2
0.739	0	2
0.74	0	2
0.741	0	2
0.742	0	2
0.743	0	2
0.744	0	2
0.745	0	2
0.746	0	2
0.747	0	2
0.748	0	2
0.749	0	2
0.75	0	2
0.751	0	2
0.752	0	2
0.753	0	2
0.754	0	2
0.755	0	2
0.756	0	2
0.757	0	2
0.758	0	2
0.759	0	2
0.76	0	2
0.761	0	2
0.762	0	2
0.763	0	2
0.764	0	2
0.765	0	2
0.766	0	2
0.767	0	2
0.768	0	2
0.769	0	2
0.77	0	2
0.771	0	2
0.772	0	2
0.773	0	2
0.774	0	2
0.775	0	2
0.776	0	2
0.777	0	2
0.778	0	2
0.779	0	2
0.78	0	2
0.781	0	2
0.782	0	2
0.783	0	2
0.784	0	2
0.785	0	2
0.786	0	2
0.787	0	2
0.788	0	2
0.789	0	2
0.79	0	2
0.791	0	2
0.792	0	2
0.793	0	2
0.794	0	2
0.795	0	2
0.796	0	2
0.797	0	2
0.798	0	2
0.799	0	2
0.8	0	2
0.801	0	2
0.802	0	2
0.803	0	2
0.804	0	2
0.805	0	2
0.806	0	2
0.807	0	2
0.808	0	2
0.809	0	2
0.81	0	2
0.811	0	2
0.812	0	2
0.813	0	2
0.814	0	2
0.815	0	2
0.816	0	2
0.817	0	2
0.818	0	2
0.819	0	2
0.82	0	2
0.821	0	2
0.822	0	2
0.823	0	2
0.824	0	2
0.825	0	2
0.826	0	2
0.827	0	2
0.828	0	2
0.829	0	2
0.83	0	2
0.831	0	2
0.832	0	2
0.833	0	2
0.834	0	2
0.835	0	2
0.836	0	2
0.837	0	2
0.838	0	2
0.839	0	2
0.84	0	2
0.841	0	2
0.842	0	2
0.843	0	2
0.844	0	2
0.845	0	2
0.846	0	2
0.847	0	2
0.848	0	2
0.849	0	2
0.85	0	2
