# Supplementary material for: Overcrowding induces fast colloidal solitons in a slowly rotating potential landscape
Source: Nat Commun. 2023 Oct 13;14:6448. doi: 10.1038/s41467-023-41989-x (PMC10575966; doi:10.1038/s41467-023-41989-x)
Supplement: Supplementary file 9 — Source Data [file 41467_2023_41989_MOESM9_ESM.zip › Source data/Figure 2/Figure 2c_n_3.dat]

0.6	0.320659893	3
0.601	0.326493226	3
0.602	0.332314172	3
0.603	0.338122966	3
0.604	0.343919855	3
0.605	0.349705091	3
0.606	0.355478939	3
0.607	0.36124167	3
0.608	0.366993565	3
0.609	0.372734912	3
0.61	0.378466007	3
0.611	0.384187155	3
0.612	0.389898666	3
0.613	0.39560086	3
0.614	0.401294061	3
0.615	0.406978601	3
0.616	0.412654819	3
0.617	0.418323058	3
0.618	0.423983669	3
0.619	0.429637008	3
0.62	0.435283436	3
0.621	0.440923319	3
0.622	0.44655703	3
0.623	0.452184943	3
0.624	0.457807441	3
0.625	0.463424907	3
0.626	0.469037732	3
0.627	0.47464631	3
0.628	0.480251036	3
0.629	0.485852313	3
0.63	0.491450544	3
0.631	0.497046136	3
0.632	0.502639502	3
0.633	0.508231054	3
0.634	0.513821208	3
0.635	0.519410385	3
0.636	0.524999005	3
0.637	0.530587492	3
0.638	0.536176273	3
0.639	0.541765776	3
0.64	0.547356432	3
0.641	0.552948671	3
0.642	0.558542929	3
0.643	0.564139641	3
0.644	0.569739243	3
0.645	0.575342175	3
0.646	0.580948874	3
0.647	0.586559783	3
0.648	0.592175342	3
0.649	0.597795995	3
0.65	0.603422186	3
0.651	0.609054358	3
0.652	0.614692957	3
0.653	0.620338429	3
0.654	0.625991219	3
0.655	0.631651776	3
0.656	0.637320544	3
0.657	0.642997973	3
0.658	0.64868451	3
0.659	0.654380603	3
0.66	0.660086698	3
0.661	0.665803245	3
0.662	0.671530692	3
0.663	0.677269485	3
0.664	0.683020072	3
0.665	0.688782901	3
0.666	0.694558419	3
0.667	0.700347073	3
0.668	0.706149308	3
0.669	0.71196557	3
0.67	0.717796304	3
0.671	0.723641956	3
0.672	0.729502968	3
0.673	0.735379784	3
0.674	0.741272846	3
0.675	0.747182596	3
0.676	0.753109474	3
0.677	0.759053919	3
0.678	0.765016371	3
0.679	0.770997265	3
0.68	0.77699704	3
0.681	0.783016128	3
0.682	0.789054965	3
0.683	0.795113981	3
0.684	0.801193608	3
0.685	0.807294274	3
0.686	0.813416407	3
0.687	0.819560433	3
0.688	0.825726774	3
0.689	0.831915853	3
0.69	0.83812809	3
0.691	0.844363901	3
0.692	0.850623704	3
0.693	0.85690791	3
0.694	0.86321693	3
0.695	0.869551172	3
0.696	0.875911042	3
0.697	0.882296941	3
0.698	0.88870927	3
0.699	0.895148424	3
0.7	0.901614797	3
0.701	0.908108778	3
0.702	0.914630754	3
0.703	0.921181106	3
0.704	0.927760213	3
0.705	0.934368449	3
0.706	0.941006184	3
0.707	0.947673783	3
0.708	0.908882603	3
0.709	0.89051495	3
0.71	0.878130942	3
0.711	0.868543973	3
0.712	0.86066484	3
0.713	0.853967333	3
0.714	0.848151	3
0.715	0.840848851	3
0.716	0.828869302	3
0.717	0.816907591	3
0.718	0.804963471	3
0.719	0.793036641	3
0.72	0.781126744	3
0.721	0.769233367	3
0.722	0.757356047	3
0.723	0.745494271	3
0.724	0.733647472	3
0.725	0.721815039	3
0.726	0.709996313	3
0.727	0.698190588	3
0.728	0.686397115	3
0.729	0.674615103	3
0.73	0.66284372	3
0.731	0.651082094	3
0.732	0.639329312	3
0.733	0.627584428	3
0.734	0.615846458	3
0.735	0.604114383	3
0.736	0.592387153	3
0.737	0.580663683	3
0.738	0.568942861	3
0.739	0.557223543	3
0.74	0.545504557	3
0.741	0.533784706	3
0.742	0.522062765	3
0.743	0.510337485	3
0.744	0.498607594	3
0.745	0.486871796	3
0.746	0.475128776	3
0.747	0.463377195	3
0.748	0.451615697	3
0.749	0.439842908	3
0.75	0.428057436	3
0.751	0.41625787	3
0.752	0.404442787	3
0.753	0.392610748	3
0.754	0.380760299	3
0.755	0.368889973	3
0.756	0.356998293	3
0.757	0.345083768	3
0.758	0.333144898	3
0.759	0.321180174	3
0.76	0.309188075	3
0.761	0.297167074	3
0.762	0.285115637	3
0.763	0.273032221	3
0.764	0.260915279	3
0.765	0.248763258	3
0.766	0.2365746	3
0.767	0.224347745	3
0.768	0.212081127	3
0.769	0.19977318	3
0.77	0.187422335	3
0.771	0.175027025	3
0.772	0.162585678	3
0.773	0.150096728	3
0.774	0.137558606	3
0.775	0.124969749	3
0.776	0.112328596	3
0.777	0.099633588	3
0.778	0.086883173	3
0.779	0.074075806	3
0.78	0.061209946	3
0.781	0.048299619	3
0.782	0.035345919	3
0.783	0.022303078	3
0.784	0.009165788	3
0.785	0	3
0.786	0	3
0.787	0	3
0.788	0	3
0.789	0	3
0.79	0	3
0.791	0	3
0.792	0	3
0.793	0	3
0.794	0	3
0.795	0	3
0.796	0	3
0.797	0	3
0.798	0	3
0.799	0	3
0.8	0	3
0.801	0	3
0.802	0	3
0.803	0	3
0.804	0	3
0.805	0	3
0.806	0	3
0.807	0	3
0.808	0	3
0.809	0	3
0.81	0	3
0.811	0	3
0.812	0	3
0.813	0	3
0.814	0	3
0.815	0	3
0.816	0	3
0.817	0	3
0.818	0	3
0.819	0	3
0.82	0	3
0.821	0	3
0.822	0	3
0.823	0	3
0.824	0	3
0.825	0	3
0.826	0	3
0.827	0	3
0.828	0	3
0.829	0	3
0.83	0	3
0.831	0	3
0.832	0	3
0.833	0	3
0.834	0	3
0.835	0	3
0.836	0	3
0.837	0	3
0.838	0	3
0.839	0	3
0.84	0	3
0.841	0	3
0.842	0	3
0.843	0	3
0.844	0	3
0.845	0	3
0.846	0	3
0.847	0	3
0.848	0	3
0.849	0	3
0.85	0	3
