# Supplementary material for: Overcrowding induces fast colloidal solitons in a slowly rotating potential landscape
Source: Nat Commun. 2023 Oct 13;14:6448. doi: 10.1038/s41467-023-41989-x (PMC10575966; doi:10.1038/s41467-023-41989-x)
Supplement: Supplementary file 9 — Source Data [file 41467_2023_41989_MOESM9_ESM.zip › Source data/Figure 2/Figure 2c_n_4.dat]

0.6	0	4
0.601	0	4
0.602	0	4
0.603	0	4
0.604	0	4
0.605	0	4
0.606	0	4
0.607	0	4
0.608	0	4
0.609	0	4
0.61	0	4
0.611	0	4
0.612	0	4
0.613	0	4
0.614	0	4
0.615	0	4
0.616	0	4
0.617	0	4
0.618	0	4
0.619	0	4
0.62	0	4
0.621	0	4
0.622	0	4
0.623	0	4
0.624	0	4
0.625	0	4
0.626	0	4
0.627	0	4
0.628	0	4
0.629	0	4
0.63	0	4
0.631	0	4
0.632	0	4
0.633	0	4
0.634	0	4
0.635	0	4
0.636	0	4
0.637	0	4
0.638	0	4
0.639	0	4
0.64	0	4
0.641	0	4
0.642	0	4
0.643	0	4
0.644	0	4
0.645	0	4
0.646	0	4
0.647	0	4
0.648	0	4
0.649	0	4
0.65	0	4
0.651	0	4
0.652	0	4
0.653	0	4
0.654	0	4
0.655	0	4
0.656	0	4
0.657	0	4
0.658	0	4
0.659	0	4
0.66	0	4
0.661	0	4
0.662	0	4
0.663	0	4
0.664	0	4
0.665	0	4
0.666	0	4
0.667	0	4
0.668	0	4
0.669	0	4
0.67	0	4
0.671	0	4
0.672	0	4
0.673	0	4
0.674	0	4
0.675	0	4
0.676	0	4
0.677	0	4
0.678	0	4
0.679	0	4
0.68	0	4
0.681	0	4
0.682	0	4
0.683	0	4
0.684	0	4
0.685	0	4
0.686	0	4
0.687	0	4
0.688	0	4
0.689	0	4
0.69	0	4
0.691	0	4
0.692	0	4
0.693	0	4
0.694	0	4
0.695	0	4
0.696	0	4
0.697	0	4
0.698	0	4
0.699	0	4
0.7	0	4
0.701	0	4
0.702	0	4
0.703	0	4
0.704	0	4
0.705	0	4
0.706	0	4
0.707	0	4
0.708	0.045453629	4
0.709	0.070511797	4
0.71	0.089629876	4
0.711	0.105996606	4
0.712	0.120703076	4
0.713	0.134277281	4
0.714	0.147021416	4
0.715	0.159151149	4
0.716	0.171130698	4
0.717	0.183092409	4
0.718	0.195036529	4
0.719	0.206963359	4
0.72	0.218873256	4
0.721	0.230766633	4
0.722	0.242643953	4
0.723	0.254505729	4
0.724	0.266352528	4
0.725	0.278184961	4
0.726	0.290003687	4
0.727	0.301809412	4
0.728	0.313602885	4
0.729	0.325384897	4
0.73	0.33715628	4
0.731	0.348917906	4
0.732	0.360670688	4
0.733	0.372415572	4
0.734	0.384153542	4
0.735	0.395885617	4
0.736	0.407612847	4
0.737	0.419336317	4
0.738	0.431057139	4
0.739	0.442776457	4
0.74	0.454495443	4
0.741	0.466215294	4
0.742	0.477937235	4
0.743	0.489662515	4
0.744	0.501392406	4
0.745	0.513128204	4
0.746	0.524871224	4
0.747	0.536622805	4
0.748	0.548384303	4
0.749	0.560157092	4
0.75	0.571942564	4
0.751	0.58374213	4
0.752	0.595557213	4
0.753	0.607389252	4
0.754	0.619239701	4
0.755	0.631110027	4
0.756	0.643001707	4
0.757	0.654916232	4
0.758	0.666855102	4
0.759	0.678819826	4
0.76	0.690811925	4
0.761	0.702832926	4
0.762	0.714884363	4
0.763	0.726967779	4
0.764	0.739084721	4
0.765	0.751236742	4
0.766	0.7634254	4
0.767	0.775652255	4
0.768	0.787918873	4
0.769	0.80022682	4
0.77	0.812577665	4
0.771	0.824972975	4
0.772	0.837414322	4
0.773	0.849903272	4
0.774	0.862441394	4
0.775	0.875030251	4
0.776	0.887671404	4
0.777	0.900366412	4
0.778	0.913116827	4
0.779	0.925924194	4
0.78	0.938790054	4
0.781	0.913704032	4
0.782	0.88593371	4
0.783	0.871469322	4
0.784	0.861744569	4
0.785	0.850523865	4
0.786	0.830638746	4
0.787	0.810772907	4
0.788	0.79092502	4
0.789	0.771093594	4
0.79	0.751276982	4
0.791	0.731473381	4
0.792	0.711680846	4
0.793	0.691897289	4
0.794	0.672120487	4
0.795	0.652348087	4
0.796	0.632577613	4
0.797	0.612806467	4
0.798	0.59303194	4
0.799	0.573251212	4
0.8	0.55346136	4
0.801	0.533659363	4
0.802	0.513842103	4
0.803	0.494006377	4
0.804	0.474148895	4
0.805	0.454266286	4
0.806	0.434355107	4
0.807	0.414411841	4
0.808	0.394432904	4
0.809	0.37441465	4
0.81	0.354353375	4
0.811	0.334245319	4
0.812	0.314086672	4
0.813	0.293873576	4
0.814	0.273602132	4
0.815	0.253268398	4
0.816	0.232868399	4
0.817	0.212398128	4
0.818	0.191853548	4
0.819	0.171230599	4
0.82	0.150525197	4
0.821	0.129733243	4
0.822	0.108850623	4
0.823	0.087873215	4
0.824	0.06679689	4
0.825	0.045634541	4
0.826	0.024366587	4
0.827	0.002940882	4
0.828	0	4
0.829	0	4
0.83	0	4
0.831	0	4
0.832	0	4
0.833	0	4
0.834	0	4
0.835	0	4
0.836	0	4
0.837	0	4
0.838	0	4
0.839	0	4
0.84	0	4
0.841	0	4
0.842	0	4
0.843	0	4
0.844	0	4
0.845	0	4
0.846	0	4
0.847	0	4
0.848	0	4
0.849	0	4
0.85	0	4
