# Supplementary material for: Overcrowding induces fast colloidal solitons in a slowly rotating potential landscape
Source: Nat Commun. 2023 Oct 13;14:6448. doi: 10.1038/s41467-023-41989-x (PMC10575966; doi:10.1038/s41467-023-41989-x)
Supplement: Supplementary file 9 — Source Data [file 41467_2023_41989_MOESM9_ESM.zip › Source data/Figure 2/Figure 2c_n_5.dat]

0.6	0	5
0.601	0	5
0.602	0	5
0.603	0	5
0.604	0	5
0.605	0	5
0.606	0	5
0.607	0	5
0.608	0	5
0.609	0	5
0.61	0	5
0.611	0	5
0.612	0	5
0.613	0	5
0.614	0	5
0.615	0	5
0.616	0	5
0.617	0	5
0.618	0	5
0.619	0	5
0.62	0	5
0.621	0	5
0.622	0	5
0.623	0	5
0.624	0	5
0.625	0	5
0.626	0	5
0.627	0	5
0.628	0	5
0.629	0	5
0.63	0	5
0.631	0	5
0.632	0	5
0.633	0	5
0.634	0	5
0.635	0	5
0.636	0	5
0.637	0	5
0.638	0	5
0.639	0	5
0.64	0	5
0.641	0	5
0.642	0	5
0.643	0	5
0.644	0	5
0.645	0	5
0.646	0	5
0.647	0	5
0.648	0	5
0.649	0	5
0.65	0	5
0.651	0	5
0.652	0	5
0.653	0	5
0.654	0	5
0.655	0	5
0.656	0	5
0.657	0	5
0.658	0	5
0.659	0	5
0.66	0	5
0.661	0	5
0.662	0	5
0.663	0	5
0.664	0	5
0.665	0	5
0.666	0	5
0.667	0	5
0.668	0	5
0.669	0	5
0.67	0	5
0.671	0	5
0.672	0	5
0.673	0	5
0.674	0	5
0.675	0	5
0.676	0	5
0.677	0	5
0.678	0	5
0.679	0	5
0.68	0	5
0.681	0	5
0.682	0	5
0.683	0	5
0.684	0	5
0.685	0	5
0.686	0	5
0.687	0	5
0.688	0	5
0.689	0	5
0.69	0	5
0.691	0	5
0.692	0	5
0.693	0	5
0.694	0	5
0.695	0	5
0.696	0	5
0.697	0	5
0.698	0	5
0.699	0	5
0.7	0	5
0.701	0	5
0.702	0	5
0.703	0	5
0.704	0	5
0.705	0	5
0.706	0	5
0.707	0	5
0.708	0	5
0.709	0	5
0.71	0	5
0.711	0	5
0.712	0	5
0.713	0	5
0.714	0	5
0.715	0	5
0.716	0	5
0.717	0	5
0.718	0	5
0.719	0	5
0.72	0	5
0.721	0	5
0.722	0	5
0.723	0	5
0.724	0	5
0.725	0	5
0.726	0	5
0.727	0	5
0.728	0	5
0.729	0	5
0.73	0	5
0.731	0	5
0.732	0	5
0.733	0	5
0.734	0	5
0.735	0	5
0.736	0	5
0.737	0	5
0.738	0	5
0.739	0	5
0.74	0	5
0.741	0	5
0.742	0	5
0.743	0	5
0.744	0	5
0.745	0	5
0.746	0	5
0.747	0	5
0.748	0	5
0.749	0	5
0.75	0	5
0.751	0	5
0.752	0	5
0.753	0	5
0.754	0	5
0.755	0	5
0.756	0	5
0.757	0	5
0.758	0	5
0.759	0	5
0.76	0	5
0.761	0	5
0.762	0	5
0.763	0	5
0.764	0	5
0.765	0	5
0.766	0	5
0.767	0	5
0.768	0	5
0.769	0	5
0.77	0	5
0.771	0	5
0.772	0	5
0.773	0	5
0.774	0	5
0.775	0	5
0.776	0	5
0.777	0	5
0.778	0	5
0.779	0	5
0.78	0	5
0.781	0.037996349	5
0.782	0.078720371	5
0.783	0.1062276	5
0.784	0.129089643	5
0.785	0.149476135	5
0.786	0.169361254	5
0.787	0.189227093	5
0.788	0.20907498	5
0.789	0.228906406	5
0.79	0.248723018	5
0.791	0.268526619	5
0.792	0.288319154	5
0.793	0.308102711	5
0.794	0.327879513	5
0.795	0.347651913	5
0.796	0.367422387	5
0.797	0.387193533	5
0.798	0.40696806	5
0.799	0.426748788	5
0.8	0.44653864	5
0.801	0.466340637	5
0.802	0.486157897	5
0.803	0.505993623	5
0.804	0.525851105	5
0.805	0.545733714	5
0.806	0.565644893	5
0.807	0.585588159	5
0.808	0.605567096	5
0.809	0.62558535	5
0.81	0.645646625	5
0.811	0.665754681	5
0.812	0.685913328	5
0.813	0.706126424	5
0.814	0.726397868	5
0.815	0.746731602	5
0.816	0.767131601	5
0.817	0.787601872	5
0.818	0.808146452	5
0.819	0.828769401	5
0.82	0.849474803	5
0.821	0.870266757	5
0.822	0.891149377	5
0.823	0.912126785	5
0.824	0.93320311	5
0.825	0.90421889	5
0.826	0.87670466	5
0.827	0.86428374	5
0.828	0.837341299	5
0.829	0.807519384	5
0.83	0.777710419	5
0.831	0.747910291	5
0.832	0.71811451	5
0.833	0.688318223	5
0.834	0.658516234	5
0.835	0.628703016	5
0.836	0.598872735	5
0.837	0.569019257	5
0.838	0.539136174	5
0.839	0.509216812	5
0.84	0.479254249	5
0.841	0.449241332	5
0.842	0.41917069	5
0.843	0.389034747	5
0.844	0.358825739	5
0.845	0.328535726	5
0.846	0.298156606	5
0.847	0.267680127	5
0.848	0.237097901	5
0.849	0.20640142	5
0.85	0.175582063	5
