# Supplementary material for: Overcrowding induces fast colloidal solitons in a slowly rotating potential landscape
Source: Nat Commun. 2023 Oct 13;14:6448. doi: 10.1038/s41467-023-41989-x (PMC10575966; doi:10.1038/s41467-023-41989-x)
Supplement: Supplementary file 9 — Source Data [file 41467_2023_41989_MOESM9_ESM.zip › Source data/Figure 2/Figure 2c_n_6.dat]

0.6	0	6
0.601	0	6
0.602	0	6
0.603	0	6
0.604	0	6
0.605	0	6
0.606	0	6
0.607	0	6
0.608	0	6
0.609	0	6
0.61	0	6
0.611	0	6
0.612	0	6
0.613	0	6
0.614	0	6
0.615	0	6
0.616	0	6
0.617	0	6
0.618	0	6
0.619	0	6
0.62	0	6
0.621	0	6
0.622	0	6
0.623	0	6
0.624	0	6
0.625	0	6
0.626	0	6
0.627	0	6
0.628	0	6
0.629	0	6
0.63	0	6
0.631	0	6
0.632	0	6
0.633	0	6
0.634	0	6
0.635	0	6
0.636	0	6
0.637	0	6
0.638	0	6
0.639	0	6
0.64	0	6
0.641	0	6
0.642	0	6
0.643	0	6
0.644	0	6
0.645	0	6
0.646	0	6
0.647	0	6
0.648	0	6
0.649	0	6
0.65	0	6
0.651	0	6
0.652	0	6
0.653	0	6
0.654	0	6
0.655	0	6
0.656	0	6
0.657	0	6
0.658	0	6
0.659	0	6
0.66	0	6
0.661	0	6
0.662	0	6
0.663	0	6
0.664	0	6
0.665	0	6
0.666	0	6
0.667	0	6
0.668	0	6
0.669	0	6
0.67	0	6
0.671	0	6
0.672	0	6
0.673	0	6
0.674	0	6
0.675	0	6
0.676	0	6
0.677	0	6
0.678	0	6
0.679	0	6
0.68	0	6
0.681	0	6
0.682	0	6
0.683	0	6
0.684	0	6
0.685	0	6
0.686	0	6
0.687	0	6
0.688	0	6
0.689	0	6
0.69	0	6
0.691	0	6
0.692	0	6
0.693	0	6
0.694	0	6
0.695	0	6
0.696	0	6
0.697	0	6
0.698	0	6
0.699	0	6
0.7	0	6
0.701	0	6
0.702	0	6
0.703	0	6
0.704	0	6
0.705	0	6
0.706	0	6
0.707	0	6
0.708	0	6
0.709	0	6
0.71	0	6
0.711	0	6
0.712	0	6
0.713	0	6
0.714	0	6
0.715	0	6
0.716	0	6
0.717	0	6
0.718	0	6
0.719	0	6
0.72	0	6
0.721	0	6
0.722	0	6
0.723	0	6
0.724	0	6
0.725	0	6
0.726	0	6
0.727	0	6
0.728	0	6
0.729	0	6
0.73	0	6
0.731	0	6
0.732	0	6
0.733	0	6
0.734	0	6
0.735	0	6
0.736	0	6
0.737	0	6
0.738	0	6
0.739	0	6
0.74	0	6
0.741	0	6
0.742	0	6
0.743	0	6
0.744	0	6
0.745	0	6
0.746	0	6
0.747	0	6
0.748	0	6
0.749	0	6
0.75	0	6
0.751	0	6
0.752	0	6
0.753	0	6
0.754	0	6
0.755	0	6
0.756	0	6
0.757	0	6
0.758	0	6
0.759	0	6
0.76	0	6
0.761	0	6
0.762	0	6
0.763	0	6
0.764	0	6
0.765	0	6
0.766	0	6
0.767	0	6
0.768	0	6
0.769	0	6
0.77	0	6
0.771	0	6
0.772	0	6
0.773	0	6
0.774	0	6
0.775	0	6
0.776	0	6
0.777	0	6
0.778	0	6
0.779	0	6
0.78	0	6
0.781	0	6
0.782	0	6
0.783	0	6
0.784	0	6
0.785	0	6
0.786	0	6
0.787	0	6
0.788	0	6
0.789	0	6
0.79	0	6
0.791	0	6
0.792	0	6
0.793	0	6
0.794	0	6
0.795	0	6
0.796	0	6
0.797	0	6
0.798	0	6
0.799	0	6
0.8	0	6
0.801	0	6
0.802	0	6
0.803	0	6
0.804	0	6
0.805	0	6
0.806	0	6
0.807	0	6
0.808	0	6
0.809	0	6
0.81	0	6
0.811	0	6
0.812	0	6
0.813	0	6
0.814	0	6
0.815	0	6
0.816	0	6
0.817	0	6
0.818	0	6
0.819	0	6
0.82	0	6
0.821	0	6
0.822	0	6
0.823	0	6
0.824	0	6
0.825	0.050146569	6
0.826	0.098928753	6
0.827	0.132775378	6
0.828	0.162658701	6
0.829	0.192480616	6
0.83	0.222289581	6
0.831	0.252089709	6
0.832	0.28188549	6
0.833	0.311681777	6
0.834	0.341483766	6
0.835	0.371296984	6
0.836	0.401127265	6
0.837	0.430980743	6
0.838	0.460863826	6
0.839	0.490783188	6
0.84	0.520745751	6
0.841	0.550758668	6
0.842	0.58082931	6
0.843	0.610965253	6
0.844	0.641174261	6
0.845	0.671464274	6
0.846	0.701843394	6
0.847	0.732319873	6
0.848	0.762902099	6
0.849	0.79359858	6
0.85	0.824417937	6
