# Supplementary material for: Overcrowding induces fast colloidal solitons in a slowly rotating potential landscape
Source: Nat Commun. 2023 Oct 13;14:6448. doi: 10.1038/s41467-023-41989-x (PMC10575966; doi:10.1038/s41467-023-41989-x)
Supplement: Supplementary file 9 — Source Data [file 41467_2023_41989_MOESM9_ESM.zip › Source data/Figure 2/Figure 2d.txt]

0	0	0	0
0.00119	4.477E-4	7.898E-4	4.44E-4
0.00238	0.00136	0.00158	2.56E-4
0.00357	0.00117	0.00237	6.76E-4
0.00476	0.0016	0.00316	7.65E-4
0.00596	9.555E-4	0.00395	4.31E-4
0.00714	5.379E-4	0.00474	4.06E-4
0.00834	0.00307	0.00553	4.14E-4
0.00953	4.778E-4	0.00632	6.55E-4
0.01072	0.0022	0.00711	5.72E-4
0.01191	3.722E-4	0.0079	3.11E-4
0.0131	0.00438	0.00869	3.07E-4
0.01429	0.00121	0.00948	5.11E-4
0.01548	0.00115	0.01027	6.51E-4
0.01667	0.00206	0.01106	2.29E-4
0.01786	0.00187	0.01185	6.04E-4
0.01905	7.577E-4	0.01264	4.73E-4
0.02025	0.00109	0.01343	8.22E-4
0.02144	0.00251	0.01422	6.68E-4
0.02263	0.00349	0.01501	2.16E-4
0.02382	0.00302	0.0158	8.51E-4
0.02501	0.00344	0.01659	5.58E-4
0.0262	0.00848	0.01738	7.35E-4
0.02739	0.00703	0.01816	5.7E-4
0.02858	0.0034	0.01895	4.1E-4
0.02977	0.0025	0.01974	7.55E-4
0.03096	0.00248	0.02053	1.73E-4
0.03215	0.00127	0.02132	5.67E-4
0.03335	0.00258	0.02211	1.8E-4
0.03454	0.00279	0.0229	3.97E-4
0.03573	0.00178	0.02369	7.47E-4
0.03692	0.00204	0.02448	2.38E-4
0.03811	0.00162	0.02527	6.33E-4
0.0393	0.00283	0.02606	4.33E-4
0.04049	8.812E-4	0.02685	7.81E-4
0.04168	0.00245	0.02764	5.93E-4
0.04287	0.00213	0.02843	2.44E-4
0.04406	4.566E-4	0.02922	5.89E-4
0.04525	0.0014	0.03001	8.59E-4
0.04645	0.00102	0.0308	5.36E-4
0.04764	0.00235	0.03159	3.35E-4
0.04883	0.0012	0.03238	2.81E-4
0.05002	0.00149	0.03317	7.17E-4
0.05121	0.00352	0.03396	6.64E-4
0.0524	0.00795	0.03475	4.83E-4
0.05359	0.0033	0.03554	3.64E-4
0.05478	0.00387	0.03633	2E-4
0.05597	0.00213	0.03712	1.26E-4
0.05716	0.00343	0.03791	1.59E-4
0.05835	0.00103	0.0387	5.64E-4
0.05955	9.41E-4	0.03949	4.76E-4
0.06074	0.00178	0.04028	1.73E-4
0.06193	0.00256	0.04107	0.00106
0.06312	0.00355	0.04186	5.67E-4
0.06431	0.00124	0.04265	0.00136
0.0655	0.00141	0.04344	5.44E-4
0.06669	5.02E-4	0.04423	0.00114
0.06788	0.00269	0.04502	0.00105
0.06907	8.162E-4	0.04581	0.00191
0.07026	0.00147	0.0466	0.0144
0.07145	0.00138	0.04739	0.00186
0.07264	6.601E-4	0.04818	5.82E-4
0.07384	0.00279	0.04897	3.5E-4
0.07503	0.00177	0.04976	6.77E-4
0.07622	0.00389	0.05055	4.9E-4
0.07741	0.00341	0.05134	4.92E-4
0.0786	0.0035	0.05213	7.51E-4
0.07979	0.00812	0.05291	4.62E-4
0.08098	0.00137	0.0537	5.72E-4
0.08217	8.965E-4	0.05449	6.87E-4
0.08336	8.736E-4	0.05528	5.63E-4
0.08455	0.00265	0.05607	8.2E-4
0.08574	0.00425	0.05686	7.89E-4
0.08694	0.00146	0.05765	6.15E-4
0.08813	9.532E-4	0.05844	7.08E-4
0.08932	8.389E-4	0.05923	3.62E-4
0.09051	0.00549	0.06002	9.49E-4
0.0917	0.00198	0.06081	4.75E-4
0.09289	0.0016	0.0616	0.00106
0.09408	0.00161	0.06239	4.2E-4
0.09527	0.00148	0.06318	1.78E-4
0.09646	0.00136	0.06397	0.00139
0.09765	0.00171	0.06476	5.68E-4
0.09884	0.00191	0.06555	2.37E-4
0.1	0.00366	0.06634	2.52E-4
0.1012	7.141E-4	0.06713	2.78E-4
0.1024	0.00152	0.06792	1.76E-4
0.1036	0.0022	0.06871	1.8E-4
0.1048	0.00402	0.0695	6.43E-4
0.106	0.00363	0.07029	6.04E-4
0.1072	0.00705	0.07108	4.31E-5
0.1084	0.00414	0.07187	5.61E-4
0.1096	0.00188	0.07266	2.35E-4
0.1108	0.00141	0.07345	4.96E-4
0.1119	0.00109	0.07424	7.57E-4
0.1131	0.00286	0.07503	6.23E-4
0.1143	5.324E-4	0.07582	2.75E-4
0.1155	0.0016	0.07661	6.54E-4
0.1167	9.839E-4	0.0774	5.66E-4
0.1179	0.00251	0.07819	6.96E-4
0.1191	0.0019	0.07898	6.41E-4
0.1203	0.00142	0.07977	6.64E-4
0.1215	2.019E-4	0.08056	0.00105
0.1227	0.00108	0.08135	9.04E-4
0.1239	0.00178	0.08214	9.04E-4
0.125	7.089E-4	0.08293	0.00126
0.1262	8.087E-4	0.08372	3E-4
0.1274	0.00246	0.08451	7.5E-4
0.1286	0.00344	0.0853	7.63E-4
0.1298	0.00279	0.08609	2.59E-4
0.131	0.00184	0.08688	8.03E-4
0.1322	0.00538	0.08766	7.09E-4
0.1334	0.0056	0.08845	6.77E-4
0.1346	7.159E-4	0.08924	0.00118
0.1358	0.00269	0.09003	8.68E-4
0.137	0.00257	0.09082	0.00106
0.1381	0.00145	0.09161	0.00106
0.1393	0.00162	0.0924	0.00234
0.1405	0.00299	0.09319	0.0141
0.1417	0.00249	0.09398	0.00359
0.1429	0.00417	0.09477	7.21E-4
0.1441	0.00162	0.09556	4.85E-4
0.1453	0.00135	0.09635	0.00104
0.1465	6.06E-4	0.09714	0.00109
0.1477	8.342E-4	0.09793	0.00125
0.1489	4.317E-4	0.09872	0.0012
0.1501	0.00189	0.09951	7.11E-4
0.1512	0.00173	0.1003	2.24E-4
0.1524	0.00122	0.1011	0.00116
0.1536	0.00307	0.1019	4.97E-4
0.1548	0.00266	0.1027	0.00168
0.156	0.00266	0.1035	1.18E-4
0.1572	0.00272	0.1043	7.01E-5
0.1584	0.00457	0.105	4.43E-4
0.1596	0.00601	0.1058	7.5E-4
0.1608	0.00115	0.1066	6.93E-4
0.162	0.00251	0.1074	8.35E-4
0.1632	0.0012	0.1082	3.05E-4
0.1643	7.833E-4	0.109	5.83E-4
0.1655	0.0016	0.1098	7.8E-4
0.1667	0.00239	0.1106	2.75E-4
0.1679	0.00249	0.1114	4.82E-4
0.1691	5.895E-4	0.1121	9.13E-4
0.1703	0.00358	0.1129	6.24E-4
0.1715	0.00114	0.1137	4.36E-4
0.1727	9.385E-4	0.1145	2.47E-4
0.1739	0.00105	0.1153	6.65E-4
0.1751	0.00157	0.1161	0.00112
0.1763	0.00186	0.1169	5.6E-4
0.1774	7.011E-4	0.1177	3.76E-4
0.1786	0.00172	0.1185	2.38E-4
0.1798	9.028E-4	0.1193	6.71E-4
0.181	0.00299	0.12	5.53E-4
0.1822	0.00188	0.1208	9.62E-5
0.1834	0.00185	0.1216	6.15E-4
0.1846	0.00637	0.1224	3.9E-4
0.1858	0.00253	0.1232	0.00137
0.187	0.00166	0.124	7.74E-4
0.1882	0.00176	0.1248	5.81E-4
0.1894	0.00121	0.1256	2.14E-4
0.1905	0.00157	0.1264	9.15E-4
0.1917	0.00129	0.1272	8.44E-4
0.1929	0.00273	0.1279	8.72E-4
0.1941	3.811E-4	0.1287	2.23E-4
0.1953	0.00283	0.1295	3.24E-4
0.1965	0.00175	0.1303	5.38E-4
0.1977	0.00284	0.1311	3.77E-4
0.1989	9.833E-4	0.1319	2.5E-4
0.2001	6.337E-4	0.1327	9.24E-4
0.2013	0.00154	0.1335	6.04E-4
0.2025	4.37E-4	0.1343	0.00135
0.2036	0.00192	0.1351	0.00169
0.2048	7.751E-4	0.1358	6.65E-4
0.206	0.00108	0.1366	0.00155
0.2072	0.0018	0.1374	0.00222
0.2084	0.00242	0.1382	3.29E-4
0.2096	0.00108	0.139	0.00386
0.2108	0.0069	0.1398	0.0114
0.212	0.00241	0.1406	0.00424
0.2132	7.051E-4	0.1414	0.00199
0.2144	0.00176	0.1422	9.58E-4
0.2156	0.00197	0.1429	5.43E-4
0.2167	0.00177	0.1437	9.87E-4
0.2179	0.00259	0.1445	0.00207
0.2191	0.00215	0.1453	5.79E-4
0.2203	0.00315	0.1461	6.85E-4
0.2215	0.00119	0.1469	4.39E-4
0.2227	0.00136	0.1477	9.15E-4
0.2239	0.00273	0.1485	1.93E-4
0.2251	0.00277	0.1493	0.00163
0.2263	0.00128	0.1501	0.00111
0.2275	3.373E-4	0.1508	5.1E-4
0.2287	0.00105	0.1516	8.73E-4
0.2298	6.731E-4	0.1524	5.54E-4
0.231	0.00128	0.1532	0.00118
0.2322	6.054E-4	0.154	0.00108
0.2334	0.00316	0.1548	4.47E-4
0.2346	0.00239	0.1556	4.26E-4
0.2358	0.00131	0.1564	6.3E-4
0.237	0.00522	0.1572	2.03E-4
0.2382	0.00251	0.158	0.00149
0.2394	0.00221	0.1587	6.78E-4
0.2406	3.457E-4	0.1595	8.75E-4
0.2418	0.00223	0.1603	5.96E-4
0.2429	0.00111	0.1611	6.03E-4
0.2441	2.806E-4	0.1619	2.52E-4
0.2453	0.00238	0.1627	3.86E-4
0.2465	0.00257	0.1635	4.82E-4
0.2477	0.00363	0.1643	6.13E-4
0.2489	0.00137	0.1651	9.25E-4
0.2501	0.00258	0.1659	3.84E-4
0.2513	0.00264	0.1666	6.77E-4
0.2525	0.0021	0.1674	8.85E-4
0.2537	0.00148	0.1682	8.99E-4
0.2549	9.327E-4	0.169	0.00113
0.256	0.00195	0.1698	4.59E-4
0.2572	0.00208	0.1706	7.56E-4
0.2584	0.00184	0.1714	4.7E-4
0.2596	6.962E-4	0.1722	3.85E-4
0.2608	0.00171	0.173	9.28E-4
0.262	0.00213	0.1738	9.51E-4
0.2632	0.0039	0.1745	2.66E-4
0.2644	0.00335	0.1753	0.00122
0.2656	0.0024	0.1761	9.95E-4
0.2668	6.407E-4	0.1769	6.93E-4
0.268	0.0035	0.1777	3.09E-4
0.2691	0.00164	0.1785	0.00133
0.2703	0.00122	0.1793	4.36E-4
0.2715	0.00166	0.1801	5.79E-4
0.2727	0.00139	0.1809	8.6E-4
0.2739	0.00134	0.1816	7.36E-4
0.2751	0.00256	0.1824	8.5E-4
0.2763	0.00167	0.1832	0.00123
0.2775	0.00132	0.184	0.0023
0.2787	0.00178	0.1848	0.00115
0.2799	0.00104	0.1856	0.00599
0.2811	4.276E-4	0.1864	0.0107
0.2822	7.247E-4	0.1872	0.00524
0.2834	0.00178	0.188	0.00204
0.2846	0.00179	0.1888	8.48E-4
0.2858	0.00116	0.1895	8.89E-4
0.287	0.00198	0.1903	0.0021
0.2882	0.00148	0.1911	0.00179
0.2894	0.00104	0.1919	2.08E-4
0.2906	0.00554	0.1927	0.00104
0.2918	0.00205	0.1935	3.08E-4
0.293	3.755E-4	0.1943	5.03E-4
0.2942	0.00174	0.1951	6.93E-4
0.2953	3.137E-4	0.1959	0.00161
0.2965	6.195E-4	0.1967	4.9E-4
0.2977	0.00211	0.1974	0.00117
0.2989	0.00141	0.1982	5.12E-4
0.3001	8.794E-4	0.199	6.92E-4
0.3013	0.00143	0.1998	0.00199
0.3025	0.0021	0.2006	6.35E-4
0.3037	0.00215	0.2014	6.53E-4
0.3049	0.00214	0.2022	0.00135
0.3061	3.107E-4	0.203	9.7E-4
0.3073	0.00144	0.2038	0.00117
0.3084	6.009E-4	0.2046	9.03E-4
0.3096	0.00167	0.2053	9.66E-4
0.3108	0.00298	0.2061	6.59E-4
0.312	1.812E-4	0.2069	5.97E-4
0.3132	0.00106	0.2077	9.08E-4
0.3144	0.00178	0.2085	9.74E-4
0.3156	0.00123	0.2093	9.4E-4
0.3168	0.00158	0.2101	8.92E-4
0.318	0.00246	0.2109	0.00102
0.3192	6.94E-4	0.2117	8.1E-4
0.3204	0.00175	0.2124	7.48E-5
0.3215	8.561E-4	0.2132	3.35E-4
0.3227	0.00164	0.214	8.85E-4
0.3239	0.0021	0.2148	6.21E-4
0.3251	0.00109	0.2156	7.39E-4
0.3263	0.0012	0.2164	2.47E-4
0.3275	0.00162	0.2172	6.27E-4
0.3287	9.348E-4	0.218	3.71E-4
0.3299	0.00209	0.2188	1.56E-4
0.3311	0.00176	0.2196	0.00125
0.3323	0.00132	0.2203	3.35E-4
0.3335	0.00292	0.2211	0.00165
0.3346	0.00167	0.2219	3.84E-4
0.3358	4.616E-4	0.2227	0.00165
0.337	0.00211	0.2235	4.86E-4
0.3382	0.00168	0.2243	0.00105
0.3394	0.00449	0.2251	0.00141
0.3406	8.059E-4	0.2259	9.09E-4
0.3418	0.00128	0.2267	7.47E-4
0.343	0.00209	0.2275	0.00172
0.3442	0.00341	0.2282	0.0012
0.3454	8.749E-4	0.229	0.00121
0.3466	0.00138	0.2298	0.00228
0.3477	0.00254	0.2306	0.00293
0.3489	6.531E-4	0.2314	9.15E-4
0.3501	7.438E-4	0.2322	0.00553
0.3513	0.00194	0.233	0.00815
0.3525	0.00276	0.2338	0.00561
0.3537	0.00229	0.2346	0.00365
0.3549	0.00143	0.2354	6.62E-4
0.3561	0.00204	0.2361	9.16E-4
0.3573	0.00253	0.2369	0.00206
0.3585	8.898E-4	0.2377	0.00313
0.3597	0.00113	0.2385	5.32E-4
0.3608	0.00214	0.2393	0.0016
0.362	6.013E-4	0.2401	4.21E-4
0.3632	0.00164	0.2409	4.95E-4
0.3644	9.171E-4	0.2417	0.0015
0.3656	0.00431	0.2425	0.00198
0.3668	0.00181	0.2433	7.36E-4
0.368	0.00141	0.244	8.59E-4
0.3692	0.00239	0.2448	7.49E-4
0.3704	0.00398	0.2456	3.77E-4
0.3716	0.00191	0.2464	0.00125
0.3728	0.00135	0.2472	8.8E-4
0.3739	0.00246	0.248	3.86E-4
0.3751	0.00265	0.2488	1.79E-4
0.3763	9.91E-4	0.2496	9.64E-4
0.3775	0.00219	0.2504	9.97E-4
0.3787	0.00204	0.2511	0.00108
0.3799	0.00135	0.2519	0.00156
0.3811	2.971E-4	0.2527	0.00155
0.3823	0.00214	0.2535	7.6E-4
0.3835	0.00311	0.2543	4.5E-4
0.3847	9.123E-4	0.2551	8.69E-4
0.3859	0.00139	0.2559	2.86E-5
0.387	0.0016	0.2567	3.48E-4
0.3882	0.00138	0.2575	6.84E-4
0.3894	0.00207	0.2583	0.00134
0.3906	9.294E-4	0.259	6.38E-4
0.3918	0.00191	0.2598	9.17E-4
0.393	0.00196	0.2606	5.15E-4
0.3942	0.00337	0.2614	0.00117
0.3954	0.00293	0.2622	5.85E-4
0.3966	0.004	0.263	3.14E-4
0.3978	0.00196	0.2638	6.36E-4
0.399	6.183E-4	0.2646	4.39E-4
0.4001	0.00106	0.2654	6.72E-4
0.4013	0.00116	0.2662	0.00144
0.4025	0.00143	0.2669	2.43E-4
0.4037	0.00162	0.2677	0.00188
0.4049	0.00116	0.2685	0.00113
0.4061	0.00105	0.2693	0.00118
0.4073	0.00204	0.2701	7.69E-4
0.4085	0.00159	0.2709	6.22E-4
0.4097	0.00107	0.2717	9.5E-4
0.4109	0.00155	0.2725	4.24E-4
0.4121	0.00113	0.2733	7.03E-4
0.4132	0.00139	0.2741	0.00107
0.4144	0.00102	0.2748	0.00115
0.4156	0.00212	0.2756	0.00119
0.4168	2.633E-4	0.2764	0.00275
0.418	0.0022	0.2772	0.00187
0.4192	0.00197	0.278	0.00145
0.4204	0.00302	0.2788	0.00598
0.4216	0.00104	0.2796	0.00693
0.4228	0.00259	0.2804	0.00569
0.424	7.459E-4	0.2812	0.00362
0.4252	0.00105	0.2819	1.52E-4
0.4263	3.155E-4	0.2827	0.00136
0.4275	0.00125	0.2835	0.00357
0.4287	0.00197	0.2843	0.00301
0.4299	9.821E-4	0.2851	4.79E-4
0.4311	0.00182	0.2859	0.00108
0.4323	0.0025	0.2867	9.04E-4
0.4335	0.00164	0.2875	2.9E-4
0.4347	0.00111	0.2883	7.21E-4
0.4359	1.017E-4	0.2891	0.00233
0.4371	0.00116	0.2898	0.00108
0.4383	0.00161	0.2906	7.26E-4
0.4394	0.00163	0.2914	4.26E-4
0.4406	0.00139	0.2922	4.83E-4
0.4418	0.00219	0.293	6.06E-4
0.443	0.00119	0.2938	0.00202
0.4442	0.00101	0.2946	8.92E-4
0.4454	0.00312	0.2954	3.53E-4
0.4466	0.00127	0.2962	0.00153
0.4478	0.00188	0.297	3.04E-4
0.449	0.00258	0.2977	6.82E-4
0.4502	0.00243	0.2985	0.00115
0.4514	6.263E-4	0.2993	0.00134
0.4525	4.664E-4	0.3001	4.43E-4
0.4537	0.0016	0.3009	3.88E-4
0.4549	0.00126	0.3017	0.00128
0.4561	0.00101	0.3025	4.4E-4
0.4573	0.00277	0.3033	4.13E-4
0.4585	9.364E-4	0.3041	7.78E-4
0.4597	9.185E-4	0.3049	0.00119
0.4609	6.751E-4	0.3056	5.04E-4
0.4621	0.00262	0.3064	0.00115
0.4633	0.00153	0.3072	4.14E-4
0.4645	5.432E-4	0.308	0.00116
0.4656	3.588E-4	0.3088	2.36E-4
0.4668	5.956E-4	0.3096	0.00194
0.468	4.86E-4	0.3104	3.73E-4
0.4692	6.728E-4	0.3112	0.00128
0.4704	3.367E-4	0.312	6.26E-4
0.4716	0.00345	0.3128	8.71E-4
0.4728	0.0021	0.3135	1.94E-4
0.474	6.537E-4	0.3143	0.00139
0.4752	8.245E-4	0.3151	0.00156
0.4764	0.00185	0.3159	0.00149
0.4776	0.00198	0.3167	5.91E-4
0.4787	0.0038	0.3175	3.39E-4
0.4799	8.386E-4	0.3183	0.00127
0.4811	0.00115	0.3191	9.34E-4
0.4823	0.00144	0.3199	5.12E-4
0.4835	4.378E-4	0.3206	0.00139
0.4847	0.00162	0.3214	4.12E-4
0.4859	0.00117	0.3222	9.61E-4
0.4871	0.0012	0.323	0.00308
0.4883	7.56E-4	0.3238	0.00267
0.4895	7.192E-4	0.3246	0.00146
0.4907	0.00178	0.3254	0.00537
0.4918	4.305E-4	0.3262	0.00414
0.493	8.247E-4	0.327	0.00531
0.4942	7.64E-4	0.3278	0.00541
0.4954	6.206E-4	0.3285	0.00135
0.4966	0.00102	0.3293	0.00147
0.4978	0.00312	0.3301	0.00337
0.499	0.00136	0.3309	0.00295
0.5002	0.00148	0.3317	9.85E-4
0.5014	9.559E-4	0.3325	4.11E-4
0.5026	9.185E-4	0.3333	0.0014
0.5038	0.00186	0.3341	0.00103
0.5049	0.0016	0.3349	8.81E-4
0.5061	8.973E-4	0.3357	0.00242
0.5073	0.00123	0.3364	5.62E-4
0.5085	4.774E-4	0.3372	0.0018
0.5097	0.00139	0.338	4.23E-4
0.5109	0.00133	0.3388	0.00183
0.5121	0.00197	0.3396	7.25E-4
0.5133	6.223E-4	0.3404	0.00139
0.5145	0.0022	0.3412	3.99E-4
0.5157	0.00148	0.342	4.81E-4
0.5169	0.00121	0.3428	6.89E-4
0.518	6.476E-4	0.3436	0.00119
0.5192	4.699E-4	0.3443	0.00135
0.5204	9.215E-4	0.3451	0.00109
0.5216	9.79E-4	0.3459	6.62E-4
0.5228	6.178E-4	0.3467	2.75E-4
0.524	0.00142	0.3475	3.62E-4
0.5252	0.00313	0.3483	7.03E-4
0.5264	0.00144	0.3491	4.5E-4
0.5276	0.00307	0.3499	7.86E-4
0.5288	0.00115	0.3507	0.00116
0.53	0.00149	0.3514	7.57E-4
0.5311	0.00218	0.3522	0.00104
0.5323	0.0011	0.353	2.81E-4
0.5335	5.598E-4	0.3538	9.44E-4
0.5347	0.00155	0.3546	8.8E-4
0.5359	0.00153	0.3554	0.00115
0.5371	7.644E-4	0.3562	4.89E-4
0.5383	0.0021	0.357	7.72E-4
0.5395	0.00225	0.3578	7.8E-4
0.5407	0.00105	0.3586	7.37E-4
0.5419	2.746E-4	0.3593	0.0012
0.5431	8.407E-4	0.3601	5.53E-4
0.5442	0.00126	0.3609	0.00201
0.5454	0.00159	0.3617	0.00197
0.5466	0.00123	0.3625	4.31E-4
0.5478	0.00219	0.3633	7.76E-4
0.549	5.272E-4	0.3641	0.00109
0.5502	0.00225	0.3649	0.00205
0.5514	0.00191	0.3657	0.00137
0.5526	0.00335	0.3665	5.28E-4
0.5538	0.00152	0.3672	0.0011
0.555	0.00228	0.368	1.55E-4
0.5562	0.00134	0.3688	0.00133
0.5573	9.862E-4	0.3696	0.00414
0.5585	1.053E-4	0.3704	0.00255
0.5597	0.0011	0.3712	0.00177
0.5609	0.00335	0.372	0.00474
0.5621	0.00115	0.3728	0.00223
0.5633	0.00129	0.3736	0.005
0.5645	0.00142	0.3744	0.00394
0.5657	7.159E-4	0.3751	9.45E-5
0.5669	0.00257	0.3759	0.0022
0.5681	0.00271	0.3767	0.00363
0.5693	7.959E-4	0.3775	0.00322
0.5704	0.00134	0.3783	8.83E-4
0.5716	4.794E-4	0.3791	0.00124
0.5728	2.743E-4	0.3799	7.93E-4
0.574	0.00164	0.3807	5.07E-4
0.5752	0.0015	0.3815	0.00113
0.5764	0.00274	0.3823	0.00225
0.5776	0.00306	0.383	9.34E-4
0.5788	0.00401	0.3838	0.00119
0.58	7.59E-4	0.3846	7.18E-4
0.5812	0.00207	0.3854	1.12E-4
0.5824	0.00156	0.3862	8.9E-4
0.5835	0.00185	0.387	0.00168
0.5847	9.99E-4	0.3878	0.00128
0.5859	7.646E-4	0.3886	0.00116
0.5871	3.121E-4	0.3894	0.00142
0.5883	0.0021	0.3901	4.91E-4
0.5895	0.00104	0.3909	0.00105
0.5907	7.388E-4	0.3917	9.36E-4
0.5919	0.00166	0.3925	4.02E-4
0.5931	0.00148	0.3933	6.78E-4
0.5943	3.539E-4	0.3941	4.39E-4
0.5955	9.152E-4	0.3949	0.00125
0.5966	0.00149	0.3957	3.91E-4
0.5978	0.00183	0.3965	2.32E-4
0.599	6.347E-4	0.3973	0.00148
0.6002	9.577E-4	0.398	4.05E-4
0.6014	7.564E-4	0.3988	9.18E-4
0.6026	8.98E-4	0.3996	3.74E-5
0.6038	9.276E-4	0.4004	8.43E-4
0.605	0.00384	0.4012	8.46E-4
0.6062	5.79E-4	0.402	7.15E-4
0.6074	0.00292	0.4028	0.00109
0.6086	0.00219	0.4036	7.4E-4
0.6097	8.39E-4	0.4044	7.76E-4
0.6109	0.00229	0.4052	5.34E-4
0.6121	0.0028	0.4059	0.00177
0.6133	0.00152	0.4067	6.26E-4
0.6145	0.0016	0.4075	0.00128
0.6157	9.122E-4	0.4083	0.00112
0.6169	9.927E-4	0.4091	7.73E-4
0.6181	0.00226	0.4099	8.92E-4
0.6193	0.00121	0.4107	3.35E-4
0.6205	0.00262	0.4115	0.00252
0.6217	0.00214	0.4123	9.76E-4
0.6228	8.82E-4	0.4131	0.00106
0.624	0.00215	0.4138	0.00193
0.6252	0.00137	0.4146	7.02E-4
0.6264	0.00192	0.4154	0.00272
0.6276	0.00114	0.4162	0.00307
0.6288	0.00309	0.417	0.00184
0.63	0.00155	0.4178	0.00241
0.6312	0.00144	0.4186	0.00409
0.6324	0.00213	0.4194	0.00148
0.6336	0.00123	0.4202	0.00406
0.6348	0.00121	0.4209	0.00483
0.6359	0.00116	0.4217	0.00138
0.6371	0.0025	0.4225	0.00195
0.6383	0.00132	0.4233	0.00353
0.6395	0.00302	0.4241	0.00372
0.6407	0.00182	0.4249	8.66E-4
0.6419	7.91E-4	0.4257	0.0017
0.6431	0.00318	0.4265	8.16E-4
0.6443	0.00242	0.4273	0.00148
0.6455	8.618E-4	0.4281	7.66E-4
0.6467	0.0013	0.4288	0.00154
0.6479	8.989E-4	0.4296	0.00118
0.649	0.00194	0.4304	0.00118
0.6502	0.00145	0.4312	2.61E-4
0.6514	0.00113	0.432	0.00143
0.6526	0.00167	0.4328	6.86E-4
0.6538	0.00214	0.4336	0.00131
0.655	0.00215	0.4344	0.00114
0.6562	0.00438	0.4352	7.76E-4
0.6574	0.00378	0.436	0.00127
0.6586	0.00436	0.4367	9.7E-4
0.6598	0.00252	0.4375	0.00141
0.661	6.145E-4	0.4383	2.5E-4
0.6621	0.00152	0.4391	7.96E-4
0.6633	0.00153	0.4399	3.37E-4
0.6645	0.0045	0.4407	8.6E-4
0.6657	0.001	0.4415	0.00192
0.6669	0.0039	0.4423	7.07E-4
0.6681	0.00223	0.4431	3.2E-4
0.6693	0.00262	0.4439	0.00139
0.6705	0.00146	0.4446	9.48E-4
0.6717	0.00111	0.4454	6.19E-4
0.6729	0.00113	0.4462	0.00138
0.6741	0.00302	0.447	9.92E-4
0.6752	0.00163	0.4478	9.94E-4
0.6764	0.00425	0.4486	0.00121
0.6776	0.00324	0.4494	6.32E-4
0.6788	5.351E-4	0.4502	9.01E-5
0.68	0.00174	0.451	0.00187
0.6812	7.003E-4	0.4518	4.18E-4
0.6824	0.00435	0.4525	8.8E-4
0.6836	0.00304	0.4533	7E-4
0.6848	0.00226	0.4541	0.0018
0.686	0.00262	0.4549	0.00173
0.6872	0.00133	0.4557	4.26E-4
0.6883	0.00164	0.4565	0.00201
0.6895	0.00137	0.4573	0.00128
0.6907	0.00308	0.4581	0.00105
0.6919	9.046E-4	0.4589	0.00112
0.6931	0.00286	0.4596	0.00164
0.6943	0.00356	0.4604	0.00196
0.6955	0.00198	0.4612	0.00141
0.6967	0.00213	0.462	0.00244
0.6979	0.0024	0.4628	0.00282
0.6991	0.00279	0.4636	0.00141
0.7003	0.00432	0.4644	0.00234
0.7014	8.74E-4	0.4652	0.00329
0.7026	0.00259	0.466	0.00128
0.7038	0.00308	0.4668	0.00422
0.705	6.299E-4	0.4675	0.00495
0.7062	0.00177	0.4683	0.00235
0.7074	8.591E-4	0.4691	0.00251
0.7086	0.00201	0.4699	0.00316
0.7098	0.00258	0.4707	0.0026
0.711	0.00176	0.4715	0.0014
0.7122	0.00346	0.4723	0.00156
0.7134	0.00454	0.4731	4.92E-4
0.7145	0.00271	0.4739	4.39E-4
0.7157	0.00145	0.4747	0.0015
0.7169	0.00421	0.4754	0.00123
0.7181	0.00296	0.4762	0.00155
0.7193	0.0024	0.477	0.0013
0.7205	0.00419	0.4778	0.00114
0.7217	0.00424	0.4786	4.92E-4
0.7229	8.168E-4	0.4794	0.00182
0.7241	0.0029	0.4802	0.00163
0.7253	0.00344	0.481	0.00193
0.7264	8.538E-4	0.4818	9.31E-4
0.7276	0.00236	0.4826	0.00107
0.7288	9.499E-4	0.4833	2.71E-4
0.73	0.00381	0.4841	0.0017
0.7312	8.005E-4	0.4849	4.89E-4
0.7324	0.0013	0.4857	0.00146
0.7336	0.00251	0.4865	2.88E-4
0.7348	0.00234	0.4873	6.54E-4
0.736	0.00285	0.4881	6.67E-4
0.7372	0.00114	0.4889	6.04E-4
0.7384	0.00251	0.4897	7.44E-4
0.7395	0.00543	0.4904	0.00107
0.7407	0.00185	0.4912	1.83E-4
0.7419	8.125E-4	0.492	0.00162
0.7431	0.00242	0.4928	7.97E-4
0.7443	0.0027	0.4936	6.45E-4
0.7455	0.00282	0.4944	0.00136
0.7467	0.00196	0.4952	0.00187
0.7479	6.092E-4	0.496	7.45E-4
0.7491	0.0014	0.4968	0.00115
0.7503	0.00235	0.4976	0.00145
0.7515	0.00101	0.4983	2.67E-4
0.7526	0.00165	0.4991	0.00127
0.7538	0.00233	0.4999	0.00127
0.755	0.00155	0.5007	0.00148
0.7562	0.00248	0.5015	0.00158
0.7574	0.00144	0.5023	4.06E-4
0.7586	0.00179	0.5031	7.12E-4
0.7598	0.00186	0.5039	7.66E-4
0.761	8.167E-4	0.5047	0.00129
0.7622	0.00231	0.5055	1.84E-4
0.7634	0.00362	0.5062	0.00133
0.7646	0.00288	0.507	0.00104
0.7657	0.00185	0.5078	0.00102
0.7669	8.119E-4	0.5086	0.00245
0.7681	0.00381	0.5094	0.00427
0.7693	0.00329	0.5102	0.00127
0.7705	0.00255	0.511	0.00236
0.7717	0.00371	0.5118	0.00274
0.7729	0.00346	0.5126	8.4E-4
0.7741	8.7E-4	0.5134	0.00279
0.7753	0.00603	0.5141	0.00401
0.7765	0.00176	0.5149	0.00215
0.7777	0.00215	0.5157	0.00207
0.7788	0.00291	0.5165	0.00408
0.78	0.00399	0.5173	0.00227
0.7812	0.00318	0.5181	9.95E-4
0.7824	0.00462	0.5189	0.00185
0.7836	0.00378	0.5197	0.00113
0.7848	0.00274	0.5205	0.00105
0.786	0.00137	0.5213	0.00179
0.7872	0.00234	0.522	0.00126
0.7884	0.0011	0.5228	9.47E-4
0.7896	6.914E-4	0.5236	8.81E-4
0.7908	0.00444	0.5244	0.00104
0.7919	0.00363	0.5252	6.18E-4
0.7931	0.00296	0.526	8.57E-4
0.7943	0.00175	0.5268	0.00201
0.7955	0.00328	0.5276	0.00295
0.7967	0.00255	0.5284	0.00112
0.7979	0.00218	0.5291	7.95E-4
0.7991	0.00266	0.5299	9.04E-4
0.8003	0.00159	0.5307	9.26E-4
0.8015	0.00543	0.5315	4E-4
0.8027	0.00511	0.5323	7.76E-4
0.8039	0.00184	0.5331	4.63E-4
0.805	0.00202	0.5339	0.00124
0.8062	0.00254	0.5347	4.9E-4
0.8074	0.00434	0.5355	7.03E-4
0.8086	0.00507	0.5363	2.83E-4
0.8098	0.00357	0.537	9.78E-4
0.811	1.688E-4	0.5378	9.47E-4
0.8122	0.0028	0.5386	1E-3
0.8134	6.24E-4	0.5394	2.98E-4
0.8146	0.00466	0.5402	0.00104
0.8158	0.00171	0.541	9.18E-4
0.817	0.00495	0.5418	0.00137
0.8181	1.58E-4	0.5426	0.00111
0.8193	0.00443	0.5434	0.00174
0.8205	0.00526	0.5442	0.00145
0.8217	0.0038	0.5449	3.31E-4
0.8229	0.00155	0.5457	0.00285
0.8241	0.00505	0.5465	2.9E-4
0.8253	0.00414	0.5473	0.00155
0.8265	0.00112	0.5481	0.00141
0.8277	0.00275	0.5489	5.17E-4
0.8289	0.00216	0.5497	7.34E-4
0.8301	0.00409	0.5505	0.00277
0.8312	0.00547	0.5513	0.00196
0.8324	0.00302	0.5521	0.00135
0.8336	0.00631	0.5528	0.00125
0.8348	0.00433	0.5536	0.00124
0.836	0.00269	0.5544	0.00113
0.8372	0.00306	0.5552	0.00246
0.8384	0.00287	0.556	0.00269
0.8396	0.01023	0.5568	4.97E-4
0.8408	5.257E-4	0.5576	0.00294
0.842	0.00217	0.5584	0.00196
0.8432	0.00604	0.5592	0.0012
0.8443	0.00226	0.5599	0.00344
0.8455	0.00265	0.5607	0.0035
0.8467	0.01062	0.5615	0.00215
0.8479	0.00649	0.5623	0.00261
0.8491	0.00291	0.5631	0.00328
0.8503	0.01082	0.5639	0.00133
0.8515	0.00459	0.5647	0.00147
0.8527	0.00953	0.5655	0.00133
0.8539	0.00556	0.5663	8.67E-4
0.8551	0.00336	0.5671	0.00195
0.8563	0.00417	0.5678	8.78E-4
0.8574	0.00915	0.5686	7.45E-4
0.8586	0.00163	0.5694	0.00113
0.8598	0.00762	0.5702	4.39E-4
0.861	0.00719	0.571	3.44E-4
0.8622	0.0041	0.5718	4.04E-4
0.8634	0.00125	0.5726	0.00136
0.8646	0.00488	0.5734	8.35E-4
0.8658	0.00918	0.5742	0.0017
0.867	0.00528	0.575	0.00143
0.8682	0.00949	0.5757	0.00109
0.8694	0.00727	0.5765	0.00156
0.8705	0.00122	0.5773	0.00145
0.8717	0.00148	0.5781	7.18E-4
0.8729	0.013	0.5789	0.00137
0.8741	0.00669	0.5797	0.00138
0.8753	0.00634	0.5805	0.00126
0.8765	0.0184	0.5813	4.64E-4
0.8777	0.00383	0.5821	5.15E-4
0.8789	0.00651	0.5829	0.00116
0.8801	0.00349	0.5836	8.17E-4
0.8813	0.00401	0.5844	7.64E-4
0.8825	7.048E-4	0.5852	6.43E-4
0.8836	0.00352	0.586	3.51E-4
0.8848	0.00566	0.5868	8E-4
0.886	0.00937	0.5876	0.00131
0.8872	0.00132	0.5884	0.0012
0.8884	0.00732	0.5892	5.25E-4
0.8896	0.00679	0.59	0.00108
0.8908	0.00454	0.5908	5.03E-4
0.892	0.01051	0.5915	8.22E-4
0.8932	0.00378	0.5923	0.0022
0.8944	0.00653	0.5931	7.65E-4
0.8956	0.0095	0.5939	6.83E-4
0.8967	0.00695	0.5947	0.0022
0.8979	0.00496	0.5955	0.00144
0.8991	0.01276	0.5963	0.00152
0.9003	0.00275	0.5971	0.00172
0.9015	0.00956	0.5979	0.00182
0.9027	0.01264	0.5986	7.2E-4
0.9039	0.00451	0.5994	0.00133
0.9051	0.00202	0.6002	0.00119
0.9063	0.003	0.601	0.00102
0.9075	0.00168	0.6018	0.00106
0.9087	0.00758	0.6026	0.00207
0.9098	0.00949	0.6034	0.00127
0.911	0.00326	0.6042	0.00192
0.9122	0.00358	0.605	0.00148
0.9134	0.00601	0.6058	0.0017
0.9146	0.00417	0.6065	0.00203
0.9158	0.00915	0.6073	0.00316
0.917	0.00305	0.6081	0.00211
0.9182	0.00417	0.6089	0.003
0.9194	0.00667	0.6097	0.00338
0.9206	0.00269	0.6105	3.74E-4
0.9218	0.00918	0.6113	0.00152
0.9229	0.00523	0.6121	0.00201
0.9241	0.00579	0.6129	1.56E-4
0.9253	0.00721	0.6137	0.00151
0.9265	0.00606	0.6144	7.86E-4
0.9277	0.00425	0.6152	7.46E-4
0.9289	0.01631	0.616	0.00112
0.9301	0.00188	0.6168	9.82E-4
0.9313	0.00265	0.6176	0.00112
0.9325	0.00494	0.6184	5.8E-4
0.9337	0.00246	0.6192	6.96E-4
0.9349	0.01008	0.62	0.00152
0.936	0.00311	0.6208	0.00253
0.9372	0.00707	0.6216	0.00105
0.9384	0.0025	0.6223	7.88E-4
0.9396	0.00637	0.6231	8.11E-5
0.9408	0.00565	0.6239	0.0011
0.942	0.00381	0.6247	3.92E-4
0.9432	0.00168	0.6255	0.00146
0.9444	0.00383	0.6263	0.00166
0.9456	0.00445	0.6271	5.39E-4
0.9468	0.00679	0.6279	6.28E-4
0.948	0.00348	0.6287	4.82E-4
0.9491	0.00922	0.6294	0.00126
0.9503	0.00915	0.6302	5.54E-4
0.9515	0.00635	0.631	8.66E-4
0.9527	0.00399	0.6318	0.00219
0.9539	0.00457	0.6326	0.00161
0.9551	0.00567	0.6334	0.0013
0.9563	9.142E-4	0.6342	5.59E-4
0.9575	0.00415	0.635	0.0013
0.9587	0.00456	0.6358	6.99E-4
0.9599	0.00593	0.6366	0.00268
0.9611	0.00369	0.6373	4.35E-4
0.9622	0.00599	0.6381	0.00132
0.9634	7.986E-4	0.6389	0.00242
0.9646	0.00445	0.6397	8.53E-4
0.9658	0.00424	0.6405	0.00238
0.967	8.192E-4	0.6413	2.5E-4
0.9682	0.00533	0.6421	0.00175
0.9694	0.00354	0.6429	0.0012
0.9706	0.00719	0.6437	7.88E-4
0.9718	0.00283	0.6445	0.00144
0.973	0.00542	0.6452	6.29E-4
0.9742	0.00602	0.646	0.0019
0.9753	0.0099	0.6468	0.00176
0.9765	0.0036	0.6476	1E-3
0.9777	0.00559	0.6484	0.00201
0.9789	0.00552	0.6492	0.00279
0.9801	0.01012	0.65	0.00131
0.9813	0.0062	0.6508	0.00126
0.9825	0.00351	0.6516	0.00172
0.9837	0.00275	0.6524	0.00162
0.9849	0.00823	0.6531	0.0017
0.9861	0.00865	0.6539	0.0016
0.9873	0.00719	0.6547	0.00291
0.9884	0.00753	0.6555	0.00245
0.9896	0.00516	0.6563	0.00162
0.9908	0.00333	0.6571	0.00116
0.992	0.00454	0.6579	0.00212
0.9932	0.00413	0.6587	0.00108
0.9944	0.00339	0.6595	5.46E-4
0.9956	0.00791	0.6603	0.00136
0.9968	0.00675	0.661	4.54E-4
0.998	0.00301	0.6618	9.5E-4
0.9992	0.00804	0.6626	0.00141
1	0.00441	0.6634	0.00134
1.002	0.00604	0.6642	0.00166
1.003	0.00404	0.665	0.00129
1.004	0.00732	0.6658	4.29E-4
1.005	0.0069	0.6666	0.00163
1.006	0.0077	0.6674	0.00203
1.008	0.0024	0.6681	3.8E-4
1.009	0.00734	0.6689	2.05E-4
1.01	0.00398	0.6697	9.08E-4
1.011	0.00481	0.6705	9.52E-4
1.012	4.722E-4	0.6713	0.00115
1.013	0.00244	0.6721	0.00115
1.015	0.00372	0.6729	9.61E-4
1.016	0.00268	0.6737	0.00145
1.017	0.0082	0.6745	2.3E-4
1.018	0.00664	0.6753	4.58E-4
1.019	0.00369	0.676	4.15E-4
1.021	0.00127	0.6768	0.00133
1.022	0.00329	0.6776	0.00103
1.023	0.00873	0.6784	0.00209
1.024	0.00329	0.6792	3.02E-4
1.025	0.00923	0.68	9.46E-4
1.027	0.00219	0.6808	3.38E-4
1.028	0.00954	0.6816	3.4E-4
1.029	0.00601	0.6824	0.0021
1.03	0.00715	0.6832	0.00118
1.031	0.01053	0.6839	8.05E-4
1.033	0.00813	0.6847	1.36E-4
1.034	0.00688	0.6855	0.00189
1.035	0.00822	0.6863	0.00167
1.036	0.00367	0.6871	5.94E-4
1.037	0.00602	0.6879	4.07E-4
1.038	9.42E-4	0.6887	0.00233
1.04	0.00249	0.6895	4.45E-4
1.041	0.01354	0.6903	0.00102
1.042	0.00645	0.6911	0.00272
1.043	0.00517	0.6918	6.81E-4
1.044	0.00555	0.6926	0.00184
1.046	0.00763	0.6934	0.00173
1.047	0.00293	0.6942	0.00153
1.048	0.00796	0.695	0.00257
1.049	0.0042	0.6958	0.00214
1.05	0.00275	0.6966	9.19E-4
1.052	0.00619	0.6974	0.0022
1.053	0.007	0.6982	0.00139
1.054	0.00265	0.699	0.00203
1.055	0.00324	0.6997	0.00201
1.056	0.00427	0.7005	0.00179
1.058	0.00243	0.7013	0.00269
1.059	0.00547	0.7021	0.00268
1.06	0.00388	0.7029	0.00244
1.061	0.00479	0.7037	0.00216
1.062	0.00718	0.7045	0.0011
1.063	0.00274	0.7053	7.13E-4
1.065	0.00367	0.7061	1.54E-4
1.066	0.00749	0.7068	0.00385
1.067	0.00942	0.7076	7.62E-4
1.068	0.00315	0.7084	0.00155
1.069	0.00164	0.7092	5.74E-4
1.071	0.00357	0.71	0.00112
1.072	0.00511	0.7108	8.31E-4
1.073	0.00254	0.7116	8.23E-4
1.074	0.00421	0.7124	0.00125
1.075	0.00594	0.7132	7.05E-4
1.077	0.0069	0.714	0.00213
1.078	0.00336	0.7147	0.00149
1.079	6.852E-4	0.7155	5.08E-4
1.08	0.00902	0.7163	4.85E-4
1.081	0.00187	0.7171	0.00177
1.083	0.00547	0.7179	0.00116
1.084	9.713E-4	0.7187	9.4E-4
1.085	6.787E-4	0.7195	4.4E-4
1.086	0.01455	0.7203	6.2E-4
1.087	0.01324	0.7211	0.002
1.088	0.00644	0.7219	5.61E-4
1.09	0.00367	0.7226	0.00161
1.091	0.00338	0.7234	0.00254
1.092	0.00649	0.7242	0.00114
1.093	0.00816	0.725	0.00147
1.094	0.00404	0.7258	0.0019
1.096	0.00242	0.7266	4.19E-4
1.097	0.00338	0.7274	2.12E-4
1.098	0.00273	0.7282	0.00208
1.099	0.00606	0.729	7.03E-4
1.1	0.00436	0.7298	0.00117
1.102	0.00293	0.7305	8.81E-4
1.103	0.0096	0.7313	9.96E-4
1.104	0.00559	0.7321	8.51E-4
1.105	0.00156	0.7329	0.00195
1.106	0.01291	0.7337	7.77E-4
1.108	0.00348	0.7345	0.00187
1.109	0.00203	0.7353	0.00243
1.11	0.00516	0.7361	0.00139
1.111	0.00305	0.7369	0.00307
1.112	0.01106	0.7376	0.00205
1.113	0.00879	0.7384	0.00113
1.115	0.00612	0.7392	0.00129
1.116	0.00642	0.74	2.24E-4
1.117	0.00597	0.7408	6.47E-4
1.118	0.00431	0.7416	9.4E-4
1.119	0.004	0.7424	0.00297
1.121	0.00371	0.7432	0.00148
1.122	0.00365	0.744	0.0014
1.123	0.00821	0.7448	9.49E-4
1.124	0.00688	0.7455	6.88E-4
1.125	0.00622	0.7463	0.00127
1.127	0.00207	0.7471	9.72E-4
1.128	0.00644	0.7479	9.88E-4
1.129	0.00729	0.7487	0.00229
1.13	0.00315	0.7495	0.00204
1.131	0.00679	0.7503	6.42E-4
1.133	0.00955	0.7511	1.35E-4
1.134	0.00375	0.7519	0.00245
1.135	0.00512	0.7527	5.28E-4
1.136	0.00155	0.7534	8.63E-4
1.137	0.00483	0.7542	6.33E-4
1.139	0.0096	0.755	8.13E-4
1.14	0.00703	0.7558	5.58E-4
1.141	0.00856	0.7566	8.66E-4
1.142	0.01046	0.7574	0.00178
1.143	0.006	0.7582	0.00102
1.144	0.00313	0.759	0.00146
1.146	0.00451	0.7598	0.00112
1.147	0.00161	0.7606	8.91E-4
1.148	0.00334	0.7613	4.02E-4
1.149	0.0071	0.7621	4.66E-4
1.15	0.00604	0.7629	3.72E-4
1.152	0.00741	0.7637	0.00153
1.153	0.0066	0.7645	0.00142
1.154	0.0065	0.7653	5.17E-4
1.155	0.00431	0.7661	0.0013
1.156	0.00309	0.7669	0.00106
1.158	0.00703	0.7677	0.00119
1.159	0.00412	0.7685	6.65E-4
1.16	0.00798	0.7692	0.00106
1.161	0.00524	0.77	0.00114
1.162	0.00615	0.7708	0.00172
1.164	0.00559	0.7716	0.00199
1.165	0.00136	0.7724	0.00137
1.166	0.00142	0.7732	8.55E-4
1.167	0.00591	0.774	4.27E-4
1.168	0.00568	0.7748	0.00223
1.169	0.00211	0.7756	0.00168
1.171	0.00441	0.7763	0.00286
1.172	0.006	0.7771	8.22E-4
1.173	0.00774	0.7779	0.00129
1.174	0.00492	0.7787	9.23E-4
1.175	0.00389	0.7795	4.59E-4
1.177	0.00369	0.7803	5.71E-4
1.178	0.00341	0.7811	0.00149
1.179	0.00687	0.7819	0.00187
1.18	0.00399	0.7827	0.00126
1.181	0.0021	0.7835	3.78E-4
1.183	0.00381	0.7842	0.00263
1.184	0.00231	0.785	0.00205
1.185	0.00216	0.7858	0.00203
1.186	0.00196	0.7866	0.00107
1.187	0.00356	0.7874	0.00132
1.189	0.00677	0.7882	0.0018
1.19	0.00155	0.789	0.00174
1.191	4.574E-4	0.7898	0.00319
1.192	9.347E-4	0.7906	0.00138
1.193	0.00255	0.7914	6.56E-4
1.194	0.00551	0.7921	0.00161
1.196	0.00169	0.7929	0.00156
1.197	0.00444	0.7937	0.00121
1.198	0.0025	0.7945	0.00221
1.199	0.00706	0.7953	0.00262
1.2	0.00511	0.7961	0.0016
1.202	8.401E-4	0.7969	7.48E-4
1.203	0.00128	0.7977	2.66E-4
1.204	0.003	0.7985	0.0014
1.205	0.00275	0.7993	0.00142
1.206	0.00268	0.8	0.00281
1.208	0.00175	0.8008	0.0014
1.209	0.00435	0.8016	0.00122
1.21	0.0025	0.8024	6.19E-4
1.211	0.00277	0.8032	8.6E-4
1.212	0.00305	0.804	0.00106
1.214	0.00127	0.8048	0.00108
1.215	0.00316	0.8056	0.00124
1.216	0.00102	0.8064	0.00129
1.217	0.00401	0.8071	8.98E-4
1.218	0.00399	0.8079	6.51E-4
1.219	0.00284	0.8087	3.67E-4
1.221	0.0025	0.8095	6.96E-4
1.222	0.00181	0.8103	9.1E-4
1.223	0.00595	0.8111	0.0012
1.224	0.00491	0.8119	6.73E-4
1.225	0.00148	0.8127	0.00134
1.227	0.00154	0.8135	0.00314
1.228	0.00195	0.8143	0.00111
1.229	0.00125	0.815	0.0023
1.23	0.00329	0.8158	0.00105
1.231	0.00277	0.8166	0.00286
1.233	0.0034	0.8174	0.00197
1.234	0.00225	0.8182	0.00255
1.235	0.00231	0.819	0.00215
1.236	0.00161	0.8198	0.0024
1.237	0.0011	0.8206	0.00106
1.239	0.00319	0.8214	8.87E-4
1.24	0.00163	0.8222	0.00192
1.241	9.996E-4	0.8229	0.00129
1.242	0.00109	0.8237	0.00225
1.243	0.00163	0.8245	4.42E-4
1.244	0.00374	0.8253	9.94E-4
1.246	0.0013	0.8261	0.00115
1.247	0.00277	0.8269	0.00158
1.248	0.00167	0.8277	4.44E-4
1.249	5.49E-4	0.8285	0.00285
1.25	5.953E-4	0.8293	9.32E-4
1.252	0.00213	0.8301	0.00152
1.253	0.0028	0.8308	0.00157
1.254	0.00115	0.8316	0.00118
1.255	0.00325	0.8324	0.003
1.256	0.00317	0.8332	0.00207
1.258	0.0029	0.834	2.7E-4
1.259	0.00152	0.8348	5.71E-4
1.26	0.00252	0.8356	0.00314
1.261	0.00169	0.8364	0.00199
1.262	9.937E-4	0.8372	0.00122
1.264	0.00162	0.838	0.00208
1.265	0.00304	0.8387	0.00132
1.266	1.31E-4	0.8395	0.00207
1.267	0.00265	0.8403	7.82E-4
1.268	0.00156	0.8411	0.0017
1.27	0.00168	0.8419	0.00353
1.271	0.00106	0.8427	0.00201
1.272	0.00131	0.8435	0.00263
1.273	0.00237	0.8443	0.00184
1.274	0.00182	0.8451	9.04E-4
1.275	0.00329	0.8458	0.00164
1.277	4.256E-4	0.8466	0.00226
1.278	0.00363	0.8474	0.00242
1.279	0.00187	0.8482	0.00105
1.28	2.276E-4	0.849	0.00228
1.281	0.00231	0.8498	0.00122
1.283	0.00339	0.8506	2.52E-5
1.284	0.00135	0.8514	9.02E-4
1.285	6.586E-4	0.8522	0.00168
1.286	5.551E-4	0.853	0.0012
1.287	0.00136	0.8537	0.00183
1.289	5.484E-4	0.8545	8.22E-4
1.29	0.00195	0.8553	0.00114
1.291	0.00254	0.8561	0.00186
1.292	0.00174	0.8569	0.00214
1.293	0.00215	0.8577	0.00134
1.295	0.00206	0.8585	0.00159
1.296	0.00229	0.8593	0.00163
1.297	0.00136	0.8601	6.47E-4
1.298	0.0016	0.8609	0.00161
1.299	9.303E-4	0.8616	0.00199
1.3	0.00237	0.8624	0.00188
1.302	9.002E-4	0.8632	0.00128
1.303	0.0012	0.864	0.00138
1.304	0.00179	0.8648	3.98E-4
1.305	0.0025	0.8656	2.82E-4
1.306	0.0011	0.8664	4.45E-4
1.308	0.00262	0.8672	6.35E-4
1.309	0.00202	0.868	0.00153
1.31	0.00154	0.8688	0.00127
1.311	0.00209	0.8695	8.09E-4
1.312	0.00239	0.8703	0.00163
1.314	5.148E-4	0.8711	6.35E-4
1.315	0.00114	0.8719	0.00125
1.316	5.635E-4	0.8727	0.00181
1.317	0.0014	0.8735	8.44E-4
1.318	3.237E-4	0.8743	0.00181
1.32	0.00215	0.8751	9.45E-4
1.321	0.00125	0.8759	7.15E-4
1.322	0.00143	0.8766	0.00175
1.323	6.772E-4	0.8774	6.88E-4
1.324	0.00105	0.8782	0.00148
1.325	0.00116	0.879	0.00211
1.327	0.00175	0.8798	7.52E-4
1.328	0.00249	0.8806	0.00137
1.329	0.00102	0.8814	0.00255
1.33	0.00106	0.8822	0.00169
1.331	0.00109	0.883	0.00171
1.333	7.203E-4	0.8838	0.00261
1.334	0.00232	0.8845	0.0029
1.335	7.729E-4	0.8853	0.00125
1.336	1.357E-4	0.8861	0.00176
1.337	6.964E-4	0.8869	0.00171
1.339	6.232E-4	0.8877	0.00146
1.34	5.99E-4	0.8885	0.0023
1.341	9.638E-4	0.8893	0.00212
1.342	0.00107	0.8901	0.00201
1.343	4.921E-4	0.8909	0.00255
1.345	9.871E-4	0.8917	2.26E-4
1.346	5.439E-4	0.8924	5.66E-4
1.347	0.00228	0.8932	0.0012
1.348	0.00146	0.894	0.00156
1.349	0.00152	0.8948	8.87E-4
1.35	0.00182	0.8956	0.00147
1.352	9.983E-4	0.8964	0.00234
1.353	0.00162	0.8972	0.00131
1.354	0.00108	0.898	0.00159
1.355	0.0017	0.8988	6.94E-4
1.356	0.00105	0.8996	0.00307
1.358	7.476E-4	0.9003	0.00179
1.359	0.00232	0.9011	0.00428
1.36	0.0013	0.9019	9.09E-4
1.361	9.792E-4	0.9027	0.00307
1.362	0.00233	0.9035	0.00186
1.364	9.688E-4	0.9043	0.00152
1.365	0.00134	0.9051	5.81E-4
1.366	0.00143	0.9059	0.00153
1.367	0.00117	0.9067	0.00202
1.368	0.00229	0.9075	0.00115
1.37	4.437E-4	0.9082	0.00257
1.371	0.0017	0.909	0.00389
1.372	0.00276	0.9098	0.00129
1.373	0.00194	0.9106	0.0015
1.374	0.00175	0.9114	0.00224
1.375	6.395E-4	0.9122	0.0025
1.377	0.00103	0.913	0.00386
1.378	0.00153	0.9138	0.002
1.379	2.177E-4	0.9146	3.77E-4
1.38	0.00229	0.9153	0.00323
1.381	0.00159	0.9161	0.00151
1.383	7.823E-4	0.9169	0.00179
1.384	0.00111	0.9177	0.00121
1.385	4.827E-4	0.9185	6.85E-4
1.386	0.00217	0.9193	0.00426
1.387	9.657E-4	0.9201	0.00394
1.389	5.513E-4	0.9209	7.98E-4
1.39	0.00158	0.9217	0.00137
1.391	0.00138	0.9225	0.00109
1.392	0.00102	0.9232	0.00441
1.393	0.00152	0.924	0.00347
1.395	0.00189	0.9248	0.0014
1.396	5.071E-4	0.9256	0.00328
1.397	0.00144	0.9264	0.00309
1.398	4.042E-4	0.9272	0.00471
1.399	0.00146	0.928	0.00334
1.401	0.00183	0.9288	0.00189
1.402	0.00159	0.9296	0.00288
1.403	9.076E-4	0.9304	0.0012
1.404	0.00143	0.9311	0.00268
1.405	1.112E-4	0.9319	0.00248
1.406	5.508E-4	0.9327	0.00474
1.408	0.00136	0.9335	0.0022
1.409	0.00219	0.9343	3.97E-4
1.41	9.169E-4	0.9351	0.00418
1.411	5.257E-4	0.9359	0.00199
1.412	7.234E-4	0.9367	0.0012
1.414	6.391E-4	0.9375	0.00212
1.415	0.00257	0.9383	0.0035
1.416	3.317E-4	0.939	0.0015
1.417	0.00125	0.9398	0.00157
1.418	0.00137	0.9406	0.00128
1.42	0.00175	0.9414	0.00265
1.421	7.556E-4	0.9422	0.00211
1.422	0.00113	0.943	0.00137
1.423	4.564E-5	0.9438	0.00366
1.424	5.88E-4	0.9446	0.00204
1.426	3.231E-4	0.9454	9.27E-4
1.427	6.921E-4	0.9461	0.00228
1.428	9.767E-4	0.9469	0.0018
1.429	7.988E-4	0.9477	8.1E-4
1.43	0.00185	0.9485	0.0017
1.431	0.0017	0.9493	0.00523
1.433	0.00125	0.9501	0.00274
1.434	0.00237	0.9509	0.00354
1.435	0.00179	0.9517	0.00215
1.436	8.296E-4	0.9525	0.00249
1.437	0.00114	0.9533	0.00178
1.439	5.893E-4	0.954	0.0039
1.44	0.00116	0.9548	0.00546
1.441	3.749E-4	0.9556	0.00186
1.442	8.567E-4	0.9564	0.00522
1.443	0.00103	0.9572	0.00218
1.445	0.00135	0.958	0.00491
1.446	9.99E-4	0.9588	0.002
1.447	0.00109	0.9596	0.00476
1.448	9.333E-5	0.9604	0.00142
1.449	5.808E-4	0.9612	0.00293
1.451	3.571E-4	0.9619	0.0018
1.452	3.969E-4	0.9627	0.00301
1.453	0.00103	0.9635	3.97E-4
1.454	7.558E-4	0.9643	0.00376
1.455	0.00102	0.9651	0.00246
1.456	0.00126	0.9659	0.00227
1.458	7.705E-4	0.9667	0.00205
1.459	8.238E-4	0.9675	0.00485
1.46	8.484E-4	0.9683	0.00204
1.461	8.303E-4	0.9691	0.00148
1.462	0.00101	0.9698	0.00374
1.464	8.104E-4	0.9706	0.00501
1.465	7.844E-4	0.9714	0.00827
1.466	4.553E-4	0.9722	0.00269
1.467	2.511E-4	0.973	0.0012
1.468	9.54E-4	0.9738	0.00436
1.47	3.622E-4	0.9746	0.00316
1.471	0.001	0.9754	0.00595
1.472	4.817E-4	0.9762	0.0032
1.473	0.00205	0.977	0.00207
1.474	0.00103	0.9777	0.00345
1.476	9.456E-4	0.9785	0.00674
1.477	4.07E-4	0.9793	0.00554
1.478	0.00202	0.9801	0.0074
1.479	6.017E-4	0.9809	0.00397
1.48	2.485E-4	0.9817	0.00491
1.481	0.00133	0.9825	0.00428
1.483	0.0019	0.9833	8.94E-4
1.484	0.00191	0.9841	0.00357
1.485	3.917E-4	0.9848	0.00803
1.486	0.00218	0.9856	0.00241
1.487	1.34E-4	0.9864	0.00562
1.489	3.427E-4	0.9872	0.00614
1.49	0.001	0.988	0.00171
1.491	2.98E-4	0.9888	0.00623
1.492	9.393E-4	0.9896	0.0155
1.493	0.00129	0.9904	0.00723
1.495	0.00109	0.9912	0.0044
1.496	0.00155	0.992	0.00134
1.497	6.784E-4	0.9927	0.00101
1.498	0.00137	0.9935	0.00251
1.499	0.00113	0.9943	0.00998
1.501	0.00162	0.9951	0.00424
1.502	8.612E-4	0.9959	0.0062
1.503	0.00134	0.9967	0.00996
1.504	8.972E-4	0.9975	0.00765
1.505	0.00157	0.9983	0.0054
1.506	8.513E-4	0.9991	0.00363
1.508	4.233E-4	0.9999	0.00482
1.509	0.00132	1.001	0.00654
1.51	0.00151	1.001	0.0146
1.511	0.00138	1.002	0.0097
1.512	0.00137	1.003	0.00239
1.514	0.00161	1.004	0.0126
1.515	0.00141	1.005	0.0073
1.516	0.00106	1.005	0.00265
1.517	3.871E-4	1.006	0.00771
1.518	9.338E-4	1.007	0.00222
1.52	0.00249	1.008	0.00298
1.521	7.491E-4	1.009	0.0104
1.522	6.956E-4	1.009	0.00995
1.523	9.897E-4	1.01	0.00854
1.524	7.869E-4	1.011	0.00755
1.526	0.0015	1.012	0.00835
1.527	3.007E-4	1.012	0.00962
1.528	5.525E-4	1.013	0.00753
1.529	0.0014	1.014	0.00448
1.53	3.784E-4	1.015	0.0067
1.531	7.044E-4	1.016	0.00685
1.533	0.00146	1.016	0.0113
1.534	4.727E-4	1.017	0.00521
1.535	5.297E-4	1.018	0.014
1.536	0.00164	1.019	0.00984
1.537	0.00105	1.02	0.00853
1.539	2.179E-4	1.02	0.00954
1.54	0.00156	1.021	0.0136
1.541	4.187E-4	1.022	0.0247
1.542	9.365E-4	1.023	0.0201
1.543	0.00166	1.024	0.0145
1.545	0.00157	1.024	0.00645
1.546	8.072E-4	1.025	0.00225
1.547	3.061E-4	1.026	0.00269
1.548	9.701E-4	1.027	0.00638
1.549	5.757E-4	1.027	0.00585
1.551	1.359E-4	1.028	0.0179
1.552	0.00113	1.029	0.0182
1.553	8.617E-4	1.03	0.0109
1.554	0.00238	1.031	0.0151
1.555	0.00273	1.031	0.00677
1.557	9.452E-4	1.032	0.00687
1.558	9.729E-4	1.033	0.00935
1.559	9.85E-4	1.034	0.00726
1.56	0.00105	1.035	0.0138
1.561	3.057E-4	1.035	0.00841
1.562	5.974E-4	1.036	0.00827
1.564	0.00111	1.037	0.00388
1.565	0.00105	1.038	0.00822
1.566	9.515E-4	1.039	0.0016
1.567	0.00158	1.039	0.00673
1.568	2.616E-4	1.04	0.0102
1.57	7.717E-4	1.041	0.0117
1.571	0.00116	1.042	0.00739
1.572	9.621E-4	1.043	0.00241
1.573	4.558E-4	1.043	0.0105
1.574	6.479E-4	1.044	0.0226
1.576	3.624E-4	1.045	0.0155
1.577	0.0014	1.046	0.00143
1.578	0.00204	1.046	0.00809
1.579	0.0017	1.047	0.0021
1.58	0.00162	1.048	0.00708
1.582	0.00143	1.049	0.00557
1.583	6.856E-4	1.05	8.87E-4
1.584	0.00165	1.05	0.0109
1.585	8.706E-4	1.051	0.00602
1.586	0.00125	1.052	0.00964
1.587	0.0016	1.053	0.00394
1.589	0.00161	1.054	0.00403
1.59	0.00105	1.054	0.00849
1.591	0.00129	1.055	0.00519
1.592	0.00108	1.056	0.00244
1.593	4.729E-4	1.057	0.0024
1.595	7.898E-4	1.058	0.00358
1.596	5.393E-4	1.058	4.97E-4
1.597	5.866E-4	1.059	0.00604
1.598	0.00108	1.06	0.00552
1.599	6.546E-4	1.061	0.00624
1.601	0.00158	1.061	0.00764
1.602	0.00192	1.062	0.00263
1.603	4.138E-4	1.063	0.00927
1.604	9.449E-4	1.064	0.00385
1.605	0.0013	1.065	0.00838
1.607	0.00157	1.065	0.00774
1.608	0.00125	1.066	0.00726
1.609	9.12E-4	1.067	0.00477
1.61	1.707E-4	1.068	0.00578
1.611	0.00195	1.069	0.00517
1.612	0.00255	1.069	0.00438
1.614	0.00157	1.07	0.00185
1.615	0.00115	1.071	0.00436
1.616	0.00235	1.072	0.00135
1.617	7.556E-4	1.073	0.00333
1.618	0.00148	1.073	0.00302
1.62	0.00103	1.074	0.00645
1.621	4.27E-4	1.075	0.00763
1.622	0.00201	1.076	0.00537
1.623	5.644E-4	1.076	0.0069
1.624	0.00175	1.077	4.05E-4
1.626	4.462E-4	1.078	0.00596
1.627	0.00184	1.079	0.00297
1.628	6.354E-4	1.08	0.00298
1.629	0.00106	1.08	0.00147
1.63	0.00115	1.081	0.00299
1.632	0.00135	1.082	0.00298
1.633	0.00199	1.083	0.00179
1.634	4.913E-4	1.084	0.00371
1.635	6.589E-4	1.084	0.00329
1.636	0.00108	1.085	0.00363
1.637	7.15E-4	1.086	0.00418
1.639	0.00173	1.087	0.00152
1.64	0.00256	1.088	0.00366
1.641	1.606E-4	1.088	0.00405
1.642	2.807E-4	1.089	0.00362
1.643	0.00125	1.09	0.00484
1.645	8.447E-4	1.091	0.00161
1.646	9.998E-4	1.091	7.91E-4
1.647	3.98E-4	1.092	3.46E-4
1.648	0.00203	1.093	0.00155
1.649	0.00117	1.094	0.0024
1.651	6.295E-4	1.095	0.00392
1.652	0.0021	1.095	3.78E-4
1.653	0.00227	1.096	0.00174
1.654	0.00312	1.097	0.00277
1.655	0.00136	1.098	0.00401
1.657	9.923E-4	1.099	0.00119
1.658	0.00201	1.099	0.00399
1.659	0.00227	1.1	0.00274
1.66	0.00108	1.101	0.00348
1.661	0.00171	1.102	0.00382
1.662	5.704E-4	1.103	0.00229
1.664	7.254E-4	1.103	0.004
1.665	8.336E-4	1.104	0.00565
1.666	0.00113	1.105	0.00131
1.667	0.00138	1.106	5.68E-4
1.668	0.00104	1.106	0.00157
1.67	0.00223	1.107	0.00395
1.671	0.00211	1.108	0.00339
1.672	0.00193	1.109	0.00301
1.673	0.0022	1.11	0.00307
1.674	0.00184	1.11	0.00206
1.676	7.771E-4	1.111	0.00358
1.677	0.00224	1.112	0.00104
1.678	4.81E-4	1.113	0.00338
1.679	0.00339	1.114	0.00191
1.68	0.00242	1.114	0.00341
1.682	0.00142	1.115	0.00223
1.683	0.00124	1.116	0.00288
1.684	0.00183	1.117	0.00108
1.685	0.0022	1.118	0.00348
1.686	0.00369	1.118	0.00186
1.688	0.00121	1.119	5.66E-4
1.689	0.0028	1.12	0.00207
1.69	0.00284	1.121	0.00337
1.691	4.04E-4	1.121	0.00364
1.692	3.017E-4	1.122	0.00255
1.693	0.00205	1.123	0.00221
1.695	0.00186	1.124	0.00178
1.696	0.00237	1.125	0.00171
1.697	0.00534	1.125	0.00364
1.698	0.00164	1.126	0.0019
1.699	0.00223	1.127	8.06E-4
1.701	0.00121	1.128	0.00336
1.702	0.00179	1.129	0.00114
1.703	0.0027	1.129	0.00379
1.704	1.25E-4	1.13	0.00142
1.705	9.888E-4	1.131	6.94E-4
1.707	0.00379	1.132	0.00117
1.708	0.00193	1.133	5.09E-4
1.709	0.00275	1.133	8.6E-4
1.71	4.82E-4	1.134	8.61E-4
1.711	0.00248	1.135	0.00111
1.713	0.00186	1.136	0.00269
1.714	0.00283	1.136	0.00137
1.715	0.00348	1.137	0.00201
1.716	0.00173	1.138	0.00133
1.717	0.00156	1.139	0.00612
1.718	0.00227	1.14	7.53E-4
1.72	0.00167	1.14	0.00321
1.721	0.00181	1.141	0.00349
1.722	0.00252	1.142	0.00204
1.723	0.00381	1.143	0.00142
1.724	0.00102	1.144	0.00245
1.726	0.002	1.144	0.00182
1.727	0.00296	1.145	0.00222
1.728	6.473E-4	1.146	0.00145
1.729	0.00264	1.147	0.00162
1.73	0.00106	1.148	0.00275
1.732	8.61E-4	1.148	0.00254
1.733	6.122E-4	1.149	0.00144
1.734	0.00302	1.15	0.00167
1.735	0.00367	1.151	5.91E-4
1.736	0.00278	1.151	0.00187
1.738	0.00218	1.152	0.0048
1.739	0.00248	1.153	5.52E-4
1.74	9.574E-4	1.154	0.00279
1.741	0.0016	1.155	0.00102
1.742	0.00221	1.155	0.00182
1.743	0.00154	1.156	0.00141
1.745	0.0029	1.157	0.00174
1.746	0.00176	1.158	0.00419
1.747	9.125E-4	1.159	0.00136
1.748	0.00175	1.159	0.00212
1.749	0.00303	1.16	0.00252
1.751	5.145E-4	1.161	0.00156
1.752	0.00233	1.162	0.00191
1.753	0.00339	1.163	0.002
1.754	7.498E-4	1.163	0.00121
1.755	0.00312	1.164	0.00153
1.757	4.814E-4	1.165	0.00125
1.758	0.00248	1.166	0.0018
1.759	0.00219	1.166	0.00211
1.76	0.00128	1.167	0.00209
1.761	0.00233	1.168	0.0021
1.763	0.00345	1.169	0.00164
1.764	0.002	1.17	5.52E-4
1.765	0.00504	1.17	0.00298
1.766	0.00112	1.171	6.74E-4
1.767	0.00226	1.172	0.00109
1.768	8.164E-4	1.173	0.00109
1.77	7.182E-4	1.174	0.00244
1.771	0.00142	1.174	0.00125
1.772	0.00137	1.175	4.02E-4
1.773	0.00324	1.176	0.0016
1.774	7.925E-4	1.177	9.45E-4
1.776	0.00295	1.178	0.00126
1.777	0.00161	1.178	2.58E-4
1.778	0.00373	1.179	2.69E-4
1.779	0.00371	1.18	3.8E-4
1.78	8.954E-5	1.181	9.66E-4
1.782	2.695E-4	1.182	0.00213
1.783	0.00235	1.182	0.00109
1.784	0.0015	1.183	0.00293
1.785	0.00267	1.184	6.13E-4
1.786	0.00143	1.185	0.0023
1.788	0.00356	1.185	0.00241
1.789	0.00279	1.186	0.00112
1.79	1.517E-4	1.187	0.00307
1.791	0.00172	1.188	6.41E-4
1.792	0.00203	1.189	0.00242
1.793	0.0016	1.189	0.00455
1.795	0.00217	1.19	7.68E-4
1.796	0.0036	1.191	0.00154
1.797	0.00269	1.192	0.00141
1.798	0.00252	1.193	0.00104
1.799	0.0018	1.193	6.48E-4
1.801	0.00338	1.194	0.00242
1.802	0.00243	1.195	0.00115
1.803	0.00283	1.196	0.00156
1.804	0.00243	1.197	0.00211
1.805	0.00301	1.197	0.00156
1.807	5.882E-4	1.198	6.08E-4
1.808	0.00176	1.199	9.48E-4
1.809	0.00182	1.2	3.41E-4
1.81	0.00429	1.2	1.69E-4
1.811	0.00155	1.201	8.74E-4
1.813	0.00125	1.202	0.00176
1.814	0.00124	1.203	4.07E-4
1.815	0.00128	1.204	0.00204
1.816	0.00238	1.204	3.48E-4
1.817	0.00108	1.205	0.00115
1.819	0.00242	1.206	0.00121
1.82	9.281E-4	1.207	0.00145
1.821	0.00301	1.208	4.13E-4
1.822	0.00438	1.208	0.00138
1.823	0.00319	1.209	0.00165
1.824	0.00381	1.21	0.0015
1.826	0.00153	1.211	9.02E-4
1.827	0.00173	1.212	0.00234
1.828	0.00181	1.212	9.14E-4
1.829	0.00405	1.213	2.65E-4
1.83	0.00158	1.214	0.00132
1.832	8.577E-4	1.215	0.00175
1.833	0.00162	1.215	0.00101
1.834	0.00111	1.216	0.00305
1.835	0.00221	1.217	3.27E-4
1.836	0.00106	1.218	0.00353
1.838	0.00103	1.219	0.00114
1.839	0.00178	1.219	0.00193
1.84	7.215E-4	1.22	0.00194
1.841	0.00144	1.221	3.74E-4
1.842	6.589E-4	1.222	0.0014
1.844	0.00206	1.223	4.71E-4
1.845	0.0016	1.223	6.59E-4
1.846	7.507E-4	1.224	0.0014
1.847	0.00137	1.225	2.89E-4
1.848	0.00314	1.226	0.00139
1.849	0.00159	1.227	0.00164
1.851	0.00158	1.227	0.00159
1.852	1.197E-5	1.228	2.41E-4
1.853	0.00245	1.229	7.96E-4
1.854	0.00258	1.23	7.82E-4
1.855	0.00252	1.23	4.9E-4
1.857	3.42E-4	1.231	0.00156
1.858	0.00204	1.232	3.29E-4
1.859	0.00196	1.233	0.0011
1.86	8.712E-4	1.234	3.76E-4
1.861	0.00176	1.234	9.34E-4
1.863	0.00186	1.235	0.00209
1.864	6.009E-4	1.236	8.43E-4
1.865	0.00211	1.237	0.00117
1.866	0.00241	1.238	0.00214
1.867	0.00279	1.238	2.77E-4
1.869	5.353E-4	1.239	0.00107
1.87	0.00104	1.24	0.00221
1.871	0.00272	1.241	3.31E-4
1.872	5.332E-4	1.242	8.02E-4
1.873	0.00131	1.242	0.00139
1.874	0.00193	1.243	4.85E-4
1.876	0.0012	1.244	9.76E-4
1.877	4.359E-4	1.245	0.00178
1.878	0.0018	1.245	8.33E-4
1.879	0.00238	1.246	2.71E-4
1.88	0.00111	1.247	0.00114
1.882	0.00161	1.248	7.21E-4
1.883	0.00137	1.249	5.4E-4
1.884	7.023E-4	1.249	6.09E-4
1.885	8.183E-4	1.25	2.84E-4
1.886	0.00156	1.251	6.22E-4
1.888	0.00138	1.252	0.00121
1.889	0.00221	1.253	0.00202
1.89	0.00219	1.253	0.00106
1.891	0.00167	1.254	0.0011
1.892	0.00173	1.255	0.00182
1.894	0.00226	1.256	0.00241
1.895	0.00123	1.257	2.91E-4
1.896	7.869E-4	1.257	0.00161
1.897	4.889E-4	1.258	6.49E-4
1.898	0.00152	1.259	7.16E-4
1.899	0.00162	1.26	0.0015
1.901	0.00379	1.26	0.00227
1.902	5.831E-4	1.261	9.18E-4
1.903	0.0023	1.262	0.00104
1.904	2.664E-4	1.263	8.74E-4
1.905	5.861E-4	1.264	0.00195
1.907	0.00164	1.264	8.47E-4
1.908	8.524E-4	1.265	7.15E-4
1.909	9.346E-4	1.266	1.2E-4
1.91	0.00175	1.267	0.00287
1.911	0.00269	1.268	8.19E-4
1.913	8.544E-4	1.268	9.98E-4
1.914	0.0021	1.269	0.00103
1.915	0.00209	1.27	0.00109
1.916	0.0014	1.271	2.96E-4
1.917	0.00113	1.272	0.00176
1.919	0.00159	1.272	4.63E-4
1.92	0.00342	1.273	9.53E-4
1.921	0.00179	1.274	0.00145
1.922	7.669E-4	1.275	8.77E-4
1.923	0.00287	1.275	4.56E-4
1.924	0.00347	1.276	0.00105
1.926	8.336E-4	1.277	3.75E-4
1.927	0.00107	1.278	3.19E-4
1.928	0.00107	1.279	8.09E-4
1.929	6.505E-4	1.279	7.23E-4
1.93	0.00142	1.28	7.16E-4
1.932	0.00264	1.281	5.04E-4
1.933	0.00159	1.282	4.84E-4
1.934	0.00173	1.283	7.07E-4
1.935	0.00336	1.283	8.19E-4
1.936	0.00182	1.284	0.00132
1.938	0.00162	1.285	9.02E-4
1.939	0.00417	1.286	5.31E-4
1.94	0.0018	1.287	0.0017
1.941	0.00239	1.287	4.53E-4
1.942	0.00125	1.288	0.00107
1.944	0.0015	1.289	4.86E-4
1.945	0.00159	1.29	4.97E-4
1.946	0.00252	1.29	5.03E-4
1.947	0.00408	1.291	0.00223
1.948	8.601E-4	1.292	2.64E-4
1.95	0.00122	1.293	1.15E-4
1.951	8.66E-4	1.294	0.00174
1.952	3.858E-4	1.294	0.00135
1.953	0.00303	1.295	6.6E-4
1.954	8.516E-4	1.296	0.0015
1.955	0.00254	1.297	5.57E-4
1.957	0.00191	1.298	2.62E-4
1.958	0.00306	1.298	0.00158
1.959	9.629E-4	1.299	5.37E-4
1.96	0.00164	1.3	7.91E-4
1.961	0.00195	1.301	9.1E-4
1.963	0.00378	1.302	0.0021
1.964	0.00152	1.302	0.00162
1.965	7.705E-4	1.303	0.00107
1.966	0.00506	1.304	5.23E-4
1.967	0.00229	1.305	0.00174
1.969	0.00107	1.305	4.1E-4
1.97	0.00241	1.306	0.00131
1.971	0.00342	1.307	1.97E-4
1.972	0.00182	1.308	0.00197
1.973	0.00215	1.309	0.00115
1.975	0.0014	1.309	0.00148
1.976	0.00263	1.31	0.00148
1.977	0.00388	1.311	0.0013
1.978	0.00325	1.312	2.8E-4
1.979	4.016E-4	1.313	3.18E-4
1.98	0.0013	1.313	7.91E-4
1.982	0.00173	1.314	0.0012
1.983	7.083E-4	1.315	0.00215
1.984	0.002	1.316	0.00114
1.985	0.00153	1.317	0.00136
1.986	0.00275	1.317	0.00131
1.988	0.00131	1.318	0.0011
1.989	0.00142	1.319	6.07E-4
1.99	0.0032	1.32	0.00135
1.991	0.003	1.321	0.00136
1.992	0.00315	1.321	7.54E-4
1.994	0.00222	1.322	7.37E-4
1.995	0.00107	1.323	8.99E-4
1.996	0.0023	1.324	0.00132
1.997	0.00122	1.324	9.08E-4
1.998	0.00275	1.325	3.81E-4
2	0.00157	1.326	0.00143
2.001	0.00283	1.327	0.00145
2.002	0.00146	1.328	4.51E-4
2.003	0.00106	1.328	3.43E-4
2.004	6.91E-4	1.329	3.96E-4
2.005	0.00265	1.33	7.86E-4
2.007	0.00231	1.331	6.87E-4
2.008	4.431E-4	1.332	0.00133
2.009	0.00216	1.332	0.00162
2.01	1.779E-4	1.333	0.00161
2.011	0.00345	1.334	2.37E-4
2.013	9.957E-4	1.335	0.00229
2.014	0.00114	1.336	9.88E-4
2.015	0.00307	1.336	8.84E-4
2.016	0.00138	1.337	0.00105
2.017	0.00532	1.338	0.0014
2.019	0.00196	1.339	2.84E-4
2.02	0.00377	1.339	8.02E-4
2.021	0.00313	1.34	7.56E-4
2.022	0.00117	1.341	3.3E-4
2.023	0.00354	1.342	0.00124
2.025	0.00194	1.343	9.07E-4
2.026	2.028E-4	1.343	0.00119
2.027	3.267E-4	1.344	0.00102
2.028	3.423E-4	1.345	8.73E-4
2.029	0.00382	1.346	0.00157
2.03	0.00231	1.347	0.00179
2.032	4.977E-4	1.347	8.95E-4
2.033	0.00171	1.348	3.64E-4
2.034	0.00256	1.349	6.02E-4
2.035	7.667E-4	1.35	5.59E-4
2.036	0.00111	1.351	5.14E-4
2.038	0.00196	1.351	7.53E-4
2.039	8.004E-4	1.352	9.78E-4
2.04	0.00309	1.353	0.00117
2.041	0.00224	1.354	1.49E-4
2.042	0.00207	1.354	0.00103
2.044	0.00242	1.355	0.00111
2.045	6.556E-4	1.356	0.0019
2.046	0.00146	1.357	0.00102
2.047	0.00165	1.358	3.27E-4
2.048	0.00233	1.358	0.00104
2.05	0.00164	1.359	4.05E-4
2.051	0.001	1.36	4.76E-4
2.052	9.568E-4	1.361	1.25E-4
2.053	0.00167	1.362	9.85E-4
2.054	0.00132	1.362	0.0012
2.055	0.00172	1.363	7.07E-4
2.057	0.00225	1.364	2.19E-4
2.058	0.00111	1.365	0.00108
2.059	4.432E-4	1.366	7.71E-4
2.06	0.00149	1.366	0.00187
2.061	2.244E-4	1.367	9.07E-4
2.063	5.849E-4	1.368	5.62E-4
2.064	3.433E-4	1.369	3.88E-4
2.065	0.00276	1.369	8.17E-4
2.066	6.912E-4	1.37	0.00115
2.067	0.00282	1.371	3.25E-4
2.069	0.00161	1.372	3.87E-4
2.07	5.908E-4	1.373	5.56E-4
2.071	0.00246	1.373	0.00117
2.072	0.00525	1.374	0.00214
2.073	0.00285	1.375	3.01E-4
2.075	0.00366	1.376	6.79E-4
2.076	4.095E-4	1.377	4.1E-4
2.077	0.00204	1.377	5.51E-4
2.078	0.00131	1.378	0.00105
2.079	5.136E-4	1.379	5E-4
2.081	0.00212	1.38	5.5E-4
2.082	7.406E-4	1.381	9.16E-4
2.083	0.00112	1.381	0.00135
2.084	0.00243	1.382	3.27E-4
2.085	0.00555	1.383	3.51E-4
2.086	2.012E-4	1.384	5.91E-4
2.088	8.082E-4	1.384	9.67E-4
2.089	0.00342	1.385	0.0017
2.09	0.00146	1.386	5.33E-4
2.091	0.00233	1.387	7.93E-4
2.092	0.00154	1.388	9.67E-4
2.094	6.668E-4	1.388	2.37E-4
2.095	0.00133	1.389	6.11E-4
2.096	0.00131	1.39	7.2E-4
2.097	0.0018	1.391	9.23E-4
2.098	0.00147	1.392	0.00128
2.1	0.00123	1.392	9.2E-4
2.101	0.00147	1.393	0.00124
2.102	2.549E-4	1.394	4.14E-4
2.103	0.00176	1.395	6.87E-4
2.104	0.00196	1.396	8.6E-4
2.106	2.023E-4	1.396	2.6E-4
2.107	0.00274	1.397	0.00119
2.108	5.089E-4	1.398	0.00121
2.109	0.00109	1.399	3.47E-4
2.11	0.00113	1.399	7.56E-4
2.111	0.00292	1.4	3.8E-4
2.113	0.00324	1.401	7.39E-4
2.114	9.852E-4	1.402	0.00195
2.115	0.00279	1.403	2.45E-4
2.116	8.984E-4	1.403	6.38E-4
2.117	0.00218	1.404	6.76E-4
2.119	0.00213	1.405	9E-4
2.12	0.0025	1.406	8.84E-4
2.121	0.00161	1.407	3.71E-4
2.122	0.00275	1.407	3.86E-4
2.123	8.242E-4	1.408	0.00182
2.125	0.00221	1.409	9.87E-4
2.126	0.00152	1.41	1.96E-4
2.127	0.00179	1.411	4.04E-4
2.128	0.00103	1.411	2.18E-4
2.129	0.00202	1.412	5.57E-4
2.131	2.883E-4	1.413	0.0013
2.132	0.00303	1.414	6.61E-4
2.133	0.00125	1.414	7.32E-4
2.134	0.00132	1.415	5E-4
2.135	8.818E-4	1.416	2.41E-4
2.136	0.00287	1.417	0.00125
2.138	0.00289	1.418	0.00125
2.139	0.00121	1.418	7.72E-4
2.14	0.00238	1.419	0.00124
2.141	0.00144	1.42	7.62E-4
2.142	4.413E-4	1.421	7.2E-4
2.144	0.00185	1.422	0.00105
2.145	0.00119	1.422	0.00114
2.146	0.00268	1.423	4.72E-4
2.147	0.00182	1.424	8.4E-4
2.148	0.00224	1.425	8.71E-4
2.15	0.00371	1.426	5.79E-4
2.151	3.864E-4	1.426	0.0013
2.152	0.00131	1.427	0.00162
2.153	0.00312	1.428	0.00207
2.154	0.00245	1.429	0.00144
2.156	0.00112	1.429	0.00126
2.157	0.00141	1.43	0.00132
2.158	0.00323	1.431	3.51E-4
2.159	0.00272	1.432	9.95E-4
2.16	0.0022	1.433	4.99E-4
2.161	3.84E-4	1.433	1.58E-4
2.163	0.00167	1.434	0.00101
2.164	0.00325	1.435	5.12E-4
2.165	0.00181	1.436	7.77E-4
2.166	0.00195	1.437	6.64E-4
2.167	8.902E-4	1.437	1.16E-4
2.169	0.00323	1.438	2.81E-4
2.17	0.00244	1.439	2.39E-4
2.171	0.00244	1.44	2.14E-4
2.172	8.555E-4	1.441	0.00152
2.173	0.00179	1.441	5.63E-4
2.175	0.00172	1.442	0.00165
2.176	0.00139	1.443	2.4E-4
2.177	0.00268	1.444	0.00175
2.178	0.00188	1.444	6.73E-4
2.179	0.00543	1.445	9.57E-4
2.181	0.00303	1.446	0.00146
2.182	0.00142	1.447	8.31E-4
2.183	8.109E-4	1.448	0.00118
2.184	7.66E-5	1.448	0.00112
2.185	0.00135	1.449	7.34E-4
2.186	3.888E-4	1.45	0.00102
2.188	0.0013	1.451	6.82E-4
2.189	0.00127	1.452	0.00105
2.19	0.00218	1.452	4.77E-4
2.191	0.00246	1.453	7.57E-4
2.192	0.00161	1.454	5.01E-4
2.194	8.154E-4	1.455	4.58E-4
2.195	0.00143	1.456	7.09E-4
2.196	0.0013	1.456	8.38E-4
2.197	0.00137	1.457	0.00126
2.198	0.00248	1.458	9.7E-4
2.2	0.00193	1.459	8.1E-4
2.201	0.00307	1.46	7.11E-4
2.202	0.00178	1.46	2.45E-4
2.203	0.00281	1.461	2.92E-4
2.204	8.188E-4	1.462	0.0017
2.206	0.00267	1.463	0.00171
2.207	0.00134	1.463	2.11E-4
2.208	0.00401	1.464	0.00173
2.209	8.919E-4	1.465	0.00136
2.21	0.00194	1.466	9.22E-4
2.212	0.00201	1.467	5.27E-4
2.213	0.0012	1.467	2.96E-4
2.214	5.455E-4	1.468	1E-3
2.215	0.00242	1.469	0.00104
2.216	0.00296	1.47	9.97E-4
2.217	0.00305	1.471	7.72E-4
2.219	0.00424	1.471	0.00202
2.22	0.00175	1.472	0.00113
2.221	0.00191	1.473	5.9E-4
2.222	0.00151	1.474	7.04E-4
2.223	0.00166	1.475	6.15E-4
2.225	0.00279	1.475	6.33E-4
2.226	0.00207	1.476	0.00117
2.227	0.00181	1.477	0.00112
2.228	0.00218	1.478	5.58E-4
2.229	4.828E-4	1.478	0.00136
2.231	8.567E-4	1.479	8.97E-4
2.232	9.012E-4	1.48	0.00137
2.233	0.0017	1.481	6.87E-4
2.234	0.00268	1.482	7.09E-4
2.235	0.00415	1.482	6.67E-4
2.237	0.00196	1.483	0.00158
2.238	0.00154	1.484	0.00145
2.239	0.00184	1.485	2.66E-4
2.24	0.0026	1.486	7.5E-4
2.241	0.00142	1.486	9.87E-4
2.242	0.00112	1.487	0.00125
2.244	6.829E-4	1.488	0.00123
2.245	0.00209	1.489	6.23E-4
2.246	9.956E-4	1.49	6.63E-4
2.247	9.26E-4	1.49	0.00103
2.248	0.00245	1.491	6.22E-4
2.25	0.00353	1.492	4.97E-4
2.251	7.726E-4	1.493	9.99E-4
2.252	0.00174	1.493	0.00146
2.253	0.0025	1.494	6.16E-4
2.254	8.347E-4	1.495	1.9E-4
2.256	0.00167	1.496	8.28E-4
2.257	7.782E-4	1.497	6.69E-4
2.258	3.037E-4	1.497	2.43E-4
2.259	6.243E-4	1.498	8.01E-4
2.26	0.00229	1.499	8.22E-5
2.262	0.00323	1.5	7.89E-4
2.263	0.002	1.501	0.00121
2.264	0.00188	1.501	0.00154
2.265	0.00205	1.502	8.2E-4
2.266	0.00292	1.503	4.68E-4
2.267	2.768E-4	1.504	5.05E-4
2.269	0.00276	1.505	5.14E-4
2.27	8.705E-4	1.505	3.84E-4
2.271	0.00118	1.506	5.11E-4
2.272	0.00109	1.507	0.00132
2.273	0.0017	1.508	7.09E-4
2.275	0.00313	1.508	4.52E-4
2.276	4.408E-4	1.509	7.2E-4
2.277	0.00271	1.51	7.45E-4
2.278	0.00197	1.511	0.00132
2.279	0.00209	1.512	2.82E-4
2.281	9.843E-4	1.512	6.77E-4
2.282	0.00176	1.513	0.00116
2.283	2.689E-4	1.514	4.65E-4
2.284	6.912E-4	1.515	7.22E-4
2.285	7.327E-4	1.516	2.7E-4
2.287	0.00176	1.516	0.00117
2.288	0.00248	1.517	8.6E-4
2.289	4.63E-4	1.518	5.79E-4
2.29	0.00237	1.519	3.63E-4
2.291	0.00138	1.52	5.65E-4
2.292	0.00312	1.52	3.48E-4
2.294	7.985E-4	1.521	7.06E-4
2.295	0.00362	1.522	7.46E-4
2.296	0.00176	1.523	0.00137
2.297	0.00171	1.523	9.84E-4
2.298	0.00239	1.524	4.46E-4
2.3	0.00105	1.525	8.31E-4
2.301	0.00221	1.526	8.15E-4
2.302	0.00354	1.527	7.76E-4
2.303	0.00152	1.527	4.63E-4
2.304	0.00317	1.528	6.71E-4
2.306	6.661E-4	1.529	3.44E-4
2.307	0.00101	1.53	5.74E-4
2.308	0.00134	1.531	0.00138
2.309	0.00131	1.531	5.84E-4
2.31	0.00117	1.532	4.03E-4
2.312	0.00178	1.533	6.07E-4
2.313	3.81E-4	1.534	3.83E-4
2.314	9.387E-4	1.535	8.25E-4
2.315	6.57E-4	1.535	0.00133
2.316	0.00204	1.536	3.99E-4
2.317	0.00117	1.537	0.00141
2.319	0.00115	1.538	6.03E-4
2.32	6.039E-4	1.538	7.54E-4
2.321	4.965E-4	1.539	6.75E-4
2.322	0.00132	1.54	4.65E-4
2.323	0.00269	1.541	5.2E-4
2.325	0.00141	1.542	3.98E-4
2.326	1.729E-4	1.542	0.00102
2.327	0.00286	1.543	2.45E-4
2.328	0.00224	1.544	0.00166
2.329	4.214E-4	1.545	6.6E-4
2.331	0.0018	1.546	9.28E-4
2.332	0.00346	1.546	0.00162
2.333	0.00265	1.547	7.04E-4
2.334	0.00143	1.548	5.26E-4
2.335	0.00233	1.549	8.16E-4
2.337	0.00136	1.55	1.69E-4
2.338	5.539E-4	1.55	3.48E-4
2.339	4.364E-4	1.551	3.92E-4
2.34	0.00109	1.552	0.00227
2.341	0.00205	1.553	8E-4
2.343	0.00261	1.553	8.49E-4
2.344	0.00229	1.554	0.00106
2.345	0.00195	1.555	7.39E-4
2.346	9.83E-4	1.556	7.21E-4
2.347	0.0014	1.557	9.27E-4
2.348	0.00198	1.557	0.00122
2.35	0.00148	1.558	1.79E-4
2.351	0.00226	1.559	3.85E-4
2.352	0.00244	1.56	0.00125
2.353	0.00231	1.561	0.00114
2.354	0.00161	1.561	7.15E-4
2.356	0.00253	1.562	0.00125
2.357	8.119E-4	1.563	6.94E-4
2.358	0.00114	1.564	5.89E-4
2.359	0.00145	1.565	0.00132
2.36	8.35E-4	1.565	2.21E-4
2.362	5.37E-4	1.566	0.00164
2.363	0.00164	1.567	7.61E-4
2.364	0.00226	1.568	0.00172
2.365	0.00119	1.568	3.92E-4
2.366	0.00162	1.569	0.00117
2.368	0.00165	1.57	0.00151
2.369	0.00148	1.571	4.27E-4
2.37	0.00162	1.572	8.22E-4
2.371	0.00201	1.572	6.9E-4
2.372	0.00113	1.573	9.99E-4
2.373	5.081E-4	1.574	0.00102
2.375	0.00189	1.575	4.01E-4
2.376	0.00112	1.576	3.85E-4
2.377	0.00256	1.576	6.79E-4
2.378	0.00133	1.577	2.69E-4
2.379	2.16E-4	1.578	0.00141
2.381	9.824E-4	1.579	6.21E-4
[truncated: 8,541 more rows]
