# Supplementary material for: Overcrowding induces fast colloidal solitons in a slowly rotating potential landscape
Source: Nat Commun. 2023 Oct 13;14:6448. doi: 10.1038/s41467-023-41989-x (PMC10575966; doi:10.1038/s41467-023-41989-x)
Supplement: Supplementary file 9 — Source Data [file 41467_2023_41989_MOESM9_ESM.zip › Source data/Figure 3/Figure 3a.txt]

0.668	2.732	0.668	2.549	0.65	2.37143
0.7	2.844	0.7	2.795	0.651	2.37822
0.732	3.126	0.732	3.105	0.652	2.38506
0.764	3.479	0.764	3.568	0.653	2.39193
0.796	3.829	0.796	4.064	0.654	2.39884
0.828	4.543	0.828	4.716	0.655	2.4058
0.86	5.331	0.859	5.472	0.656	2.41279
				0.657	2.41983
				0.658	2.4269
				0.659	2.43402
				0.66	2.44118
				0.661	2.44838
				0.662	2.45562
				0.663	2.46291
				0.664	2.47024
				0.665	2.47761
				0.666	2.48503
				0.667	2.49249
				0.668	2.5
				0.669	2.50755
				0.67	2.51515
				0.671	2.5228
				0.672	2.53049
				0.673	2.53823
				0.674	2.54601
				0.675	2.55385
				0.676	2.56173
				0.677	2.56966
				0.678	2.57764
				0.679	2.58567
				0.68	2.59375
				0.681	2.60188
				0.682	2.61006
				0.683	2.6183
				0.684	2.62658
				0.685	2.63492
				0.686	2.64331
				0.687	2.65176
				0.688	2.66026
				0.689	2.66881
				0.69	2.67742
				0.691	2.68608
				0.692	2.69481
				0.693	2.70358
				0.694	2.71242
				0.695	2.72131
				0.696	2.73026
				0.697	2.73927
				0.698	2.74834
				0.699	2.75748
				0.7	2.76667
				0.701	2.77592
				0.702	2.78523
				0.703	2.79461
				0.704	2.80405
				0.705	2.81356
				0.706	2.82313
				0.707	2.83276
				0.708	2.84247
				0.709	2.85223
				0.71	2.86207
				0.711	2.87197
				0.712	2.88194
				0.713	2.89199
				0.714	2.9021
				0.715	2.91228
				0.716	2.92254
				0.717	2.93286
				0.718	2.94326
				0.719	2.95374
				0.72	2.96429
				0.721	2.97491
				0.722	2.98561
				0.723	2.99639
				0.724	3.00725
				0.725	3.01818
				0.726	3.0292
				0.727	3.04029
				0.728	3.05147
				0.729	3.06273
				0.73	3.07407
				0.731	3.0855
				0.732	3.09701
				0.733	3.10861
				0.734	3.1203
				0.735	3.13208
				0.736	3.14394
				0.737	3.15589
				0.738	3.16794
				0.739	3.18008
				0.74	3.19231
				0.741	3.20463
				0.742	3.21705
				0.743	3.22957
				0.744	3.24219
				0.745	3.2549
				0.746	3.26772
				0.747	3.28063
				0.748	3.29365
				0.749	3.30677
				0.75	3.32
				0.751	3.33333
				0.752	3.34677
				0.753	3.36032
				0.754	3.37398
				0.755	3.38776
				0.756	3.40164
				0.757	3.41564
				0.758	3.42975
				0.759	3.44398
				0.76	3.45833
				0.761	3.4728
				0.762	3.48739
				0.763	3.50211
				0.764	3.51695
				0.765	3.53191
				0.766	3.54701
				0.767	3.56223
				0.768	3.57759
				0.769	3.59307
				0.77	3.6087
				0.771	3.62445
				0.772	3.64035
				0.773	3.65639
				0.774	3.67257
				0.775	3.68889
				0.776	3.70536
				0.777	3.72197
				0.778	3.73874
				0.779	3.75566
				0.78	3.77273
				0.781	3.78995
				0.782	3.80734
				0.783	3.82488
				0.784	3.84259
				0.785	3.86047
				0.786	3.8785
				0.787	3.89671
				0.788	3.91509
				0.789	3.93365
				0.79	3.95238
				0.791	3.97129
				0.792	3.99038
				0.793	4.00966
				0.794	4.02913
				0.795	4.04878
				0.796	4.06863
				0.797	4.08867
				0.798	4.10891
				0.799	4.12935
				0.8	4.15
				0.801	4.17085
				0.802	4.19192
				0.803	4.2132
				0.804	4.23469
				0.805	4.25641
				0.806	4.27835
				0.807	4.30052
				0.808	4.32292
				0.809	4.34555
				0.81	4.36842
				0.811	4.39153
				0.812	4.41489
				0.813	4.4385
				0.814	4.46237
				0.815	4.48649
				0.816	4.51087
				0.817	4.53552
				0.818	4.56044
				0.819	4.58564
				0.82	4.61111
				0.821	4.63687
				0.822	4.66292
				0.823	4.68927
				0.824	4.71591
				0.825	4.74286
				0.826	4.77011
				0.827	4.79769
				0.828	4.82558
				0.829	4.8538
				0.83	4.88235
				0.831	4.91124
				0.832	4.94048
				0.833	4.97006
				0.834	5
				0.835	5.0303
				0.836	5.06098
				0.837	5.09202
				0.838	5.12346
				0.839	5.15528
				0.84	5.1875
				0.841	5.22013
				0.842	5.25316
				0.843	5.28662
				0.844	5.32051
				0.845	5.35484
				0.846	5.38961
				0.847	5.42484
				0.848	5.46053
				0.849	5.49669
				0.85	5.53333
				0.86	5.92857
				0.87	6.38462
