# Supplementary material for: Overcrowding induces fast colloidal solitons in a slowly rotating potential landscape
Source: Nat Commun. 2023 Oct 13;14:6448. doi: 10.1038/s41467-023-41989-x (PMC10575966; doi:10.1038/s41467-023-41989-x)
Supplement: Supplementary file 9 — Source Data [file 41467_2023_41989_MOESM9_ESM.zip › Source data/Figure 3/Figure 3b.txt]

0.668	1.444	0.65	1.371	0.668	1.494
0.7	1.994	0.651	1.378	0.7	1.731
0.732	2.207	0.652	1.385	0.732	2.051
0.764	2.443	0.653	1.392	0.764	2.45
0.796	3.117	0.654	1.399	0.796	3.063
0.828	4.068	0.655	1.406	0.828	3.886
0.86	4.819	0.656	1.413	0.86	5.025
		0.657	1.42
		0.658	1.427
		0.659	1.434
		0.66	1.441
		0.661	1.448
		0.662	1.456
		0.663	1.463
		0.664	1.47
		0.665	1.478
		0.666	1.485
		0.667	1.492
		0.668	1.5
		0.669	1.508
		0.67	1.515
		0.671	1.523
		0.672	1.53
		0.673	1.538
		0.674	1.546
		0.675	1.554
		0.676	1.562
		0.677	1.57
		0.678	1.578
		0.679	1.586
		0.68	1.594
		0.681	1.602
		0.682	1.61
		0.683	1.618
		0.684	1.627
		0.685	1.635
		0.686	1.643
		0.687	1.652
		0.688	1.66
		0.689	1.669
		0.69	1.677
		0.691	1.686
		0.692	1.695
		0.693	1.704
		0.694	1.712
		0.695	1.721
		0.696	1.73
		0.697	1.739
		0.698	1.748
		0.699	1.757
		0.7	1.767
		0.701	1.776
		0.702	1.785
		0.703	1.795
		0.704	1.804
		0.705	1.814
		0.706	1.823
		0.707	1.833
		0.708	1.842
		0.709	1.852
		0.71	1.862
		0.711	1.872
		0.712	1.882
		0.713	1.892
		0.714	1.902
		0.715	1.912
		0.716	1.923
		0.717	1.933
		0.718	1.943
		0.719	1.954
		0.72	1.964
		0.721	1.975
		0.722	1.986
		0.723	1.996
		0.724	2.007
		0.725	2.018
		0.726	2.029
		0.727	2.04
		0.728	2.051
		0.729	2.063
		0.73	2.074
		0.731	2.086
		0.732	2.097
		0.733	2.109
		0.734	2.12
		0.735	2.132
		0.736	2.144
		0.737	2.156
		0.738	2.168
		0.739	2.18
		0.74	2.192
		0.741	2.205
		0.742	2.217
		0.743	2.23
		0.744	2.242
		0.745	2.255
		0.746	2.268
		0.747	2.281
		0.748	2.294
		0.749	2.307
		0.75	2.32
		0.751	2.333
		0.752	2.347
		0.753	2.36
		0.754	2.374
		0.755	2.388
		0.756	2.402
		0.757	2.416
		0.758	2.43
		0.759	2.444
		0.76	2.458
		0.761	2.473
		0.762	2.487
		0.763	2.502
		0.764	2.517
		0.765	2.532
		0.766	2.547
		0.767	2.562
		0.768	2.578
		0.769	2.593
		0.77	2.609
		0.771	2.624
		0.772	2.64
		0.773	2.656
		0.774	2.673
		0.775	2.689
		0.776	2.705
		0.777	2.722
		0.778	2.739
		0.779	2.756
		0.78	2.773
		0.781	2.79
		0.782	2.807
		0.783	2.825
		0.784	2.843
		0.785	2.86
		0.786	2.879
		0.787	2.897
		0.788	2.915
		0.789	2.934
		0.79	2.952
		0.791	2.971
		0.792	2.99
		0.793	3.01
		0.794	3.029
		0.795	3.049
		0.796	3.069
		0.797	3.089
		0.798	3.109
		0.799	3.129
		0.8	3.15
		0.801	3.171
		0.802	3.192
		0.803	3.213
		0.804	3.235
		0.805	3.256
		0.806	3.278
		0.807	3.301
		0.808	3.323
		0.809	3.346
		0.81	3.368
		0.811	3.392
		0.812	3.415
		0.813	3.439
		0.814	3.462
		0.815	3.486
		0.816	3.511
		0.817	3.536
		0.818	3.56
		0.819	3.586
		0.82	3.611
		0.821	3.637
		0.822	3.663
		0.823	3.689
		0.824	3.716
		0.825	3.743
		0.826	3.77
		0.827	3.798
		0.828	3.826
		0.829	3.854
		0.83	3.882
		0.831	3.911
		0.832	3.94
		0.833	3.97
		0.834	4
		0.835	4.03
		0.836	4.061
		0.837	4.092
		0.838	4.123
		0.839	4.155
		0.84	4.188
		0.841	4.22
		0.842	4.253
		0.843	4.287
		0.844	4.321
		0.845	4.355
		0.846	4.39
		0.847	4.425
		0.848	4.461
		0.849	4.497
		0.85	4.533
		0.851	4.57
		0.852	4.608
		0.853	4.646
		0.854	4.685
		0.855	4.724
		0.856	4.764
		0.857	4.804
		0.858	4.845
		0.859	4.887
		0.86	4.929
		0.861	4.971
		0.862	5.014
		0.863	5.058
		0.864	5.103
		0.865	5.148
		0.866	5.194
		0.867	5.241
		0.868	5.288
		0.869	5.336
		0.87	5.385
