# Supplementary material for: Overcrowding induces fast colloidal solitons in a slowly rotating potential landscape
Source: Nat Commun. 2023 Oct 13;14:6448. doi: 10.1038/s41467-023-41989-x (PMC10575966; doi:10.1038/s41467-023-41989-x)
Supplement: Supplementary file 9 — Source Data [file 41467_2023_41989_MOESM9_ESM.zip › Source data/Figure 4/Figure 4b.txt]

0.000E+00	0.000E+00
1.000E-03	0.000E+00
2.000E-03	0.000E+00
3.000E-03	0.000E+00
4.000E-03	0.000E+00
5.000E-03	0.000E+00
6.000E-03	0.000E+00
7.000E-03	0.000E+00
8.000E-03	0.000E+00
9.000E-03	0.000E+00
1.000E-02	0.000E+00
1.100E-02	0.000E+00
1.200E-02	0.000E+00
1.300E-02	0.000E+00
1.400E-02	0.000E+00
1.500E-02	0.000E+00
1.600E-02	0.000E+00
1.700E-02	0.000E+00
1.800E-02	0.000E+00
1.900E-02	0.000E+00
2.000E-02	0.000E+00
2.100E-02	0.000E+00
2.200E-02	0.000E+00
2.300E-02	0.000E+00
2.400E-02	0.000E+00
2.500E-02	0.000E+00
2.600E-02	0.000E+00
2.700E-02	0.000E+00
2.800E-02	0.000E+00
2.900E-02	0.000E+00
3.000E-02	0.000E+00
3.100E-02	0.000E+00
3.200E-02	0.000E+00
3.300E-02	0.000E+00
3.400E-02	0.000E+00
3.500E-02	0.000E+00
3.600E-02	0.000E+00
3.700E-02	0.000E+00
3.800E-02	0.000E+00
3.900E-02	0.000E+00
4.000E-02	0.000E+00
4.100E-02	0.000E+00
4.200E-02	0.000E+00
4.300E-02	0.000E+00
4.400E-02	0.000E+00
4.500E-02	0.000E+00
4.600E-02	0.000E+00
4.700E-02	0.000E+00
4.800E-02	0.000E+00
4.900E-02	0.000E+00
5.000E-02	0.000E+00
5.100E-02	0.000E+00
5.200E-02	0.000E+00
5.300E-02	0.000E+00
5.400E-02	0.000E+00
5.500E-02	0.000E+00
5.600E-02	0.000E+00
5.700E-02	0.000E+00
5.800E-02	0.000E+00
5.900E-02	0.000E+00
6.000E-02	0.000E+00
6.100E-02	0.000E+00
6.200E-02	0.000E+00
6.300E-02	0.000E+00
6.400E-02	0.000E+00
6.500E-02	0.000E+00
6.600E-02	0.000E+00
6.700E-02	0.000E+00
6.800E-02	0.000E+00
6.900E-02	0.000E+00
7.000E-02	0.000E+00
7.100E-02	0.000E+00
7.200E-02	0.000E+00
7.300E-02	0.000E+00
7.400E-02	0.000E+00
7.500E-02	0.000E+00
7.600E-02	0.000E+00
7.700E-02	0.000E+00
7.800E-02	0.000E+00
7.900E-02	0.000E+00
8.000E-02	0.000E+00
8.100E-02	0.000E+00
8.200E-02	0.000E+00
8.300E-02	0.000E+00
8.400E-02	0.000E+00
8.500E-02	0.000E+00
8.600E-02	0.000E+00
8.700E-02	0.000E+00
8.800E-02	0.000E+00
8.900E-02	0.000E+00
9.000E-02	0.000E+00
9.100E-02	0.000E+00
9.200E-02	0.000E+00
9.300E-02	0.000E+00
9.400E-02	0.000E+00
9.500E-02	0.000E+00
9.600E-02	0.000E+00
9.700E-02	0.000E+00
9.800E-02	0.000E+00
9.900E-02	0.000E+00
1.000E-01	0.000E+00
1.010E-01	0.000E+00
1.020E-01	0.000E+00
1.030E-01	0.000E+00
1.040E-01	0.000E+00
1.050E-01	0.000E+00
1.060E-01	0.000E+00
1.070E-01	0.000E+00
1.080E-01	0.000E+00
1.090E-01	0.000E+00
1.100E-01	0.000E+00
1.110E-01	0.000E+00
1.120E-01	0.000E+00
1.130E-01	0.000E+00
1.140E-01	0.000E+00
1.150E-01	0.000E+00
1.160E-01	0.000E+00
1.170E-01	0.000E+00
1.180E-01	0.000E+00
1.190E-01	0.000E+00
1.200E-01	0.000E+00
1.210E-01	0.000E+00
1.220E-01	0.000E+00
1.230E-01	0.000E+00
1.240E-01	0.000E+00
1.250E-01	0.000E+00
1.260E-01	0.000E+00
1.270E-01	0.000E+00
1.280E-01	0.000E+00
1.290E-01	0.000E+00
1.300E-01	0.000E+00
1.310E-01	0.000E+00
1.320E-01	0.000E+00
1.330E-01	0.000E+00
1.340E-01	0.000E+00
1.350E-01	0.000E+00
1.360E-01	0.000E+00
1.370E-01	0.000E+00
1.380E-01	0.000E+00
1.390E-01	0.000E+00
1.400E-01	0.000E+00
1.410E-01	0.000E+00
1.420E-01	0.000E+00
1.430E-01	0.000E+00
1.440E-01	0.000E+00
1.450E-01	0.000E+00
1.460E-01	0.000E+00
1.470E-01	0.000E+00
1.480E-01	0.000E+00
1.490E-01	0.000E+00
1.500E-01	0.000E+00
1.510E-01	0.000E+00
1.520E-01	0.000E+00
1.530E-01	0.000E+00
1.540E-01	0.000E+00
1.550E-01	0.000E+00
1.560E-01	0.000E+00
1.570E-01	0.000E+00
1.580E-01	0.000E+00
1.590E-01	0.000E+00
1.600E-01	0.000E+00
1.610E-01	0.000E+00
1.620E-01	0.000E+00
1.630E-01	0.000E+00
1.640E-01	0.000E+00
1.650E-01	0.000E+00
1.660E-01	0.000E+00
1.670E-01	0.000E+00
1.680E-01	0.000E+00
1.690E-01	0.000E+00
1.700E-01	0.000E+00
1.710E-01	0.000E+00
1.720E-01	0.000E+00
1.730E-01	0.000E+00
1.740E-01	0.000E+00
1.750E-01	0.000E+00
1.760E-01	0.000E+00
1.770E-01	0.000E+00
1.780E-01	0.000E+00
1.790E-01	0.000E+00
1.800E-01	0.000E+00
1.810E-01	0.000E+00
1.820E-01	0.000E+00
1.830E-01	0.000E+00
1.840E-01	0.000E+00
1.850E-01	0.000E+00
1.860E-01	0.000E+00
1.870E-01	0.000E+00
1.880E-01	0.000E+00
1.890E-01	0.000E+00
1.900E-01	0.000E+00
1.910E-01	0.000E+00
1.920E-01	0.000E+00
1.930E-01	0.000E+00
1.940E-01	0.000E+00
1.950E-01	0.000E+00
1.960E-01	0.000E+00
1.970E-01	0.000E+00
1.980E-01	0.000E+00
1.990E-01	0.000E+00
2.000E-01	0.000E+00
2.010E-01	0.000E+00
2.020E-01	0.000E+00
2.030E-01	0.000E+00
2.040E-01	0.000E+00
2.050E-01	0.000E+00
2.060E-01	0.000E+00
2.070E-01	0.000E+00
2.080E-01	0.000E+00
2.090E-01	0.000E+00
2.100E-01	0.000E+00
2.110E-01	0.000E+00
2.120E-01	0.000E+00
2.130E-01	0.000E+00
2.140E-01	0.000E+00
2.150E-01	0.000E+00
2.160E-01	0.000E+00
2.170E-01	0.000E+00
2.180E-01	0.000E+00
2.190E-01	0.000E+00
2.200E-01	0.000E+00
2.210E-01	0.000E+00
2.220E-01	0.000E+00
2.230E-01	0.000E+00
2.240E-01	0.000E+00
2.250E-01	0.000E+00
2.260E-01	0.000E+00
2.270E-01	0.000E+00
2.280E-01	0.000E+00
2.290E-01	0.000E+00
2.300E-01	0.000E+00
2.310E-01	0.000E+00
2.320E-01	0.000E+00
2.330E-01	0.000E+00
2.340E-01	0.000E+00
2.350E-01	0.000E+00
2.360E-01	0.000E+00
2.370E-01	0.000E+00
2.380E-01	0.000E+00
2.390E-01	0.000E+00
2.400E-01	0.000E+00
2.410E-01	0.000E+00
2.420E-01	0.000E+00
2.430E-01	0.000E+00
2.440E-01	0.000E+00
2.450E-01	0.000E+00
2.460E-01	0.000E+00
2.470E-01	0.000E+00
2.480E-01	0.000E+00
2.490E-01	0.000E+00
2.500E-01	0.000E+00
2.510E-01	0.000E+00
2.520E-01	0.000E+00
2.530E-01	0.000E+00
2.540E-01	0.000E+00
2.550E-01	0.000E+00
2.560E-01	0.000E+00
2.570E-01	0.000E+00
2.580E-01	0.000E+00
2.590E-01	0.000E+00
2.600E-01	0.000E+00
2.610E-01	0.000E+00
2.620E-01	0.000E+00
2.630E-01	0.000E+00
2.640E-01	0.000E+00
2.650E-01	0.000E+00
2.660E-01	0.000E+00
2.670E-01	0.000E+00
2.680E-01	0.000E+00
2.690E-01	0.000E+00
2.700E-01	0.000E+00
2.710E-01	0.000E+00
2.720E-01	0.000E+00
2.730E-01	0.000E+00
2.740E-01	0.000E+00
2.750E-01	0.000E+00
2.760E-01	0.000E+00
2.770E-01	0.000E+00
2.780E-01	0.000E+00
2.790E-01	0.000E+00
2.800E-01	0.000E+00
2.810E-01	0.000E+00
2.820E-01	0.000E+00
2.830E-01	0.000E+00
2.840E-01	0.000E+00
2.850E-01	0.000E+00
2.860E-01	0.000E+00
2.870E-01	0.000E+00
2.880E-01	0.000E+00
2.890E-01	0.000E+00
2.900E-01	0.000E+00
2.910E-01	0.000E+00
2.920E-01	0.000E+00
2.930E-01	0.000E+00
2.940E-01	0.000E+00
2.950E-01	0.000E+00
2.960E-01	0.000E+00
2.970E-01	0.000E+00
2.980E-01	0.000E+00
2.990E-01	0.000E+00
3.000E-01	0.000E+00
3.010E-01	0.000E+00
3.020E-01	0.000E+00
3.030E-01	0.000E+00
3.040E-01	0.000E+00
3.050E-01	0.000E+00
3.060E-01	0.000E+00
3.070E-01	0.000E+00
3.080E-01	0.000E+00
3.090E-01	0.000E+00
3.100E-01	0.000E+00
3.110E-01	0.000E+00
3.120E-01	0.000E+00
3.130E-01	0.000E+00
3.140E-01	0.000E+00
3.150E-01	0.000E+00
3.160E-01	0.000E+00
3.170E-01	0.000E+00
3.180E-01	0.000E+00
3.190E-01	0.000E+00
3.200E-01	0.000E+00
3.210E-01	0.000E+00
3.220E-01	0.000E+00
3.230E-01	0.000E+00
3.240E-01	0.000E+00
3.250E-01	0.000E+00
3.260E-01	0.000E+00
3.270E-01	0.000E+00
3.280E-01	0.000E+00
3.290E-01	0.000E+00
3.300E-01	0.000E+00
3.310E-01	0.000E+00
3.320E-01	0.000E+00
3.330E-01	0.000E+00
3.340E-01	0.000E+00
3.350E-01	0.000E+00
3.360E-01	0.000E+00
3.370E-01	0.000E+00
3.380E-01	0.000E+00
3.390E-01	0.000E+00
3.400E-01	0.000E+00
3.410E-01	0.000E+00
3.420E-01	0.000E+00
3.430E-01	0.000E+00
3.440E-01	0.000E+00
3.450E-01	0.000E+00
3.460E-01	0.000E+00
3.470E-01	0.000E+00
3.480E-01	0.000E+00
3.490E-01	0.000E+00
3.500E-01	0.000E+00
3.510E-01	0.000E+00
3.520E-01	0.000E+00
3.530E-01	0.000E+00
3.540E-01	0.000E+00
3.550E-01	0.000E+00
3.560E-01	0.000E+00
3.570E-01	0.000E+00
3.580E-01	0.000E+00
3.590E-01	0.000E+00
3.600E-01	0.000E+00
3.610E-01	0.000E+00
3.620E-01	0.000E+00
3.630E-01	0.000E+00
3.640E-01	0.000E+00
3.650E-01	0.000E+00
3.660E-01	0.000E+00
3.670E-01	0.000E+00
3.680E-01	0.000E+00
3.690E-01	0.000E+00
3.700E-01	0.000E+00
3.710E-01	0.000E+00
3.720E-01	0.000E+00
3.730E-01	0.000E+00
3.740E-01	0.000E+00
3.750E-01	0.000E+00
3.760E-01	0.000E+00
3.770E-01	0.000E+00
3.780E-01	0.000E+00
3.790E-01	0.000E+00
3.800E-01	0.000E+00
3.810E-01	0.000E+00
3.820E-01	0.000E+00
3.830E-01	0.000E+00
3.840E-01	0.000E+00
3.850E-01	0.000E+00
3.860E-01	0.000E+00
3.870E-01	0.000E+00
3.880E-01	0.000E+00
3.890E-01	0.000E+00
3.900E-01	0.000E+00
3.910E-01	0.000E+00
3.920E-01	0.000E+00
3.930E-01	0.000E+00
3.940E-01	0.000E+00
3.950E-01	0.000E+00
3.960E-01	0.000E+00
3.970E-01	0.000E+00
3.980E-01	0.000E+00
3.990E-01	0.000E+00
4.000E-01	0.000E+00
4.010E-01	0.000E+00
4.020E-01	0.000E+00
4.030E-01	0.000E+00
4.040E-01	0.000E+00
4.050E-01	0.000E+00
4.060E-01	0.000E+00
4.070E-01	0.000E+00
4.080E-01	0.000E+00
4.090E-01	0.000E+00
4.100E-01	0.000E+00
4.110E-01	0.000E+00
4.120E-01	0.000E+00
4.130E-01	0.000E+00
4.140E-01	0.000E+00
4.150E-01	0.000E+00
4.160E-01	0.000E+00
4.170E-01	0.000E+00
4.180E-01	0.000E+00
4.190E-01	0.000E+00
4.200E-01	0.000E+00
4.210E-01	0.000E+00
4.220E-01	0.000E+00
4.230E-01	0.000E+00
4.240E-01	0.000E+00
4.250E-01	0.000E+00
4.260E-01	0.000E+00
4.270E-01	0.000E+00
4.280E-01	0.000E+00
4.290E-01	0.000E+00
4.300E-01	0.000E+00
4.310E-01	0.000E+00
4.320E-01	0.000E+00
4.330E-01	0.000E+00
4.340E-01	0.000E+00
4.350E-01	0.000E+00
4.360E-01	0.000E+00
4.370E-01	0.000E+00
4.380E-01	0.000E+00
4.390E-01	0.000E+00
4.400E-01	0.000E+00
4.410E-01	0.000E+00
4.420E-01	0.000E+00
4.430E-01	0.000E+00
4.440E-01	0.000E+00
4.450E-01	0.000E+00
4.460E-01	0.000E+00
4.470E-01	0.000E+00
4.480E-01	0.000E+00
4.490E-01	0.000E+00
4.500E-01	0.000E+00
4.510E-01	0.000E+00
4.520E-01	0.000E+00
4.530E-01	0.000E+00
4.540E-01	0.000E+00
4.550E-01	0.000E+00
4.560E-01	0.000E+00
4.570E-01	0.000E+00
4.580E-01	0.000E+00
4.590E-01	0.000E+00
4.600E-01	0.000E+00
4.610E-01	0.000E+00
4.620E-01	0.000E+00
4.630E-01	0.000E+00
4.640E-01	0.000E+00
4.650E-01	0.000E+00
4.660E-01	0.000E+00
4.670E-01	0.000E+00
4.680E-01	0.000E+00
4.690E-01	0.000E+00
4.700E-01	0.000E+00
4.710E-01	0.000E+00
4.720E-01	0.000E+00
4.730E-01	0.000E+00
4.740E-01	0.000E+00
4.750E-01	0.000E+00
4.760E-01	0.000E+00
4.770E-01	0.000E+00
4.780E-01	0.000E+00
4.790E-01	0.000E+00
4.800E-01	0.000E+00
4.810E-01	0.000E+00
4.820E-01	0.000E+00
4.830E-01	0.000E+00
4.840E-01	0.000E+00
4.850E-01	0.000E+00
4.860E-01	0.000E+00
4.870E-01	0.000E+00
4.880E-01	0.000E+00
4.890E-01	0.000E+00
4.900E-01	0.000E+00
4.910E-01	0.000E+00
4.920E-01	0.000E+00
4.930E-01	0.000E+00
4.940E-01	0.000E+00
4.950E-01	0.000E+00
4.960E-01	0.000E+00
4.970E-01	0.000E+00
4.980E-01	0.000E+00
4.990E-01	0.000E+00
5.000E-01	0.000E+00
5.010E-01	0.000E+00
5.020E-01	0.000E+00
5.030E-01	0.000E+00
5.040E-01	0.000E+00
5.050E-01	0.000E+00
5.060E-01	0.000E+00
5.070E-01	0.000E+00
5.080E-01	0.000E+00
5.090E-01	0.000E+00
5.100E-01	0.000E+00
5.110E-01	0.000E+00
5.120E-01	0.000E+00
5.130E-01	0.000E+00
5.140E-01	0.000E+00
5.150E-01	0.000E+00
5.160E-01	0.000E+00
5.170E-01	0.000E+00
5.180E-01	0.000E+00
5.190E-01	0.000E+00
5.200E-01	0.000E+00
5.210E-01	0.000E+00
5.220E-01	0.000E+00
5.230E-01	0.000E+00
5.240E-01	0.000E+00
5.250E-01	0.000E+00
5.260E-01	0.000E+00
5.270E-01	0.000E+00
5.280E-01	0.000E+00
5.290E-01	0.000E+00
5.300E-01	0.000E+00
5.310E-01	0.000E+00
5.320E-01	0.000E+00
5.330E-01	0.000E+00
5.340E-01	0.000E+00
5.350E-01	0.000E+00
5.360E-01	0.000E+00
5.370E-01	0.000E+00
5.380E-01	0.000E+00
5.390E-01	0.000E+00
5.400E-01	0.000E+00
5.410E-01	0.000E+00
5.420E-01	0.000E+00
5.430E-01	0.000E+00
5.440E-01	0.000E+00
5.450E-01	0.000E+00
5.460E-01	0.000E+00
5.470E-01	0.000E+00
5.480E-01	0.000E+00
5.490E-01	0.000E+00
5.500E-01	0.000E+00
5.510E-01	0.000E+00
5.520E-01	0.000E+00
5.530E-01	0.000E+00
5.540E-01	0.000E+00
5.550E-01	0.000E+00
5.560E-01	0.000E+00
5.570E-01	0.000E+00
5.580E-01	0.000E+00
5.590E-01	0.000E+00
5.600E-01	0.000E+00
5.610E-01	0.000E+00
5.620E-01	0.000E+00
5.630E-01	0.000E+00
5.640E-01	0.000E+00
5.650E-01	0.000E+00
5.660E-01	0.000E+00
5.670E-01	0.000E+00
5.680E-01	0.000E+00
5.690E-01	0.000E+00
5.700E-01	0.000E+00
5.710E-01	0.000E+00
5.720E-01	0.000E+00
5.730E-01	0.000E+00
5.740E-01	0.000E+00
5.750E-01	0.000E+00
5.760E-01	0.000E+00
5.770E-01	0.000E+00
5.780E-01	0.000E+00
5.790E-01	0.000E+00
5.800E-01	0.000E+00
5.810E-01	0.000E+00
5.820E-01	0.000E+00
5.830E-01	0.000E+00
5.840E-01	0.000E+00
5.850E-01	0.000E+00
5.860E-01	0.000E+00
5.870E-01	0.000E+00
5.880E-01	0.000E+00
5.890E-01	0.000E+00
5.900E-01	0.000E+00
5.910E-01	0.000E+00
5.920E-01	0.000E+00
5.930E-01	0.000E+00
5.940E-01	0.000E+00
5.950E-01	0.000E+00
5.960E-01	0.000E+00
5.970E-01	0.000E+00
5.980E-01	0.000E+00
5.990E-01	0.000E+00
6.000E-01	0.000E+00
6.010E-01	0.000E+00
6.020E-01	0.000E+00
6.030E-01	0.000E+00
6.040E-01	0.000E+00
6.050E-01	0.000E+00
6.060E-01	0.000E+00
6.070E-01	0.000E+00
6.080E-01	0.000E+00
6.090E-01	0.000E+00
6.100E-01	0.000E+00
6.110E-01	0.000E+00
6.120E-01	0.000E+00
6.130E-01	0.000E+00
6.140E-01	0.000E+00
6.150E-01	0.000E+00
6.160E-01	0.000E+00
6.170E-01	0.000E+00
6.180E-01	0.000E+00
6.190E-01	0.000E+00
6.200E-01	0.000E+00
6.210E-01	0.000E+00
6.220E-01	0.000E+00
6.230E-01	0.000E+00
6.240E-01	0.000E+00
6.250E-01	0.000E+00
6.260E-01	0.000E+00
6.270E-01	0.000E+00
6.280E-01	0.000E+00
6.290E-01	0.000E+00
6.300E-01	0.000E+00
6.310E-01	0.000E+00
6.320E-01	0.000E+00
6.330E-01	0.000E+00
6.340E-01	0.000E+00
6.350E-01	0.000E+00
6.360E-01	0.000E+00
6.370E-01	0.000E+00
6.380E-01	0.000E+00
6.390E-01	0.000E+00
6.400E-01	0.000E+00
6.410E-01	0.000E+00
6.420E-01	0.000E+00
6.430E-01	0.000E+00
6.440E-01	0.000E+00
6.450E-01	0.000E+00
6.460E-01	0.000E+00
6.470E-01	0.000E+00
6.480E-01	0.000E+00
6.490E-01	0.000E+00
6.500E-01	0.000E+00
6.510E-01	0.000E+00
6.520E-01	0.000E+00
6.530E-01	0.000E+00
6.540E-01	0.000E+00
6.550E-01	0.000E+00
6.560E-01	0.000E+00
6.570E-01	0.000E+00
6.580E-01	0.000E+00
6.590E-01	0.000E+00
6.600E-01	0.000E+00
6.610E-01	0.000E+00
6.620E-01	0.000E+00
6.630E-01	0.000E+00
6.640E-01	0.000E+00
6.650E-01	0.000E+00
6.660E-01	0.000E+00
6.670E-01	0.000E+00
6.680E-01	0.000E+00
6.690E-01	0.000E+00
6.700E-01	0.000E+00
6.710E-01	0.000E+00
6.720E-01	0.000E+00
6.730E-01	0.000E+00
6.740E-01	0.000E+00
6.750E-01	0.000E+00
6.760E-01	0.000E+00
6.770E-01	0.000E+00
6.780E-01	0.000E+00
6.790E-01	0.000E+00
6.800E-01	0.000E+00
6.810E-01	0.000E+00
6.820E-01	0.000E+00
6.830E-01	0.000E+00
6.840E-01	0.000E+00
6.850E-01	0.000E+00
6.860E-01	0.000E+00
6.870E-01	0.000E+00
6.880E-01	0.000E+00
6.890E-01	0.000E+00
6.900E-01	0.000E+00
6.910E-01	0.000E+00
6.920E-01	0.000E+00
6.930E-01	0.000E+00
6.940E-01	0.000E+00
6.950E-01	0.000E+00
6.960E-01	0.000E+00
6.970E-01	0.000E+00
6.980E-01	0.000E+00
6.990E-01	0.000E+00
7.000E-01	0.000E+00
7.010E-01	0.000E+00
7.020E-01	0.000E+00
7.030E-01	0.000E+00
7.040E-01	0.000E+00
7.050E-01	0.000E+00
7.060E-01	0.000E+00
7.070E-01	0.000E+00
7.080E-01	0.000E+00
7.090E-01	0.000E+00
7.100E-01	0.000E+00
7.110E-01	0.000E+00
7.120E-01	0.000E+00
7.130E-01	0.000E+00
7.140E-01	0.000E+00
7.150E-01	0.000E+00
7.160E-01	0.000E+00
7.170E-01	0.000E+00
7.180E-01	0.000E+00
7.190E-01	0.000E+00
7.200E-01	0.000E+00
7.210E-01	0.000E+00
7.220E-01	0.000E+00
7.230E-01	0.000E+00
7.240E-01	0.000E+00
7.250E-01	0.000E+00
7.260E-01	0.000E+00
7.270E-01	0.000E+00
7.280E-01	0.000E+00
7.290E-01	0.000E+00
7.300E-01	0.000E+00
7.310E-01	0.000E+00
7.320E-01	0.000E+00
7.330E-01	0.000E+00
7.340E-01	0.000E+00
7.350E-01	0.000E+00
7.360E-01	0.000E+00
7.370E-01	0.000E+00
7.380E-01	0.000E+00
7.390E-01	0.000E+00
7.400E-01	0.000E+00
7.410E-01	0.000E+00
7.420E-01	0.000E+00
7.430E-01	0.000E+00
7.440E-01	0.000E+00
7.450E-01	0.000E+00
7.460E-01	0.000E+00
7.470E-01	0.000E+00
7.480E-01	0.000E+00
7.490E-01	0.000E+00
7.500E-01	0.000E+00
7.510E-01	0.000E+00
7.520E-01	0.000E+00
7.530E-01	0.000E+00
7.540E-01	0.000E+00
7.550E-01	0.000E+00
7.560E-01	0.000E+00
7.570E-01	0.000E+00
7.580E-01	0.000E+00
7.590E-01	0.000E+00
7.600E-01	0.000E+00
7.610E-01	0.000E+00
7.620E-01	0.000E+00
7.630E-01	0.000E+00
7.640E-01	0.000E+00
7.650E-01	0.000E+00
7.660E-01	0.000E+00
7.670E-01	0.000E+00
7.680E-01	0.000E+00
7.690E-01	0.000E+00
7.700E-01	0.000E+00
7.710E-01	0.000E+00
7.720E-01	0.000E+00
7.730E-01	0.000E+00
7.740E-01	0.000E+00
7.750E-01	0.000E+00
7.760E-01	0.000E+00
7.770E-01	0.000E+00
7.780E-01	0.000E+00
7.790E-01	0.000E+00
7.800E-01	0.000E+00
7.810E-01	0.000E+00
7.820E-01	0.000E+00
7.830E-01	0.000E+00
7.840E-01	0.000E+00
7.850E-01	0.000E+00
7.860E-01	0.000E+00
7.870E-01	0.000E+00
7.880E-01	0.000E+00
7.890E-01	0.000E+00
7.900E-01	0.000E+00
7.910E-01	0.000E+00
7.920E-01	0.000E+00
7.930E-01	0.000E+00
7.940E-01	0.000E+00
7.950E-01	0.000E+00
7.960E-01	0.000E+00
7.970E-01	0.000E+00
7.980E-01	0.000E+00
7.990E-01	0.000E+00
8.000E-01	0.000E+00
8.010E-01	0.000E+00
8.020E-01	0.000E+00
8.030E-01	0.000E+00
8.040E-01	0.000E+00
8.050E-01	0.000E+00
8.060E-01	0.000E+00
8.070E-01	0.000E+00
8.080E-01	0.000E+00
8.090E-01	0.000E+00
8.100E-01	0.000E+00
8.110E-01	0.000E+00
8.120E-01	0.000E+00
8.130E-01	0.000E+00
8.140E-01	0.000E+00
8.150E-01	0.000E+00
8.160E-01	0.000E+00
8.170E-01	0.000E+00
8.180E-01	0.000E+00
8.190E-01	0.000E+00
8.200E-01	0.000E+00
8.210E-01	0.000E+00
8.220E-01	0.000E+00
8.230E-01	0.000E+00
8.240E-01	0.000E+00
8.250E-01	0.000E+00
8.260E-01	0.000E+00
8.270E-01	0.000E+00
8.280E-01	0.000E+00
8.290E-01	0.000E+00
8.300E-01	0.000E+00
8.310E-01	0.000E+00
8.320E-01	0.000E+00
8.330E-01	0.000E+00
8.340E-01	0.000E+00
8.350E-01	0.000E+00
8.360E-01	0.000E+00
8.370E-01	0.000E+00
8.380E-01	0.000E+00
8.390E-01	0.000E+00
8.400E-01	0.000E+00
8.410E-01	0.000E+00
8.420E-01	0.000E+00
8.430E-01	0.000E+00
8.440E-01	0.000E+00
8.450E-01	0.000E+00
8.460E-01	0.000E+00
8.470E-01	0.000E+00
8.480E-01	0.000E+00
8.490E-01	0.000E+00
8.500E-01	0.000E+00
8.510E-01	0.000E+00
8.520E-01	0.000E+00
8.530E-01	0.000E+00
8.540E-01	0.000E+00
8.550E-01	0.000E+00
8.560E-01	0.000E+00
8.570E-01	0.000E+00
8.580E-01	0.000E+00
8.590E-01	0.000E+00
8.600E-01	0.000E+00
8.610E-01	0.000E+00
8.620E-01	0.000E+00
8.630E-01	0.000E+00
8.640E-01	0.000E+00
8.650E-01	0.000E+00
8.660E-01	0.000E+00
8.670E-01	0.000E+00
8.680E-01	0.000E+00
8.690E-01	0.000E+00
8.700E-01	0.000E+00
8.710E-01	0.000E+00
8.720E-01	0.000E+00
8.730E-01	0.000E+00
8.740E-01	0.000E+00
8.750E-01	0.000E+00
8.760E-01	0.000E+00
8.770E-01	0.000E+00
8.780E-01	0.000E+00
8.790E-01	0.000E+00
8.800E-01	0.000E+00
8.810E-01	0.000E+00
8.820E-01	0.000E+00
8.830E-01	0.000E+00
8.840E-01	0.000E+00
8.850E-01	0.000E+00
8.860E-01	0.000E+00
8.870E-01	0.000E+00
8.880E-01	0.000E+00
8.890E-01	0.000E+00
8.900E-01	0.000E+00
8.910E-01	0.000E+00
8.920E-01	0.000E+00
8.930E-01	0.000E+00
8.940E-01	0.000E+00
8.950E-01	0.000E+00
8.960E-01	0.000E+00
8.970E-01	0.000E+00
8.980E-01	0.000E+00
8.990E-01	0.000E+00
9.000E-01	0.000E+00
9.010E-01	0.000E+00
9.020E-01	0.000E+00
9.030E-01	0.000E+00
9.040E-01	0.000E+00
9.050E-01	0.000E+00
9.060E-01	0.000E+00
9.070E-01	0.000E+00
9.080E-01	0.000E+00
9.090E-01	0.000E+00
9.100E-01	0.000E+00
9.110E-01	0.000E+00
9.120E-01	0.000E+00
9.130E-01	0.000E+00
9.140E-01	0.000E+00
9.150E-01	0.000E+00
9.160E-01	0.000E+00
9.170E-01	0.000E+00
9.180E-01	0.000E+00
9.190E-01	0.000E+00
9.200E-01	0.000E+00
9.210E-01	0.000E+00
9.220E-01	0.000E+00
9.230E-01	0.000E+00
9.240E-01	0.000E+00
9.250E-01	0.000E+00
9.260E-01	0.000E+00
9.270E-01	0.000E+00
9.280E-01	0.000E+00
9.290E-01	0.000E+00
9.300E-01	0.000E+00
9.310E-01	0.000E+00
9.320E-01	0.000E+00
9.330E-01	0.000E+00
9.340E-01	0.000E+00
9.350E-01	0.000E+00
9.360E-01	0.000E+00
9.370E-01	0.000E+00
9.380E-01	0.000E+00
9.390E-01	0.000E+00
9.400E-01	0.000E+00
9.410E-01	0.000E+00
9.420E-01	0.000E+00
9.430E-01	0.000E+00
9.440E-01	0.000E+00
9.450E-01	0.000E+00
9.460E-01	0.000E+00
9.470E-01	0.000E+00
9.480E-01	0.000E+00
9.490E-01	0.000E+00
9.500E-01	0.000E+00
9.510E-01	0.000E+00
9.520E-01	0.000E+00
9.530E-01	0.000E+00
9.540E-01	0.000E+00
9.550E-01	0.000E+00
9.560E-01	0.000E+00
9.570E-01	0.000E+00
9.580E-01	0.000E+00
9.590E-01	0.000E+00
9.600E-01	0.000E+00
9.610E-01	0.000E+00
9.620E-01	0.000E+00
9.630E-01	0.000E+00
9.640E-01	0.000E+00
9.650E-01	0.000E+00
9.660E-01	0.000E+00
9.670E-01	0.000E+00
9.680E-01	0.000E+00
9.690E-01	0.000E+00
9.700E-01	0.000E+00
9.710E-01	0.000E+00
9.720E-01	0.000E+00
9.730E-01	0.000E+00
9.740E-01	0.000E+00
9.750E-01	0.000E+00
9.760E-01	0.000E+00
9.770E-01	0.000E+00
9.780E-01	0.000E+00
9.790E-01	0.000E+00
9.800E-01	0.000E+00
9.810E-01	0.000E+00
9.820E-01	0.000E+00
9.830E-01	0.000E+00
9.840E-01	0.000E+00
9.850E-01	0.000E+00
9.860E-01	0.000E+00
9.870E-01	0.000E+00
9.880E-01	0.000E+00
9.890E-01	0.000E+00
9.900E-01	0.000E+00
9.910E-01	0.000E+00
9.920E-01	0.000E+00
9.930E-01	0.000E+00
9.940E-01	0.000E+00
9.950E-01	0.000E+00
9.960E-01	0.000E+00
9.970E-01	0.000E+00
9.980E-01	0.000E+00
9.990E-01	0.000E+00
1.000E+00	0.000E+00
1.001E+00	0.000E+00
1.002E+00	0.000E+00
1.003E+00	0.000E+00
1.004E+00	0.000E+00
1.005E+00	0.000E+00
1.006E+00	0.000E+00
1.007E+00	0.000E+00
1.008E+00	0.000E+00
1.009E+00	0.000E+00
1.010E+00	0.000E+00
1.011E+00	0.000E+00
1.012E+00	0.000E+00
1.013E+00	0.000E+00
1.014E+00	0.000E+00
1.015E+00	0.000E+00
1.016E+00	0.000E+00
1.017E+00	0.000E+00
1.018E+00	0.000E+00
1.019E+00	0.000E+00
1.020E+00	0.000E+00
1.021E+00	0.000E+00
1.022E+00	0.000E+00
1.023E+00	0.000E+00
1.024E+00	0.000E+00
1.025E+00	0.000E+00
1.026E+00	0.000E+00
1.027E+00	0.000E+00
1.028E+00	0.000E+00
1.029E+00	0.000E+00
1.030E+00	0.000E+00
1.031E+00	0.000E+00
1.032E+00	0.000E+00
1.033E+00	0.000E+00
1.034E+00	0.000E+00
1.035E+00	0.000E+00
1.036E+00	0.000E+00
1.037E+00	0.000E+00
1.038E+00	0.000E+00
1.039E+00	0.000E+00
1.040E+00	0.000E+00
1.041E+00	0.000E+00
1.042E+00	0.000E+00
1.043E+00	0.000E+00
1.044E+00	0.000E+00
1.045E+00	0.000E+00
1.046E+00	0.000E+00
1.047E+00	0.000E+00
1.048E+00	0.000E+00
1.049E+00	0.000E+00
1.050E+00	0.000E+00
1.051E+00	0.000E+00
1.052E+00	0.000E+00
1.053E+00	0.000E+00
1.054E+00	0.000E+00
1.055E+00	0.000E+00
1.056E+00	0.000E+00
1.057E+00	0.000E+00
1.058E+00	0.000E+00
1.059E+00	0.000E+00
1.060E+00	0.000E+00
1.061E+00	0.000E+00
1.062E+00	0.000E+00
1.063E+00	0.000E+00
1.064E+00	0.000E+00
1.065E+00	0.000E+00
1.066E+00	0.000E+00
1.067E+00	0.000E+00
1.068E+00	0.000E+00
1.069E+00	0.000E+00
1.070E+00	0.000E+00
1.071E+00	0.000E+00
1.072E+00	0.000E+00
1.073E+00	0.000E+00
1.074E+00	0.000E+00
1.075E+00	0.000E+00
1.076E+00	0.000E+00
1.077E+00	0.000E+00
1.078E+00	0.000E+00
1.079E+00	0.000E+00
1.080E+00	0.000E+00
1.081E+00	0.000E+00
1.082E+00	0.000E+00
1.083E+00	0.000E+00
1.084E+00	0.000E+00
1.085E+00	0.000E+00
1.086E+00	0.000E+00
1.087E+00	0.000E+00
1.088E+00	0.000E+00
1.089E+00	0.000E+00
1.090E+00	0.000E+00
1.091E+00	0.000E+00
1.092E+00	0.000E+00
1.093E+00	0.000E+00
1.094E+00	0.000E+00
1.095E+00	0.000E+00
1.096E+00	0.000E+00
1.097E+00	0.000E+00
1.098E+00	0.000E+00
1.099E+00	0.000E+00
1.100E+00	0.000E+00
1.101E+00	0.000E+00
1.102E+00	0.000E+00
1.103E+00	0.000E+00
1.104E+00	0.000E+00
1.105E+00	0.000E+00
1.106E+00	0.000E+00
1.107E+00	0.000E+00
1.108E+00	0.000E+00
1.109E+00	0.000E+00
1.110E+00	0.000E+00
1.111E+00	0.000E+00
1.112E+00	0.000E+00
1.113E+00	0.000E+00
1.114E+00	0.000E+00
1.115E+00	0.000E+00
1.116E+00	0.000E+00
1.117E+00	0.000E+00
1.118E+00	0.000E+00
1.119E+00	0.000E+00
1.120E+00	0.000E+00
1.121E+00	0.000E+00
1.122E+00	0.000E+00
1.123E+00	0.000E+00
1.124E+00	0.000E+00
1.125E+00	0.000E+00
1.126E+00	0.000E+00
1.127E+00	0.000E+00
1.128E+00	0.000E+00
1.129E+00	0.000E+00
1.130E+00	0.000E+00
1.131E+00	0.000E+00
1.132E+00	0.000E+00
1.133E+00	0.000E+00
1.134E+00	0.000E+00
1.135E+00	0.000E+00
1.136E+00	0.000E+00
1.137E+00	0.000E+00
1.138E+00	0.000E+00
1.139E+00	0.000E+00
1.140E+00	0.000E+00
1.141E+00	0.000E+00
1.142E+00	0.000E+00
1.143E+00	0.000E+00
1.144E+00	0.000E+00
1.145E+00	0.000E+00
1.146E+00	0.000E+00
1.147E+00	0.000E+00
1.148E+00	0.000E+00
1.149E+00	0.000E+00
1.150E+00	0.000E+00
1.151E+00	0.000E+00
1.152E+00	0.000E+00
1.153E+00	0.000E+00
1.154E+00	0.000E+00
1.155E+00	0.000E+00
1.156E+00	0.000E+00
1.157E+00	0.000E+00
1.158E+00	0.000E+00
1.159E+00	0.000E+00
1.160E+00	0.000E+00
1.161E+00	0.000E+00
1.162E+00	0.000E+00
1.163E+00	0.000E+00
1.164E+00	0.000E+00
1.165E+00	0.000E+00
1.166E+00	0.000E+00
1.167E+00	0.000E+00
1.168E+00	0.000E+00
1.169E+00	0.000E+00
1.170E+00	0.000E+00
1.171E+00	0.000E+00
1.172E+00	0.000E+00
1.173E+00	0.000E+00
1.174E+00	0.000E+00
1.175E+00	0.000E+00
1.176E+00	0.000E+00
1.177E+00	0.000E+00
1.178E+00	0.000E+00
1.179E+00	0.000E+00
1.180E+00	0.000E+00
1.181E+00	0.000E+00
1.182E+00	0.000E+00
1.183E+00	0.000E+00
1.184E+00	0.000E+00
1.185E+00	0.000E+00
1.186E+00	0.000E+00
1.187E+00	0.000E+00
1.188E+00	0.000E+00
1.189E+00	0.000E+00
1.190E+00	0.000E+00
1.191E+00	0.000E+00
1.192E+00	0.000E+00
1.193E+00	0.000E+00
1.194E+00	0.000E+00
1.195E+00	0.000E+00
1.196E+00	0.000E+00
1.197E+00	0.000E+00
1.198E+00	0.000E+00
1.199E+00	0.000E+00
1.200E+00	0.000E+00
1.201E+00	0.000E+00
1.202E+00	0.000E+00
1.203E+00	0.000E+00
1.204E+00	0.000E+00
1.205E+00	0.000E+00
1.206E+00	0.000E+00
1.207E+00	0.000E+00
1.208E+00	0.000E+00
1.209E+00	0.000E+00
1.210E+00	0.000E+00
1.211E+00	0.000E+00
1.212E+00	0.000E+00
1.213E+00	0.000E+00
1.214E+00	0.000E+00
1.215E+00	0.000E+00
1.216E+00	0.000E+00
1.217E+00	0.000E+00
1.218E+00	0.000E+00
1.219E+00	0.000E+00
1.220E+00	0.000E+00
1.221E+00	0.000E+00
1.222E+00	0.000E+00
1.223E+00	0.000E+00
1.224E+00	0.000E+00
1.225E+00	0.000E+00
1.226E+00	0.000E+00
1.227E+00	0.000E+00
1.228E+00	0.000E+00
1.229E+00	0.000E+00
1.230E+00	0.000E+00
1.231E+00	0.000E+00
1.232E+00	0.000E+00
1.233E+00	0.000E+00
1.234E+00	0.000E+00
1.235E+00	0.000E+00
1.236E+00	0.000E+00
1.237E+00	0.000E+00
1.238E+00	0.000E+00
1.239E+00	0.000E+00
1.240E+00	0.000E+00
1.241E+00	0.000E+00
1.242E+00	0.000E+00
1.243E+00	0.000E+00
1.244E+00	0.000E+00
1.245E+00	0.000E+00
1.246E+00	0.000E+00
1.247E+00	0.000E+00
1.248E+00	0.000E+00
1.249E+00	0.000E+00
1.250E+00	0.000E+00
1.251E+00	0.000E+00
1.252E+00	0.000E+00
1.253E+00	0.000E+00
1.254E+00	0.000E+00
1.255E+00	0.000E+00
1.256E+00	0.000E+00
1.257E+00	0.000E+00
1.258E+00	0.000E+00
1.259E+00	0.000E+00
1.260E+00	0.000E+00
1.261E+00	0.000E+00
1.262E+00	0.000E+00
1.263E+00	0.000E+00
1.264E+00	0.000E+00
1.265E+00	0.000E+00
1.266E+00	0.000E+00
1.267E+00	0.000E+00
1.268E+00	0.000E+00
1.269E+00	0.000E+00
1.270E+00	0.000E+00
1.271E+00	0.000E+00
1.272E+00	0.000E+00
1.273E+00	0.000E+00
1.274E+00	0.000E+00
1.275E+00	0.000E+00
1.276E+00	0.000E+00
1.277E+00	0.000E+00
1.278E+00	0.000E+00
1.279E+00	0.000E+00
1.280E+00	0.000E+00
1.281E+00	0.000E+00
1.282E+00	0.000E+00
1.283E+00	0.000E+00
1.284E+00	0.000E+00
1.285E+00	0.000E+00
1.286E+00	0.000E+00
1.287E+00	0.000E+00
1.288E+00	0.000E+00
1.289E+00	0.000E+00
1.290E+00	0.000E+00
1.291E+00	0.000E+00
1.292E+00	0.000E+00
1.293E+00	0.000E+00
1.294E+00	0.000E+00
1.295E+00	0.000E+00
1.296E+00	0.000E+00
1.297E+00	0.000E+00
1.298E+00	0.000E+00
1.299E+00	0.000E+00
1.300E+00	0.000E+00
1.301E+00	0.000E+00
1.302E+00	0.000E+00
1.303E+00	0.000E+00
1.304E+00	0.000E+00
1.305E+00	0.000E+00
1.306E+00	0.000E+00
1.307E+00	0.000E+00
1.308E+00	0.000E+00
1.309E+00	0.000E+00
1.310E+00	0.000E+00
1.311E+00	0.000E+00
1.312E+00	0.000E+00
1.313E+00	0.000E+00
1.314E+00	0.000E+00
1.315E+00	0.000E+00
1.316E+00	0.000E+00
1.317E+00	0.000E+00
1.318E+00	0.000E+00
1.319E+00	0.000E+00
1.320E+00	0.000E+00
1.321E+00	0.000E+00
1.322E+00	0.000E+00
1.323E+00	0.000E+00
1.324E+00	0.000E+00
1.325E+00	0.000E+00
1.326E+00	0.000E+00
1.327E+00	0.000E+00
1.328E+00	0.000E+00
1.329E+00	0.000E+00
1.330E+00	0.000E+00
1.331E+00	0.000E+00
1.332E+00	0.000E+00
1.333E+00	0.000E+00
1.334E+00	0.000E+00
1.335E+00	0.000E+00
1.336E+00	0.000E+00
1.337E+00	0.000E+00
1.338E+00	0.000E+00
1.339E+00	0.000E+00
1.340E+00	0.000E+00
1.341E+00	0.000E+00
1.342E+00	0.000E+00
1.343E+00	0.000E+00
1.344E+00	0.000E+00
1.345E+00	0.000E+00
1.346E+00	0.000E+00
1.347E+00	0.000E+00
1.348E+00	0.000E+00
1.349E+00	0.000E+00
1.350E+00	0.000E+00
1.351E+00	0.000E+00
1.352E+00	0.000E+00
1.353E+00	0.000E+00
1.354E+00	0.000E+00
1.355E+00	0.000E+00
1.356E+00	0.000E+00
1.357E+00	0.000E+00
1.358E+00	0.000E+00
1.359E+00	0.000E+00
1.360E+00	0.000E+00
1.361E+00	0.000E+00
1.362E+00	0.000E+00
1.363E+00	0.000E+00
1.364E+00	0.000E+00
1.365E+00	0.000E+00
1.366E+00	0.000E+00
1.367E+00	0.000E+00
1.368E+00	0.000E+00
1.369E+00	0.000E+00
1.370E+00	0.000E+00
1.371E+00	0.000E+00
1.372E+00	0.000E+00
1.373E+00	0.000E+00
1.374E+00	0.000E+00
1.375E+00	0.000E+00
1.376E+00	0.000E+00
1.377E+00	0.000E+00
1.378E+00	0.000E+00
1.379E+00	0.000E+00
1.380E+00	0.000E+00
1.381E+00	0.000E+00
1.382E+00	0.000E+00
1.383E+00	0.000E+00
1.384E+00	0.000E+00
1.385E+00	0.000E+00
1.386E+00	0.000E+00
1.387E+00	0.000E+00
1.388E+00	0.000E+00
1.389E+00	0.000E+00
1.390E+00	0.000E+00
1.391E+00	0.000E+00
1.392E+00	0.000E+00
1.393E+00	0.000E+00
1.394E+00	0.000E+00
1.395E+00	0.000E+00
1.396E+00	0.000E+00
1.397E+00	0.000E+00
1.398E+00	0.000E+00
1.399E+00	0.000E+00
1.400E+00	0.000E+00
1.401E+00	0.000E+00
1.402E+00	0.000E+00
1.403E+00	0.000E+00
1.404E+00	0.000E+00
1.405E+00	0.000E+00
1.406E+00	0.000E+00
1.407E+00	0.000E+00
1.408E+00	0.000E+00
1.409E+00	0.000E+00
1.410E+00	0.000E+00
1.411E+00	0.000E+00
1.412E+00	0.000E+00
1.413E+00	0.000E+00
1.414E+00	0.000E+00
1.415E+00	0.000E+00
1.416E+00	0.000E+00
1.417E+00	0.000E+00
1.418E+00	0.000E+00
1.419E+00	0.000E+00
1.420E+00	0.000E+00
1.421E+00	0.000E+00
1.422E+00	0.000E+00
1.423E+00	0.000E+00
1.424E+00	0.000E+00
1.425E+00	0.000E+00
1.426E+00	0.000E+00
1.427E+00	0.000E+00
1.428E+00	0.000E+00
1.429E+00	0.000E+00
1.430E+00	0.000E+00
1.431E+00	0.000E+00
1.432E+00	0.000E+00
1.433E+00	0.000E+00
1.434E+00	0.000E+00
1.435E+00	0.000E+00
1.436E+00	0.000E+00
1.437E+00	0.000E+00
1.438E+00	0.000E+00
1.439E+00	0.000E+00
1.440E+00	0.000E+00
1.441E+00	0.000E+00
1.442E+00	0.000E+00
1.443E+00	0.000E+00
1.444E+00	0.000E+00
1.445E+00	0.000E+00
1.446E+00	0.000E+00
1.447E+00	0.000E+00
1.448E+00	0.000E+00
1.449E+00	0.000E+00
1.450E+00	0.000E+00
1.451E+00	0.000E+00
1.452E+00	0.000E+00
1.453E+00	0.000E+00
1.454E+00	0.000E+00
1.455E+00	0.000E+00
1.456E+00	0.000E+00
1.457E+00	0.000E+00
1.458E+00	0.000E+00
1.459E+00	0.000E+00
1.460E+00	0.000E+00
1.461E+00	0.000E+00
1.462E+00	0.000E+00
1.463E+00	0.000E+00
1.464E+00	0.000E+00
1.465E+00	0.000E+00
1.466E+00	0.000E+00
1.467E+00	0.000E+00
1.468E+00	0.000E+00
1.469E+00	0.000E+00
1.470E+00	0.000E+00
1.471E+00	0.000E+00
1.472E+00	0.000E+00
1.473E+00	0.000E+00
1.474E+00	0.000E+00
1.475E+00	0.000E+00
1.476E+00	0.000E+00
1.477E+00	0.000E+00
1.478E+00	0.000E+00
1.479E+00	0.000E+00
1.480E+00	0.000E+00
1.481E+00	0.000E+00
1.482E+00	0.000E+00
1.483E+00	0.000E+00
1.484E+00	0.000E+00
1.485E+00	0.000E+00
1.486E+00	0.000E+00
1.487E+00	0.000E+00
1.488E+00	0.000E+00
1.489E+00	0.000E+00
1.490E+00	0.000E+00
1.491E+00	0.000E+00
1.492E+00	0.000E+00
1.493E+00	0.000E+00
1.494E+00	0.000E+00
1.495E+00	0.000E+00
1.496E+00	0.000E+00
1.497E+00	0.000E+00
1.498E+00	0.000E+00
1.499E+00	0.000E+00
1.500E+00	0.000E+00
1.501E+00	0.000E+00
1.502E+00	0.000E+00
1.503E+00	0.000E+00
1.504E+00	0.000E+00
1.505E+00	0.000E+00
1.506E+00	0.000E+00
1.507E+00	0.000E+00
1.508E+00	0.000E+00
1.509E+00	0.000E+00
1.510E+00	0.000E+00
1.511E+00	0.000E+00
1.512E+00	0.000E+00
1.513E+00	0.000E+00
1.514E+00	0.000E+00
1.515E+00	0.000E+00
1.516E+00	0.000E+00
1.517E+00	0.000E+00
1.518E+00	0.000E+00
1.519E+00	0.000E+00
1.520E+00	0.000E+00
1.521E+00	0.000E+00
1.522E+00	0.000E+00
1.523E+00	0.000E+00
1.524E+00	0.000E+00
1.525E+00	0.000E+00
1.526E+00	0.000E+00
1.527E+00	0.000E+00
1.528E+00	0.000E+00
1.529E+00	0.000E+00
1.530E+00	0.000E+00
1.531E+00	0.000E+00
1.532E+00	0.000E+00
1.533E+00	0.000E+00
1.534E+00	0.000E+00
1.535E+00	0.000E+00
1.536E+00	0.000E+00
1.537E+00	0.000E+00
1.538E+00	0.000E+00
1.539E+00	0.000E+00
1.540E+00	0.000E+00
1.541E+00	0.000E+00
1.542E+00	0.000E+00
1.543E+00	0.000E+00
1.544E+00	0.000E+00
1.545E+00	0.000E+00
1.546E+00	0.000E+00
1.547E+00	0.000E+00
1.548E+00	0.000E+00
1.549E+00	0.000E+00
1.550E+00	0.000E+00
1.551E+00	0.000E+00
1.552E+00	0.000E+00
1.553E+00	0.000E+00
1.554E+00	0.000E+00
1.555E+00	0.000E+00
1.556E+00	0.000E+00
1.557E+00	0.000E+00
1.558E+00	0.000E+00
1.559E+00	0.000E+00
1.560E+00	0.000E+00
1.561E+00	0.000E+00
1.562E+00	0.000E+00
1.563E+00	0.000E+00
1.564E+00	0.000E+00
1.565E+00	0.000E+00
1.566E+00	0.000E+00
1.567E+00	0.000E+00
1.568E+00	0.000E+00
1.569E+00	0.000E+00
1.570E+00	0.000E+00
1.571E+00	0.000E+00
1.572E+00	0.000E+00
1.573E+00	0.000E+00
1.574E+00	0.000E+00
1.575E+00	0.000E+00
1.576E+00	0.000E+00
1.577E+00	0.000E+00
1.578E+00	0.000E+00
1.579E+00	0.000E+00
1.580E+00	0.000E+00
1.581E+00	0.000E+00
1.582E+00	0.000E+00
1.583E+00	0.000E+00
1.584E+00	0.000E+00
1.585E+00	0.000E+00
1.586E+00	0.000E+00
1.587E+00	0.000E+00
1.588E+00	0.000E+00
1.589E+00	0.000E+00
1.590E+00	0.000E+00
1.591E+00	0.000E+00
1.592E+00	0.000E+00
1.593E+00	0.000E+00
1.594E+00	0.000E+00
1.595E+00	0.000E+00
1.596E+00	0.000E+00
1.597E+00	0.000E+00
1.598E+00	0.000E+00
1.599E+00	0.000E+00
1.600E+00	0.000E+00
1.601E+00	0.000E+00
1.602E+00	0.000E+00
1.603E+00	0.000E+00
1.604E+00	0.000E+00
1.605E+00	0.000E+00
1.606E+00	0.000E+00
1.607E+00	0.000E+00
1.608E+00	0.000E+00
1.609E+00	0.000E+00
1.610E+00	0.000E+00
1.611E+00	0.000E+00
1.612E+00	0.000E+00
1.613E+00	0.000E+00
1.614E+00	0.000E+00
1.615E+00	0.000E+00
1.616E+00	0.000E+00
1.617E+00	0.000E+00
1.618E+00	0.000E+00
1.619E+00	0.000E+00
1.620E+00	0.000E+00
1.621E+00	0.000E+00
1.622E+00	0.000E+00
1.623E+00	0.000E+00
1.624E+00	0.000E+00
1.625E+00	0.000E+00
1.626E+00	0.000E+00
1.627E+00	0.000E+00
1.628E+00	0.000E+00
1.629E+00	0.000E+00
1.630E+00	0.000E+00
1.631E+00	0.000E+00
1.632E+00	0.000E+00
1.633E+00	0.000E+00
1.634E+00	0.000E+00
1.635E+00	0.000E+00
1.636E+00	0.000E+00
1.637E+00	0.000E+00
1.638E+00	0.000E+00
1.639E+00	0.000E+00
1.640E+00	0.000E+00
1.641E+00	0.000E+00
1.642E+00	0.000E+00
1.643E+00	0.000E+00
1.644E+00	0.000E+00
1.645E+00	0.000E+00
1.646E+00	0.000E+00
1.647E+00	0.000E+00
1.648E+00	0.000E+00
1.649E+00	0.000E+00
1.650E+00	0.000E+00
1.651E+00	0.000E+00
1.652E+00	0.000E+00
1.653E+00	0.000E+00
1.654E+00	0.000E+00
1.655E+00	0.000E+00
1.656E+00	0.000E+00
1.657E+00	0.000E+00
1.658E+00	0.000E+00
1.659E+00	0.000E+00
1.660E+00	0.000E+00
1.661E+00	0.000E+00
1.662E+00	0.000E+00
1.663E+00	0.000E+00
1.664E+00	0.000E+00
1.665E+00	0.000E+00
1.666E+00	0.000E+00
1.667E+00	0.000E+00
1.668E+00	0.000E+00
1.669E+00	0.000E+00
1.670E+00	0.000E+00
1.671E+00	0.000E+00
1.672E+00	0.000E+00
1.673E+00	0.000E+00
1.674E+00	0.000E+00
1.675E+00	0.000E+00
1.676E+00	0.000E+00
1.677E+00	0.000E+00
1.678E+00	0.000E+00
1.679E+00	0.000E+00
1.680E+00	0.000E+00
1.681E+00	0.000E+00
1.682E+00	0.000E+00
1.683E+00	0.000E+00
1.684E+00	0.000E+00
1.685E+00	0.000E+00
1.686E+00	0.000E+00
1.687E+00	0.000E+00
1.688E+00	0.000E+00
1.689E+00	0.000E+00
1.690E+00	0.000E+00
1.691E+00	0.000E+00
1.692E+00	0.000E+00
1.693E+00	0.000E+00
1.694E+00	0.000E+00
1.695E+00	0.000E+00
1.696E+00	0.000E+00
1.697E+00	0.000E+00
1.698E+00	0.000E+00
1.699E+00	0.000E+00
1.700E+00	0.000E+00
1.701E+00	0.000E+00
1.702E+00	0.000E+00
1.703E+00	0.000E+00
1.704E+00	0.000E+00
1.705E+00	0.000E+00
1.706E+00	0.000E+00
1.707E+00	0.000E+00
1.708E+00	0.000E+00
1.709E+00	0.000E+00
1.710E+00	0.000E+00
1.711E+00	0.000E+00
1.712E+00	0.000E+00
1.713E+00	0.000E+00
1.714E+00	0.000E+00
1.715E+00	0.000E+00
1.716E+00	0.000E+00
1.717E+00	0.000E+00
1.718E+00	0.000E+00
1.719E+00	0.000E+00
1.720E+00	0.000E+00
1.721E+00	0.000E+00
1.722E+00	0.000E+00
1.723E+00	0.000E+00
1.724E+00	0.000E+00
1.725E+00	0.000E+00
1.726E+00	0.000E+00
1.727E+00	0.000E+00
1.728E+00	0.000E+00
1.729E+00	0.000E+00
1.730E+00	0.000E+00
1.731E+00	0.000E+00
1.732E+00	0.000E+00
1.733E+00	0.000E+00
1.734E+00	0.000E+00
1.735E+00	0.000E+00
1.736E+00	0.000E+00
1.737E+00	0.000E+00
1.738E+00	0.000E+00
1.739E+00	0.000E+00
1.740E+00	0.000E+00
1.741E+00	0.000E+00
1.742E+00	0.000E+00
1.743E+00	0.000E+00
1.744E+00	0.000E+00
1.745E+00	0.000E+00
1.746E+00	0.000E+00
1.747E+00	0.000E+00
1.748E+00	0.000E+00
1.749E+00	0.000E+00
1.750E+00	0.000E+00
1.751E+00	0.000E+00
1.752E+00	0.000E+00
1.753E+00	0.000E+00
1.754E+00	0.000E+00
1.755E+00	0.000E+00
1.756E+00	0.000E+00
1.757E+00	0.000E+00
1.758E+00	0.000E+00
1.759E+00	0.000E+00
1.760E+00	0.000E+00
1.761E+00	0.000E+00
1.762E+00	0.000E+00
1.763E+00	0.000E+00
1.764E+00	0.000E+00
1.765E+00	0.000E+00
1.766E+00	0.000E+00
1.767E+00	0.000E+00
1.768E+00	0.000E+00
1.769E+00	0.000E+00
1.770E+00	0.000E+00
1.771E+00	0.000E+00
1.772E+00	0.000E+00
1.773E+00	0.000E+00
1.774E+00	0.000E+00
1.775E+00	0.000E+00
1.776E+00	0.000E+00
1.777E+00	0.000E+00
1.778E+00	0.000E+00
1.779E+00	0.000E+00
1.780E+00	0.000E+00
1.781E+00	0.000E+00
1.782E+00	0.000E+00
1.783E+00	0.000E+00
1.784E+00	0.000E+00
1.785E+00	0.000E+00
1.786E+00	0.000E+00
1.787E+00	0.000E+00
1.788E+00	0.000E+00
1.789E+00	0.000E+00
1.790E+00	0.000E+00
1.791E+00	0.000E+00
1.792E+00	0.000E+00
1.793E+00	0.000E+00
1.794E+00	0.000E+00
1.795E+00	0.000E+00
1.796E+00	0.000E+00
1.797E+00	0.000E+00
1.798E+00	0.000E+00
1.799E+00	0.000E+00
1.800E+00	0.000E+00
1.801E+00	0.000E+00
1.802E+00	0.000E+00
1.803E+00	0.000E+00
1.804E+00	0.000E+00
1.805E+00	0.000E+00
1.806E+00	0.000E+00
1.807E+00	0.000E+00
1.808E+00	0.000E+00
1.809E+00	0.000E+00
1.810E+00	0.000E+00
1.811E+00	0.000E+00
1.812E+00	0.000E+00
1.813E+00	0.000E+00
1.814E+00	0.000E+00
1.815E+00	0.000E+00
1.816E+00	0.000E+00
1.817E+00	0.000E+00
1.818E+00	0.000E+00
1.819E+00	0.000E+00
1.820E+00	0.000E+00
1.821E+00	0.000E+00
1.822E+00	0.000E+00
1.823E+00	0.000E+00
1.824E+00	0.000E+00
1.825E+00	0.000E+00
1.826E+00	0.000E+00
1.827E+00	0.000E+00
1.828E+00	0.000E+00
1.829E+00	0.000E+00
1.830E+00	0.000E+00
1.831E+00	0.000E+00
1.832E+00	0.000E+00
1.833E+00	0.000E+00
1.834E+00	0.000E+00
1.835E+00	0.000E+00
1.836E+00	0.000E+00
1.837E+00	0.000E+00
1.838E+00	0.000E+00
1.839E+00	0.000E+00
1.840E+00	0.000E+00
1.841E+00	0.000E+00
1.842E+00	0.000E+00
1.843E+00	0.000E+00
1.844E+00	0.000E+00
1.845E+00	0.000E+00
1.846E+00	0.000E+00
1.847E+00	0.000E+00
1.848E+00	0.000E+00
1.849E+00	0.000E+00
1.850E+00	0.000E+00
1.851E+00	0.000E+00
1.852E+00	0.000E+00
1.853E+00	0.000E+00
1.854E+00	0.000E+00
1.855E+00	0.000E+00
1.856E+00	0.000E+00
1.857E+00	0.000E+00
1.858E+00	0.000E+00
1.859E+00	0.000E+00
1.860E+00	0.000E+00
1.861E+00	0.000E+00
1.862E+00	0.000E+00
1.863E+00	0.000E+00
1.864E+00	0.000E+00
1.865E+00	0.000E+00
1.866E+00	0.000E+00
1.867E+00	0.000E+00
1.868E+00	0.000E+00
1.869E+00	0.000E+00
1.870E+00	0.000E+00
1.871E+00	0.000E+00
1.872E+00	0.000E+00
1.873E+00	0.000E+00
1.874E+00	0.000E+00
1.875E+00	0.000E+00
1.876E+00	0.000E+00
1.877E+00	0.000E+00
1.878E+00	0.000E+00
1.879E+00	0.000E+00
1.880E+00	0.000E+00
1.881E+00	0.000E+00
1.882E+00	0.000E+00
1.883E+00	0.000E+00
1.884E+00	0.000E+00
1.885E+00	0.000E+00
1.886E+00	0.000E+00
1.887E+00	0.000E+00
1.888E+00	0.000E+00
1.889E+00	0.000E+00
1.890E+00	0.000E+00
1.891E+00	0.000E+00
1.892E+00	0.000E+00
1.893E+00	0.000E+00
1.894E+00	0.000E+00
1.895E+00	0.000E+00
1.896E+00	0.000E+00
1.897E+00	0.000E+00
1.898E+00	0.000E+00
1.899E+00	0.000E+00
1.900E+00	0.000E+00
1.901E+00	0.000E+00
1.902E+00	0.000E+00
1.903E+00	0.000E+00
1.904E+00	0.000E+00
1.905E+00	0.000E+00
1.906E+00	0.000E+00
1.907E+00	0.000E+00
1.908E+00	0.000E+00
1.909E+00	0.000E+00
1.910E+00	0.000E+00
1.911E+00	0.000E+00
1.912E+00	0.000E+00
1.913E+00	0.000E+00
1.914E+00	0.000E+00
1.915E+00	0.000E+00
1.916E+00	0.000E+00
1.917E+00	0.000E+00
1.918E+00	0.000E+00
1.919E+00	0.000E+00
1.920E+00	0.000E+00
1.921E+00	0.000E+00
1.922E+00	0.000E+00
1.923E+00	0.000E+00
1.924E+00	0.000E+00
1.925E+00	0.000E+00
1.926E+00	0.000E+00
1.927E+00	0.000E+00
1.928E+00	0.000E+00
1.929E+00	0.000E+00
1.930E+00	0.000E+00
1.931E+00	0.000E+00
1.932E+00	0.000E+00
1.933E+00	0.000E+00
1.934E+00	0.000E+00
1.935E+00	0.000E+00
1.936E+00	0.000E+00
1.937E+00	0.000E+00
1.938E+00	0.000E+00
1.939E+00	0.000E+00
1.940E+00	0.000E+00
1.941E+00	0.000E+00
1.942E+00	0.000E+00
1.943E+00	0.000E+00
1.944E+00	0.000E+00
1.945E+00	0.000E+00
1.946E+00	0.000E+00
1.947E+00	0.000E+00
1.948E+00	0.000E+00
1.949E+00	0.000E+00
1.950E+00	0.000E+00
1.951E+00	0.000E+00
1.952E+00	0.000E+00
1.953E+00	0.000E+00
1.954E+00	0.000E+00
1.955E+00	0.000E+00
1.956E+00	0.000E+00
1.957E+00	0.000E+00
1.958E+00	0.000E+00
1.959E+00	0.000E+00
1.960E+00	0.000E+00
1.961E+00	0.000E+00
1.962E+00	0.000E+00
1.963E+00	0.000E+00
1.964E+00	0.000E+00
1.965E+00	0.000E+00
1.966E+00	0.000E+00
1.967E+00	0.000E+00
1.968E+00	0.000E+00
1.969E+00	0.000E+00
1.970E+00	0.000E+00
1.971E+00	0.000E+00
1.972E+00	0.000E+00
1.973E+00	0.000E+00
1.974E+00	0.000E+00
1.975E+00	0.000E+00
1.976E+00	0.000E+00
1.977E+00	0.000E+00
1.978E+00	0.000E+00
1.979E+00	0.000E+00
1.980E+00	0.000E+00
1.981E+00	0.000E+00
1.982E+00	0.000E+00
1.983E+00	0.000E+00
1.984E+00	0.000E+00
1.985E+00	0.000E+00
1.986E+00	0.000E+00
1.987E+00	0.000E+00
1.988E+00	0.000E+00
1.989E+00	0.000E+00
1.990E+00	0.000E+00
1.991E+00	0.000E+00
1.992E+00	0.000E+00
1.993E+00	0.000E+00
1.994E+00	0.000E+00
1.995E+00	0.000E+00
1.996E+00	0.000E+00
1.997E+00	0.000E+00
1.998E+00	0.000E+00
1.999E+00	0.000E+00
[truncated: 4,283 more rows]
