# Supplementary material for: Overcrowding induces fast colloidal solitons in a slowly rotating potential landscape
Source: Nat Commun. 2023 Oct 13;14:6448. doi: 10.1038/s41467-023-41989-x (PMC10575966; doi:10.1038/s41467-023-41989-x)
Supplement: Supplementary file 9 — Source Data [file 41467_2023_41989_MOESM9_ESM.zip › Source data/Figure 4/Figure 4d.txt]

0.000E+00	0.00E+00
6.283E-03	0.00E+00
1.257E-02	0.00E+00
1.885E-02	0.00E+00
2.513E-02	0.00E+00
3.142E-02	0.00E+00
3.770E-02	0.00E+00
4.398E-02	0.00E+00
5.027E-02	0.00E+00
5.655E-02	0.00E+00
6.283E-02	0.00E+00
6.912E-02	0.00E+00
7.540E-02	0.00E+00
8.168E-02	0.00E+00
8.796E-02	0.00E+00
9.425E-02	0.00E+00
1.005E-01	0.00E+00
1.068E-01	0.00E+00
1.131E-01	0.00E+00
1.194E-01	0.00E+00
1.257E-01	0.00E+00
1.319E-01	0.00E+00
1.382E-01	0.00E+00
1.445E-01	0.00E+00
1.508E-01	0.00E+00
1.571E-01	0.00E+00
1.634E-01	0.00E+00
1.696E-01	0.00E+00
1.759E-01	0.00E+00
1.822E-01	0.00E+00
1.885E-01	0.00E+00
1.948E-01	0.00E+00
2.011E-01	0.00E+00
2.073E-01	0.00E+00
2.136E-01	0.00E+00
2.199E-01	0.00E+00
2.262E-01	0.00E+00
2.325E-01	0.00E+00
2.388E-01	0.00E+00
2.450E-01	0.00E+00
2.513E-01	0.00E+00
2.576E-01	0.00E+00
2.639E-01	0.00E+00
2.702E-01	0.00E+00
2.765E-01	0.00E+00
2.827E-01	0.00E+00
2.890E-01	0.00E+00
2.953E-01	0.00E+00
3.016E-01	0.00E+00
3.079E-01	0.00E+00
3.142E-01	0.00E+00
3.204E-01	0.00E+00
3.267E-01	0.00E+00
3.330E-01	0.00E+00
3.393E-01	0.00E+00
3.456E-01	0.00E+00
3.519E-01	0.00E+00
3.581E-01	0.00E+00
3.644E-01	0.00E+00
3.707E-01	0.00E+00
3.770E-01	0.00E+00
3.833E-01	0.00E+00
3.896E-01	0.00E+00
3.958E-01	0.00E+00
4.021E-01	0.00E+00
4.084E-01	0.00E+00
4.147E-01	0.00E+00
4.210E-01	0.00E+00
4.273E-01	0.00E+00
4.335E-01	0.00E+00
4.398E-01	0.00E+00
4.461E-01	0.00E+00
4.524E-01	0.00E+00
4.587E-01	0.00E+00
4.650E-01	0.00E+00
4.712E-01	0.00E+00
4.775E-01	0.00E+00
4.838E-01	0.00E+00
4.901E-01	0.00E+00
4.964E-01	0.00E+00
5.027E-01	0.00E+00
5.089E-01	0.00E+00
5.152E-01	0.00E+00
5.215E-01	0.00E+00
5.278E-01	0.00E+00
5.341E-01	0.00E+00
5.404E-01	0.00E+00
5.466E-01	0.00E+00
5.529E-01	0.00E+00
5.592E-01	0.00E+00
5.655E-01	0.00E+00
5.718E-01	0.00E+00
5.781E-01	0.00E+00
5.843E-01	0.00E+00
5.906E-01	0.00E+00
5.969E-01	0.00E+00
6.032E-01	0.00E+00
6.095E-01	0.00E+00
6.158E-01	0.00E+00
6.220E-01	0.00E+00
6.283E-01	0.00E+00
6.346E-01	0.00E+00
6.409E-01	0.00E+00
6.472E-01	0.00E+00
6.535E-01	0.00E+00
6.597E-01	0.00E+00
6.660E-01	0.00E+00
6.723E-01	0.00E+00
6.786E-01	0.00E+00
6.849E-01	0.00E+00
6.912E-01	0.00E+00
6.974E-01	0.00E+00
7.037E-01	0.00E+00
7.100E-01	0.00E+00
7.163E-01	0.00E+00
7.226E-01	0.00E+00
7.288E-01	0.00E+00
7.351E-01	0.00E+00
7.414E-01	0.00E+00
7.477E-01	0.00E+00
7.540E-01	0.00E+00
7.603E-01	0.00E+00
7.665E-01	0.00E+00
7.728E-01	0.00E+00
7.791E-01	0.00E+00
7.854E-01	0.00E+00
7.917E-01	0.00E+00
7.980E-01	0.00E+00
8.042E-01	0.00E+00
8.105E-01	0.00E+00
8.168E-01	0.00E+00
8.231E-01	0.00E+00
8.294E-01	0.00E+00
8.357E-01	0.00E+00
8.419E-01	0.00E+00
8.482E-01	0.00E+00
8.545E-01	0.00E+00
8.608E-01	0.00E+00
8.671E-01	0.00E+00
8.734E-01	0.00E+00
8.796E-01	0.00E+00
8.859E-01	0.00E+00
8.922E-01	0.00E+00
8.985E-01	0.00E+00
9.048E-01	0.00E+00
9.111E-01	0.00E+00
9.173E-01	0.00E+00
9.236E-01	0.00E+00
9.299E-01	0.00E+00
9.362E-01	0.00E+00
9.425E-01	0.00E+00
9.488E-01	0.00E+00
9.550E-01	0.00E+00
9.613E-01	0.00E+00
9.676E-01	0.00E+00
9.739E-01	0.00E+00
9.802E-01	0.00E+00
9.865E-01	0.00E+00
9.927E-01	0.00E+00
9.990E-01	0.00E+00
1.005E+00	5.76E-03
1.012E+00	1.55E-02
1.018E+00	2.82E-02
1.024E+00	4.39E-02
1.030E+00	5.37E-02
1.037E+00	6.47E-02
1.043E+00	4.96E-02
1.049E+00	2.03E-02
1.056E+00	0.00E+00
1.062E+00	0.00E+00
1.068E+00	0.00E+00
1.074E+00	0.00E+00
1.081E+00	0.00E+00
1.087E+00	0.00E+00
1.093E+00	0.00E+00
1.100E+00	0.00E+00
1.106E+00	0.00E+00
1.112E+00	0.00E+00
1.118E+00	0.00E+00
1.125E+00	0.00E+00
1.131E+00	0.00E+00
1.137E+00	0.00E+00
1.144E+00	0.00E+00
1.150E+00	0.00E+00
1.156E+00	0.00E+00
1.162E+00	0.00E+00
1.169E+00	0.00E+00
1.175E+00	0.00E+00
1.181E+00	0.00E+00
1.188E+00	0.00E+00
1.194E+00	0.00E+00
1.200E+00	0.00E+00
1.206E+00	4.69E-04
1.213E+00	3.48E-03
1.219E+00	1.36E-02
1.225E+00	3.41E-02
1.232E+00	7.11E-02
1.238E+00	1.46E-01
1.244E+00	2.28E-01
1.250E+00	3.40E-01
1.257E+00	4.41E-01
1.263E+00	4.71E-01
1.269E+00	4.56E-01
1.275E+00	4.16E-01
1.282E+00	3.39E-01
1.288E+00	2.61E-01
1.294E+00	1.65E-01
1.301E+00	5.37E-02
1.307E+00	0.00E+00
1.313E+00	0.00E+00
1.319E+00	0.00E+00
1.326E+00	0.00E+00
1.332E+00	0.00E+00
1.338E+00	0.00E+00
1.345E+00	0.00E+00
1.351E+00	0.00E+00
1.357E+00	0.00E+00
1.363E+00	0.00E+00
1.370E+00	0.00E+00
1.376E+00	0.00E+00
1.382E+00	0.00E+00
1.389E+00	0.00E+00
1.395E+00	0.00E+00
1.401E+00	0.00E+00
1.407E+00	0.00E+00
1.414E+00	0.00E+00
1.420E+00	0.00E+00
1.426E+00	0.00E+00
1.433E+00	0.00E+00
1.439E+00	0.00E+00
1.445E+00	0.00E+00
1.451E+00	0.00E+00
1.458E+00	2.74E-02
1.464E+00	1.03E-01
1.470E+00	1.99E-01
1.477E+00	3.15E-01
1.483E+00	4.38E-01
1.489E+00	6.00E-01
1.495E+00	7.64E-01
1.502E+00	9.27E-01
1.508E+00	9.93E-01
1.514E+00	9.24E-01
1.521E+00	8.10E-01
1.527E+00	6.74E-01
1.533E+00	5.33E-01
1.539E+00	3.72E-01
1.546E+00	2.19E-01
1.552E+00	6.84E-02
1.558E+00	0.00E+00
1.565E+00	0.00E+00
1.571E+00	0.00E+00
1.577E+00	0.00E+00
1.583E+00	0.00E+00
1.590E+00	0.00E+00
1.596E+00	0.00E+00
1.602E+00	0.00E+00
1.608E+00	0.00E+00
1.615E+00	0.00E+00
1.621E+00	0.00E+00
1.627E+00	0.00E+00
1.634E+00	0.00E+00
1.640E+00	0.00E+00
1.646E+00	0.00E+00
1.652E+00	0.00E+00
1.659E+00	0.00E+00
1.665E+00	0.00E+00
1.671E+00	0.00E+00
1.678E+00	0.00E+00
1.684E+00	0.00E+00
1.690E+00	0.00E+00
1.696E+00	0.00E+00
1.703E+00	0.00E+00
1.709E+00	5.81E-02
1.715E+00	1.97E-01
1.722E+00	3.51E-01
1.728E+00	5.18E-01
1.734E+00	6.87E-01
1.740E+00	8.57E-01
1.747E+00	1.03E+00
1.753E+00	1.17E+00
1.759E+00	1.18E+00
1.766E+00	1.02E+00
1.772E+00	8.59E-01
1.778E+00	7.18E-01
1.784E+00	5.54E-01
1.791E+00	3.84E-01
1.797E+00	2.22E-01
1.803E+00	6.70E-02
1.810E+00	0.00E+00
1.816E+00	0.00E+00
1.822E+00	0.00E+00
1.828E+00	0.00E+00
1.835E+00	0.00E+00
1.841E+00	0.00E+00
1.847E+00	0.00E+00
1.854E+00	0.00E+00
1.860E+00	0.00E+00
1.866E+00	0.00E+00
1.872E+00	0.00E+00
1.879E+00	0.00E+00
1.885E+00	0.00E+00
1.891E+00	0.00E+00
1.898E+00	0.00E+00
1.904E+00	0.00E+00
1.910E+00	0.00E+00
1.916E+00	0.00E+00
1.923E+00	0.00E+00
1.929E+00	0.00E+00
1.935E+00	0.00E+00
1.942E+00	0.00E+00
1.948E+00	0.00E+00
1.954E+00	0.00E+00
1.960E+00	6.84E-02
1.967E+00	2.19E-01
1.973E+00	3.71E-01
1.979E+00	5.46E-01
1.985E+00	7.30E-01
1.992E+00	8.82E-01
1.998E+00	1.05E+00
2.004E+00	1.17E+00
2.011E+00	1.19E+00
2.017E+00	1.06E+00
2.023E+00	8.97E-01
2.029E+00	7.26E-01
2.036E+00	5.75E-01
2.042E+00	4.25E-01
2.048E+00	2.55E-01
2.055E+00	7.93E-02
2.061E+00	0.00E+00
2.067E+00	0.00E+00
2.073E+00	0.00E+00
2.080E+00	0.00E+00
2.086E+00	0.00E+00
2.092E+00	0.00E+00
2.099E+00	0.00E+00
2.105E+00	0.00E+00
2.111E+00	0.00E+00
2.117E+00	0.00E+00
2.124E+00	0.00E+00
2.130E+00	0.00E+00
2.136E+00	0.00E+00
2.143E+00	0.00E+00
2.149E+00	0.00E+00
2.155E+00	0.00E+00
2.161E+00	0.00E+00
2.168E+00	0.00E+00
2.174E+00	0.00E+00
2.180E+00	0.00E+00
2.187E+00	0.00E+00
2.193E+00	0.00E+00
2.199E+00	0.00E+00
2.205E+00	0.00E+00
2.212E+00	6.99E-02
2.218E+00	2.25E-01
2.224E+00	3.89E-01
2.231E+00	5.55E-01
2.237E+00	7.52E-01
2.243E+00	9.73E-01
2.249E+00	1.20E+00
2.256E+00	1.36E+00
2.262E+00	1.36E+00
2.268E+00	1.20E+00
2.275E+00	1.00E+00
2.281E+00	8.01E-01
2.287E+00	6.20E-01
2.293E+00	4.37E-01
2.300E+00	2.51E-01
2.306E+00	7.62E-02
2.312E+00	0.00E+00
2.318E+00	0.00E+00
2.325E+00	0.00E+00
2.331E+00	0.00E+00
2.337E+00	0.00E+00
2.344E+00	0.00E+00
2.350E+00	0.00E+00
2.356E+00	0.00E+00
2.362E+00	0.00E+00
2.369E+00	0.00E+00
2.375E+00	0.00E+00
2.381E+00	0.00E+00
2.388E+00	0.00E+00
2.394E+00	0.00E+00
2.400E+00	0.00E+00
2.406E+00	0.00E+00
2.413E+00	0.00E+00
2.419E+00	0.00E+00
2.425E+00	0.00E+00
2.432E+00	0.00E+00
2.438E+00	0.00E+00
2.444E+00	0.00E+00
2.450E+00	0.00E+00
2.457E+00	0.00E+00
2.463E+00	7.91E-02
2.469E+00	2.55E-01
2.476E+00	4.34E-01
2.482E+00	6.11E-01
2.488E+00	8.11E-01
2.494E+00	1.01E+00
2.501E+00	1.17E+00
2.507E+00	1.32E+00
2.513E+00	1.33E+00
2.520E+00	1.16E+00
2.526E+00	9.91E-01
2.532E+00	8.11E-01
2.538E+00	6.37E-01
2.545E+00	4.48E-01
2.551E+00	2.64E-01
2.557E+00	8.27E-02
2.564E+00	0.00E+00
2.570E+00	0.00E+00
2.576E+00	0.00E+00
2.582E+00	0.00E+00
2.589E+00	0.00E+00
2.595E+00	0.00E+00
2.601E+00	0.00E+00
2.608E+00	0.00E+00
2.614E+00	0.00E+00
2.620E+00	0.00E+00
2.626E+00	0.00E+00
2.633E+00	0.00E+00
2.639E+00	0.00E+00
2.645E+00	0.00E+00
2.652E+00	0.00E+00
2.658E+00	0.00E+00
2.664E+00	0.00E+00
2.670E+00	0.00E+00
2.677E+00	0.00E+00
2.683E+00	0.00E+00
2.689E+00	0.00E+00
2.695E+00	0.00E+00
2.702E+00	0.00E+00
2.708E+00	0.00E+00
2.714E+00	7.73E-02
2.721E+00	2.45E-01
2.727E+00	4.31E-01
2.733E+00	6.18E-01
2.739E+00	8.28E-01
2.746E+00	1.03E+00
2.752E+00	1.24E+00
2.758E+00	1.44E+00
2.765E+00	1.44E+00
2.771E+00	1.25E+00
2.777E+00	1.07E+00
2.783E+00	8.70E-01
2.790E+00	6.68E-01
2.796E+00	4.71E-01
2.802E+00	2.72E-01
2.809E+00	8.60E-02
2.815E+00	0.00E+00
2.821E+00	0.00E+00
2.827E+00	0.00E+00
2.834E+00	0.00E+00
2.840E+00	0.00E+00
2.846E+00	0.00E+00
2.853E+00	0.00E+00
2.859E+00	0.00E+00
2.865E+00	0.00E+00
2.871E+00	0.00E+00
2.878E+00	0.00E+00
2.884E+00	0.00E+00
2.890E+00	0.00E+00
2.897E+00	0.00E+00
2.903E+00	0.00E+00
2.909E+00	0.00E+00
2.915E+00	0.00E+00
2.922E+00	0.00E+00
2.928E+00	0.00E+00
2.934E+00	0.00E+00
2.941E+00	0.00E+00
2.947E+00	0.00E+00
2.953E+00	0.00E+00
2.959E+00	0.00E+00
2.966E+00	8.28E-02
2.972E+00	2.64E-01
2.978E+00	4.67E-01
2.985E+00	6.65E-01
2.991E+00	8.75E-01
2.997E+00	1.09E+00
3.003E+00	1.28E+00
3.010E+00	1.49E+00
3.016E+00	1.49E+00
3.022E+00	1.31E+00
3.028E+00	1.10E+00
3.035E+00	8.87E-01
3.041E+00	6.77E-01
3.047E+00	4.71E-01
3.054E+00	2.69E-01
3.060E+00	8.47E-02
3.066E+00	0.00E+00
3.072E+00	0.00E+00
3.079E+00	0.00E+00
3.085E+00	0.00E+00
3.091E+00	0.00E+00
3.098E+00	0.00E+00
3.104E+00	0.00E+00
3.110E+00	0.00E+00
3.116E+00	0.00E+00
3.123E+00	0.00E+00
3.129E+00	0.00E+00
3.135E+00	0.00E+00
3.142E+00	0.00E+00
3.148E+00	0.00E+00
3.154E+00	0.00E+00
3.160E+00	0.00E+00
3.167E+00	0.00E+00
3.173E+00	0.00E+00
3.179E+00	0.00E+00
3.186E+00	0.00E+00
3.192E+00	0.00E+00
3.198E+00	0.00E+00
3.204E+00	0.00E+00
3.211E+00	0.00E+00
3.217E+00	8.72E-02
3.223E+00	2.76E-01
3.230E+00	4.76E-01
3.236E+00	6.81E-01
3.242E+00	8.81E-01
3.248E+00	1.09E+00
3.255E+00	1.27E+00
3.261E+00	1.44E+00
3.267E+00	1.45E+00
3.274E+00	1.26E+00
3.280E+00	1.04E+00
3.286E+00	8.34E-01
3.292E+00	6.32E-01
3.299E+00	4.41E-01
3.305E+00	2.54E-01
3.311E+00	7.93E-02
3.318E+00	0.00E+00
3.324E+00	0.00E+00
3.330E+00	0.00E+00
3.336E+00	0.00E+00
3.343E+00	0.00E+00
3.349E+00	0.00E+00
3.355E+00	0.00E+00
3.362E+00	0.00E+00
3.368E+00	0.00E+00
3.374E+00	0.00E+00
3.380E+00	0.00E+00
3.387E+00	0.00E+00
3.393E+00	0.00E+00
3.399E+00	0.00E+00
3.405E+00	0.00E+00
3.412E+00	0.00E+00
3.418E+00	0.00E+00
3.424E+00	0.00E+00
3.431E+00	0.00E+00
3.437E+00	0.00E+00
3.443E+00	0.00E+00
3.449E+00	0.00E+00
3.456E+00	0.00E+00
3.462E+00	0.00E+00
3.468E+00	8.49E-02
3.475E+00	2.67E-01
3.481E+00	4.53E-01
3.487E+00	6.37E-01
3.493E+00	8.22E-01
3.500E+00	1.01E+00
3.506E+00	1.20E+00
3.512E+00	1.37E+00
3.519E+00	1.38E+00
3.525E+00	1.15E+00
3.531E+00	9.20E-01
3.537E+00	7.50E-01
3.544E+00	5.65E-01
3.550E+00	3.96E-01
3.556E+00	2.27E-01
3.563E+00	7.16E-02
3.569E+00	0.00E+00
3.575E+00	0.00E+00
3.581E+00	0.00E+00
3.588E+00	0.00E+00
3.594E+00	0.00E+00
3.600E+00	0.00E+00
3.607E+00	0.00E+00
3.613E+00	0.00E+00
3.619E+00	0.00E+00
3.625E+00	0.00E+00
3.632E+00	0.00E+00
3.638E+00	0.00E+00
3.644E+00	0.00E+00
3.651E+00	0.00E+00
3.657E+00	0.00E+00
3.663E+00	0.00E+00
3.669E+00	0.00E+00
3.676E+00	0.00E+00
3.682E+00	0.00E+00
3.688E+00	0.00E+00
3.695E+00	0.00E+00
3.701E+00	0.00E+00
3.707E+00	0.00E+00
3.713E+00	0.00E+00
3.720E+00	8.01E-02
3.726E+00	2.44E-01
3.732E+00	4.00E-01
3.738E+00	5.73E-01
3.745E+00	7.39E-01
3.751E+00	9.13E-01
3.757E+00	1.07E+00
3.764E+00	1.25E+00
3.770E+00	1.30E+00
3.776E+00	1.18E+00
3.782E+00	9.92E-01
3.789E+00	7.77E-01
3.795E+00	5.87E-01
3.801E+00	3.99E-01
3.808E+00	2.37E-01
3.814E+00	7.46E-02
3.820E+00	0.00E+00
3.826E+00	0.00E+00
3.833E+00	0.00E+00
3.839E+00	0.00E+00
3.845E+00	0.00E+00
3.852E+00	0.00E+00
3.858E+00	0.00E+00
3.864E+00	0.00E+00
3.870E+00	0.00E+00
3.877E+00	0.00E+00
3.883E+00	0.00E+00
3.889E+00	0.00E+00
3.896E+00	0.00E+00
3.902E+00	0.00E+00
3.908E+00	0.00E+00
3.914E+00	0.00E+00
3.921E+00	0.00E+00
3.927E+00	0.00E+00
3.933E+00	0.00E+00
3.940E+00	0.00E+00
3.946E+00	0.00E+00
3.952E+00	0.00E+00
3.958E+00	0.00E+00
3.965E+00	0.00E+00
3.971E+00	7.59E-02
3.977E+00	2.50E-01
3.984E+00	4.32E-01
3.990E+00	5.94E-01
3.996E+00	7.68E-01
4.002E+00	9.27E-01
4.009E+00	1.11E+00
4.015E+00	1.29E+00
4.021E+00	1.29E+00
4.028E+00	1.11E+00
4.034E+00	9.53E-01
4.040E+00	7.86E-01
4.046E+00	6.15E-01
4.053E+00	4.34E-01
4.059E+00	2.54E-01
4.065E+00	7.90E-02
4.072E+00	0.00E+00
4.078E+00	0.00E+00
4.084E+00	0.00E+00
4.090E+00	0.00E+00
4.097E+00	0.00E+00
4.103E+00	0.00E+00
4.109E+00	0.00E+00
4.115E+00	0.00E+00
4.122E+00	0.00E+00
4.128E+00	0.00E+00
4.134E+00	0.00E+00
4.141E+00	0.00E+00
4.147E+00	0.00E+00
4.153E+00	0.00E+00
4.159E+00	0.00E+00
4.166E+00	0.00E+00
4.172E+00	0.00E+00
4.178E+00	0.00E+00
4.185E+00	0.00E+00
4.191E+00	0.00E+00
4.197E+00	0.00E+00
4.203E+00	0.00E+00
4.210E+00	0.00E+00
4.216E+00	0.00E+00
4.222E+00	7.46E-02
4.229E+00	2.37E-01
4.235E+00	4.13E-01
4.241E+00	6.02E-01
4.247E+00	8.01E-01
4.254E+00	1.00E+00
4.260E+00	1.19E+00
4.266E+00	1.36E+00
4.273E+00	1.37E+00
4.279E+00	1.17E+00
4.285E+00	9.99E-01
4.291E+00	8.10E-01
4.298E+00	6.19E-01
4.304E+00	4.32E-01
4.310E+00	2.47E-01
4.317E+00	7.80E-02
4.323E+00	0.00E+00
4.329E+00	0.00E+00
4.335E+00	0.00E+00
4.342E+00	0.00E+00
4.348E+00	0.00E+00
4.354E+00	0.00E+00
4.361E+00	0.00E+00
4.367E+00	0.00E+00
4.373E+00	0.00E+00
4.379E+00	0.00E+00
4.386E+00	0.00E+00
4.392E+00	0.00E+00
4.398E+00	0.00E+00
4.405E+00	0.00E+00
4.411E+00	0.00E+00
4.417E+00	0.00E+00
4.423E+00	0.00E+00
4.430E+00	0.00E+00
4.436E+00	0.00E+00
4.442E+00	0.00E+00
4.448E+00	0.00E+00
4.455E+00	0.00E+00
4.461E+00	0.00E+00
4.467E+00	0.00E+00
4.474E+00	7.88E-02
4.480E+00	2.49E-01
4.486E+00	4.32E-01
4.492E+00	6.19E-01
4.499E+00	8.08E-01
4.505E+00	9.96E-01
4.511E+00	1.17E+00
4.518E+00	1.34E+00
4.524E+00	1.33E+00
4.530E+00	1.12E+00
4.536E+00	9.33E-01
4.543E+00	7.42E-01
4.549E+00	5.45E-01
4.555E+00	3.68E-01
4.562E+00	2.07E-01
4.568E+00	6.37E-02
4.574E+00	0.00E+00
4.580E+00	0.00E+00
4.587E+00	0.00E+00
4.593E+00	0.00E+00
4.599E+00	0.00E+00
4.606E+00	0.00E+00
4.612E+00	0.00E+00
4.618E+00	0.00E+00
4.624E+00	0.00E+00
4.631E+00	0.00E+00
4.637E+00	0.00E+00
4.643E+00	0.00E+00
4.650E+00	0.00E+00
4.656E+00	0.00E+00
4.662E+00	0.00E+00
4.668E+00	0.00E+00
4.675E+00	0.00E+00
4.681E+00	0.00E+00
4.687E+00	0.00E+00
4.694E+00	0.00E+00
4.700E+00	0.00E+00
4.706E+00	0.00E+00
4.712E+00	0.00E+00
4.719E+00	0.00E+00
4.725E+00	7.82E-02
4.731E+00	2.39E-01
4.738E+00	4.03E-01
4.744E+00	5.71E-01
4.750E+00	7.16E-01
4.756E+00	8.44E-01
4.763E+00	9.70E-01
4.769E+00	1.09E+00
4.775E+00	1.03E+00
4.782E+00	8.39E-01
4.788E+00	6.50E-01
4.794E+00	4.88E-01
4.800E+00	3.33E-01
4.807E+00	2.05E-01
4.813E+00	1.03E-01
4.819E+00	2.79E-02
4.825E+00	0.00E+00
4.832E+00	0.00E+00
4.838E+00	0.00E+00
4.844E+00	0.00E+00
4.851E+00	0.00E+00
4.857E+00	0.00E+00
4.863E+00	0.00E+00
4.869E+00	0.00E+00
4.876E+00	0.00E+00
4.882E+00	0.00E+00
4.888E+00	0.00E+00
4.895E+00	0.00E+00
4.901E+00	0.00E+00
4.907E+00	0.00E+00
4.913E+00	0.00E+00
4.920E+00	0.00E+00
4.926E+00	0.00E+00
4.932E+00	0.00E+00
4.939E+00	0.00E+00
4.945E+00	0.00E+00
4.951E+00	0.00E+00
4.957E+00	0.00E+00
4.964E+00	0.00E+00
4.970E+00	0.00E+00
4.976E+00	5.99E-02
4.983E+00	1.82E-01
4.989E+00	2.84E-01
4.995E+00	3.75E-01
5.001E+00	4.42E-01
5.008E+00	4.72E-01
5.014E+00	4.78E-01
5.020E+00	4.55E-01
5.027E+00	3.50E-01
5.033E+00	2.25E-01
5.039E+00	1.34E-01
5.045E+00	7.38E-02
5.052E+00	3.13E-02
5.058E+00	1.23E-02
5.064E+00	3.90E-03
5.071E+00	4.67E-04
5.077E+00	0.00E+00
5.083E+00	0.00E+00
5.089E+00	0.00E+00
5.096E+00	0.00E+00
5.102E+00	0.00E+00
5.108E+00	0.00E+00
5.115E+00	0.00E+00
5.121E+00	0.00E+00
5.127E+00	0.00E+00
5.133E+00	0.00E+00
5.140E+00	0.00E+00
5.146E+00	0.00E+00
5.152E+00	0.00E+00
5.158E+00	0.00E+00
5.165E+00	0.00E+00
5.171E+00	0.00E+00
5.177E+00	0.00E+00
5.184E+00	0.00E+00
5.190E+00	0.00E+00
5.196E+00	0.00E+00
5.202E+00	0.00E+00
5.209E+00	0.00E+00
5.215E+00	0.00E+00
5.221E+00	0.00E+00
5.228E+00	2.00E-02
5.234E+00	4.93E-02
5.240E+00	5.96E-02
5.246E+00	5.59E-02
5.253E+00	4.02E-02
5.259E+00	2.74E-02
5.265E+00	1.51E-02
5.272E+00	6.57E-03
5.278E+00	6.21E-06
5.284E+00	0.00E+00
5.290E+00	0.00E+00
5.297E+00	0.00E+00
5.303E+00	0.00E+00
5.309E+00	0.00E+00
5.316E+00	0.00E+00
5.322E+00	0.00E+00
5.328E+00	0.00E+00
5.334E+00	0.00E+00
5.341E+00	0.00E+00
5.347E+00	0.00E+00
5.353E+00	0.00E+00
5.360E+00	0.00E+00
5.366E+00	0.00E+00
5.372E+00	0.00E+00
5.378E+00	0.00E+00
5.385E+00	0.00E+00
5.391E+00	0.00E+00
5.397E+00	0.00E+00
5.404E+00	0.00E+00
5.410E+00	0.00E+00
5.416E+00	0.00E+00
5.422E+00	0.00E+00
5.429E+00	0.00E+00
5.435E+00	0.00E+00
5.441E+00	0.00E+00
5.448E+00	0.00E+00
5.454E+00	0.00E+00
5.460E+00	0.00E+00
5.466E+00	0.00E+00
5.473E+00	0.00E+00
5.479E+00	0.00E+00
5.485E+00	0.00E+00
5.492E+00	0.00E+00
5.498E+00	0.00E+00
5.504E+00	0.00E+00
5.510E+00	0.00E+00
5.517E+00	0.00E+00
5.523E+00	0.00E+00
5.529E+00	0.00E+00
5.535E+00	0.00E+00
5.542E+00	0.00E+00
5.548E+00	0.00E+00
5.554E+00	0.00E+00
5.561E+00	0.00E+00
5.567E+00	0.00E+00
5.573E+00	0.00E+00
5.579E+00	0.00E+00
5.586E+00	0.00E+00
5.592E+00	0.00E+00
5.598E+00	0.00E+00
5.605E+00	0.00E+00
5.611E+00	0.00E+00
5.617E+00	0.00E+00
5.623E+00	0.00E+00
5.630E+00	0.00E+00
5.636E+00	0.00E+00
5.642E+00	0.00E+00
5.649E+00	0.00E+00
5.655E+00	0.00E+00
5.661E+00	0.00E+00
5.667E+00	0.00E+00
5.674E+00	0.00E+00
5.680E+00	0.00E+00
5.686E+00	0.00E+00
5.693E+00	0.00E+00
5.699E+00	0.00E+00
5.705E+00	0.00E+00
5.711E+00	0.00E+00
5.718E+00	0.00E+00
5.724E+00	0.00E+00
5.730E+00	0.00E+00
5.737E+00	0.00E+00
5.743E+00	0.00E+00
5.749E+00	0.00E+00
5.755E+00	0.00E+00
5.762E+00	0.00E+00
5.768E+00	0.00E+00
5.774E+00	0.00E+00
5.781E+00	0.00E+00
5.787E+00	0.00E+00
5.793E+00	0.00E+00
5.799E+00	0.00E+00
5.806E+00	0.00E+00
5.812E+00	0.00E+00
5.818E+00	0.00E+00
5.825E+00	0.00E+00
5.831E+00	0.00E+00
5.837E+00	0.00E+00
5.843E+00	0.00E+00
5.850E+00	0.00E+00
5.856E+00	0.00E+00
5.862E+00	0.00E+00
5.868E+00	0.00E+00
5.875E+00	0.00E+00
5.881E+00	0.00E+00
5.887E+00	0.00E+00
5.894E+00	0.00E+00
5.900E+00	0.00E+00
5.906E+00	0.00E+00
5.912E+00	0.00E+00
5.919E+00	0.00E+00
5.925E+00	0.00E+00
5.931E+00	0.00E+00
5.938E+00	0.00E+00
5.944E+00	0.00E+00
5.950E+00	0.00E+00
5.956E+00	0.00E+00
5.963E+00	0.00E+00
5.969E+00	0.00E+00
5.975E+00	0.00E+00
5.982E+00	0.00E+00
5.988E+00	0.00E+00
5.994E+00	0.00E+00
6.000E+00	0.00E+00
6.007E+00	0.00E+00
6.013E+00	0.00E+00
6.019E+00	0.00E+00
6.026E+00	0.00E+00
6.032E+00	0.00E+00
6.038E+00	0.00E+00
6.044E+00	0.00E+00
6.051E+00	0.00E+00
6.057E+00	0.00E+00
6.063E+00	0.00E+00
6.070E+00	0.00E+00
6.076E+00	0.00E+00
6.082E+00	0.00E+00
6.088E+00	0.00E+00
6.095E+00	0.00E+00
6.101E+00	0.00E+00
6.107E+00	0.00E+00
6.114E+00	0.00E+00
6.120E+00	0.00E+00
6.126E+00	0.00E+00
6.132E+00	0.00E+00
6.139E+00	0.00E+00
6.145E+00	0.00E+00
6.151E+00	0.00E+00
6.158E+00	0.00E+00
6.164E+00	0.00E+00
6.170E+00	0.00E+00
6.176E+00	0.00E+00
6.183E+00	0.00E+00
6.189E+00	0.00E+00
6.195E+00	0.00E+00
6.202E+00	0.00E+00
6.208E+00	0.00E+00
6.214E+00	0.00E+00
6.220E+00	0.00E+00
6.227E+00	0.00E+00
6.233E+00	0.00E+00
6.239E+00	0.00E+00
6.245E+00	0.00E+00
6.252E+00	0.00E+00
6.258E+00	0.00E+00
6.264E+00	0.00E+00
6.271E+00	0.00E+00
6.277E+00	0.00E+00
